# Supplementary material for: The Evolution Pathway of Ammonia-Oxidizing Archaea Shaped by Major Geological Events
Source: Mol Biol Evol. 2021 May 16;38(9):3637–48. doi: 10.1093/molbev/msab129 (PMC8382903; doi:10.1093/molbev/msab129)
Supplement: msab129_Supplementary_Data [file msab129_supplementary_data.zip]

Archive with 6 entries (6 files):
- S1_Data.txt
- S2_Data.txt
- S3_Data.txt
- S4_Data.txt
- S5_Data.txt
- Yang et al._Supplementary_Information.pdf
