# Supplementary material for: The Evolution Pathway of Ammonia-Oxidizing Archaea Shaped by Major Geological Events
Source: Mol Biol Evol. 2021 May 16;38(9):3637–48. doi: 10.1093/molbev/msab129 (PMC8382903; doi:10.1093/molbev/msab129)
Supplement: msab129_Supplementary_Data [file msab129_supplementary_data.zip › S1_Data.txt]

>YP_001582620.1 argininosuccinate synthase [Nitrosopumilus maritimus SCM1]
MTQKGILAFSGGLDTSVVVKYLQDEHDMDVITVTVDVGQGDDNKKIAAKAKKLGVKKHYNIDARKEFVKD
YIFPSIKANALYQKKYCLATALARPLIAEKVLEIAKKEKVTSLAHGCSGKGNDQVRFDITLRSGSNLPII
APIRDKNLDRVTELKFAKKHGIEIDTVAKKFSIDQNLWGRAIEGGVLEDPYNEPPDDAFIWVKTKNLPDK
PTYLEIKFEKGIPVGVDGKTMDGQKLIEYINKKAGDAGVGIVDHIEDRVVGIKSREVYETPAATCLIEAH
SDLEKMVHTKHENKFKSIIDDEWAYLAYSGLWQDPLKSDLDGFIEASQKPVTGTVKLKLYKGSLRVVGRK
SKNSLYSHEIATYGTESTFDQRLAKGFVELWGMQSTEANKLQKKRSTKI

>YP_001581379.1 homoserine kinase [Nitrosopumilus maritimus SCM1]
MASKVTVKAPSSTANLGPGFDVFGLAVDAFYDEVTLTKTKSRITIVTDDNIPTKPDNNTAGLVVKNMKKK
FKIKSGVEIKIKKGVPAGFGMGSSAASAAATAVAFDKLFGLKLDGNSLVEFAGSGEKASAGSVHYDNVAA
SVLGGFVIVKTNPLQVTRVDPPTNLRMCVAVPKLEVPKKKTKVSRGVIPKKVKLTDSILNLSNASAIVAG
FMKKDPELIGNSIKDVIVEPARKHMIPGFDKVKENALKAGALGVTISGAGPSVIAFSKSSADLKKISSAM
SRGFASAKTECQTVICKPSKGAADKRR

>YP_001582030.1 homoserine dehydrogenase [Nitrosopumilus maritimus SCM1]
MRIILCGFGVVGQSLVKLFESRAEDLYAKYGLKPRVVGVFDSKGSAMDSSGLELNKLIEVKKKFGTVKNY
ADTKNTMSGIDMLKNVEADVLIETTASNYKDAEPGMTHIITAMKKGMHVISVNKGPLALAFPSLMELATY
NRVMFKFSGTVGGGTPILDYAKNSLSGERITSFAGILNGTTNYILTNMATGVSYEDALKDAQDKGYVEAD
EALDLDGLDAAAKLVILANWIMGMKVTMPDINCTGIRKVTTEDIKKAEKNNCAVKLIASCNKELIVAPKE
IPNDDPLCVNGTLNAIAFTSEHSGTQTIIGRGAGGMETASSILRDLLDIRQEIART

>YP_001583088.1 aspartate kinase [Nitrosopumilus maritimus SCM1]
MRLVIKYGGTSISSAKDIRAVANHLNSLSKKNQIVVVCSATSGTTDDLIEISQSIKKENKSKAEQLASKI
TNRHKQLAKQTIKKADLRKKLLKNFDDDFAELVALIDGMVLLGEVTPRTMDYLFSFGERLSIKLVSMAVN
DSGKKSVPLTGKEVGIVTDSNFGESKPLIDTTRLRVSKNVENLFSKKTVPVVGGFVGADQHGHVTTFGRG
GSDYSATIIGTCIKADEIWLMSDVDGLMTADPKIVKNAKLLKEVSYIEAIEMALFGAKQIHPRTFEPLLS
KKIPMKIRSSFNLKNEGTLVTASPSPSVKNTVKCVSNVRNNGLIDIQGGSMVGTPGTAAKIFATLAKAGI
NVMMISQNPSESSITIVVKNADLDKAVSSLEMELLGKIIKKLEVTTNVAIIALIGSGMRGTVGVASKVFG
AAEKNKVNVSMITQGSSELNLAFVVKNSDTNAAVRALHNAFALDKIN

>YP_001583020.1 aspartate carbamoyltransferase [Nitrosopumilus maritimus SCM1]
MNEFYQKDIISIKDFSKDQLEQIFQSTDKIISLDPIDRREICKGKTLGYLFYEPSTRTRLSFEAAMASIG
GNSLGISDITSSSTQKGESLADTVRIISIYSDAMVLRHPLDGSSRFAAEVSDKPVINAGSGTEEHPTQAI
QDLYTIKKEKKKIDRLKIGIVGDLKYGRTVYSLLHGLGNYDVDVRLISPESLRIRSDSTYEIKQKLDYTE
STNIEDHIDELDVLYVTRIQKERFPDEEEYLKVKGSYVVGLDLLKQMKDDSIILHPLPRIDEISTDVDKT
KNAKYFEQAEYGKYTRAALLGLTLNENGF

>YP_001581916.1 phosphoribosylformylglycinamidine cyclo-ligase [Nitrosopumilus maritimus SCM1]
MALTYKKAGVDISKIKQSQMAIGKLISSTHKLQKKAKIAHGFGHYAGIVEIPGGKLLATHTDGVGTKVVI
ANMMKKYNTIGIDCVAMNVNDIICIGATPISFVDYIAANKNDVPIFKKIVEGLVKGAKKSAMPIVGGETA
IMPDVIEGKGFAFDLAGMVVGLVEKKQMVLGNKIRAGDVIIGANSTGIHSNGYSLARKALLKKYSVKDKV
KGVGTIGDALLKPTEIYTKPVLEMVEKCKINGLAHITGGSFTKLLRLKKIGYEIDSLPKIPPIMGLIAEQ
GVKSEEMYKTFNMGVGFCVVAPKDQATKIKSIFKKYKISSQEIGQIVSKKGVFVNSQKIA

>YP_001583039.1 uridylate kinase [Nitrosopumilus maritimus SCM1]
MKKRIVIKLSGRVFAMDNVKLLKDWAEFLVKISKVCQPIIIAGGGNIARHYINHARSSGADESTLDELGI
EISRLNAKLLIYALKNKAYSHPPTTLQEVRHAVDDGLIVVAGGLHPGQSTNGTAALIAEKVKAEQFLNAT
DVDGVYDMDPNKFKKAKKFKRIELKNLKNMLVHEDSVAGGYDLMDIVALKIIERSKIKTRILKASPKIIE
KAIKGGNLGTEIIIPTK

>YP_001582114.1 phosphoribosylformylglycinamidine synthase II [Nitrosopumilus maritimus SCM1]
MSLEPQELTELKSKIGREPTSTELQIIAAEWSEHCSYKSSKRHLKMLPMKGPLVITEKGYDSGVLDVGDG
YVVTAHIESHNHPSAVEPYGGAATGVGGVIRDILSAGTRPIAIFDGLRFGDIEKDQQARWLFKNAVTGIA
DYGNCLGIPTIGGEVEFDKCYENYALVDVAAVGFGKKENLIKNHAKKGDIVVLMGGSTGRDGIGGSQFAS
DSLESEDRSAVQIPDPFIEKLIIEAILEARNDKLIHAMKDLGGGGLSCAISETADALEIGIEMDVDKVHT
RESGMHPDEIMVSESQERMLIVTSKTKFKKLQAICKKFRIGCSVIGTVKSDNQMHVKKGKKTFANLPTDV
VANATLLDLPSKEPTYLKTIEKEKKLKPISDYSKTMMKLLSSPNIASKIWVYGQYDHEVGIRTVVKPGRD
ASVLRLDNGKFLSVKIDGNPKQCYINPREGAIGCFEEACRNVVCTGAKPIGMLDHLQFGSPKDPEIFWTF
LESLKGLTDFAKDFKIPCVGGKVSLYNETPDGPIKPTPLIGVLGLIDKTPQIPQRISKDDCLIIVGETKD
ELGGSEYFEYIHKFIGGKCPAVDFTESKKNMKSVLEIIPKKLLKSVHDCSKGGLAVAVSELSMNNQIGCK
VDLDKVPAKKLDVDRILFSESHSRYLLTFDKKNLSKVEKILKKNKTSYNIIGQFGGEKIQFTKGKKSIID
LRVDKAQKTWLNSLKDLVLHG

>YP_001582789.1 adenylosuccinate lyase [Nitrosopumilus maritimus SCM1]
MAILPIDSGRYGTKEMMEIFSEQNKVDYQLQIEGAAAISQSEIGMIPKTVGRKIFKTANSGKITAKRIKQ
LEAKSDHDTAALVESLSEKCTKDARPWIHYGLTSNDLVDTSNSMQMRDALLIIEPKVAKIASILAKKAVK
HSKVPAVGRTHGQHASIISFGLKFANWAAEMAKHVERIEEIKKRILICKTLGVVGTGSLMGAKSLEVQRR
AAKRLKLFPAEVTTQVVPRERYAEYVFELALIGATLEKIAIEIRNLQRTEIGEVAEQFKKGQMGSSAVPV
KRNPIKSERVSSLSKLVRSQVALSFENIPLWHERDLSNSANERFVIPTVSILVDEMLETMTRIVSNLLVN
EKRIVDNLYITKGQIFAEFVLEALIKKGVPRFVAYRDVQRVAFLANDKGMLYKDAIKNDKAFTSKLTDKE
IDAIFSPEKHLGASPKIISNVNQSVQKTVKKFI

>YP_001582864.1 RdgB/HAM1 family non-canonical purine NTP pyrophosphatase [Nitrosopumilus maritimus SCM1]
MHKSFDLYFVSSNSHKYKEAKNILDSFGIKLGFLKLTLEEIQSNSLKEIAENKAKDAFSKCKKPIIIEDD
GLFIDSLNGFPGPYSSYVFRTIGNNGILKLLSSKRNAKFVSLITYCDKKNLKTFDAKLDGTISKSQKGKG
WGYDPIFIPKNSRKTFAEINHKNELSHRFKALKKFSNWYLHKLESNDR

>YP_001582115.1 class II glutamine amidotransferase [Nitrosopumilus maritimus SCM1]
MDKPQHTLDDKPKENCGVIGIYSLSGANVIPMAIDALRALQHRGQEAWGLAIPNKPPLKRLGLVSAASSE
FKSIAQEYSSPCVIGHVRYSTMGRSSLENAQPLKVKDLCVAHNGTIANVQELSNLVGGCSFTPQNASDTL
VAAQRLVSLISENGQMGKALSVLKNEMVGSYCFTFISDDNSVFAARDPKGFRPMVLGHKESDDTYIVASE
SSAVSAVGAKMQRNVTPGELIRMSKDGIDTEMFSDDPKRAHCSFEFTYFAHPTSNMEGTNIYVARKNIGR
YLAKKFPIKDADLVIPVPDSARPAALGYAQELGVSFDEGLLKDRYSKKGPLRSFIEPHQTDRVEINRWII
PIREIIDGKHVVVIDDSLVRGTSSKAIIKALRRAGARKISMVITYPPIKFPCYAGIDFPSQEELATFSNG
KDLNDEETIDMVRKDIGADFLGYNDAENLAAAVGIPADSMCFTCASGNYDSLGITPEFKSREEIKGEAS

>YP_001581834.1 phosphoglycerate kinase [Nitrosopumilus maritimus SCM1]
MHNRKGVKVLTLDDFDLKGKTVFLRVDMNCPIDPETMEISGTKRIEEAIETLQSLKDAKVVVASHQGRVG
NNDYTGMDKHAKVLEKLMNREIKYVEDVIGEAAQNAIKNLEDGDILLLDNLRLCAEENYEFTPENASKTI
MVTRLAKLFDLCVLDSFPSAHRSHPSIVGFPQVLPACAGRIVEREVRNLDEIMTVAKAPHVIVLGGSKVP
DRLEAIKLLIQNGRADHVLLTGLIGNVFMRAQARVKSSLGIKREEEVVAKAHTLIGEHPDVFATPVDIAI
DKDGERVEMDVREMGKGDKIFDLGPKTVEYYSKLIAGAGTVFISGPAGFFEKENFSYGTKSLLTAVANSM
ATTIVSGGHLTTALKQQGLAEKINHISTAGGALVLYLTGEKLPMIKALEDARTRHQSK

>YP_001583055.1 phosphopantothenoylcysteine decarboxylase/phosphopantothenate--cysteine ligase [Nitrosopumilus maritimus SCM1]
MAAKKKVNDHPSLDIVSSHGVELTGKKIVLCVAGSVAAYKAIELARLLMRHGADVTCVASGAVTKLIQPD
YFKWATGNDVITKLTGKLEHIKLADYNQSDLVIVYPATANTLGKLANGIDDTPISTVLTVGFGSKIPILM
CLAMHESMYDNSAVKKNIEFLKNKIQFLSPQMIEGKAKAPEPEDVLDFVLKKFGFSSTLQNKKVLMTAGP
TIEYIDPVRVITNLSSGKTGVLLASELISAGAKVTLIYGPGNEEPPKGAKIINVTTNKEMLDATKKELKK
KYDIVIMAAAASDYTPEKPTKSKIKSNKKALTIRLKKAPKIIDQVKKSQKNTILVGFKAETNLSKSALIK
SAKTKLKESNADIIIANDIGTKYQKNPNNNQIIIVDEKNTITSGWKKKEKIVKIIRKEIEKKIR

>YP_001582813.1 pyridoxal biosynthesis lyase PdxS [Nitrosopumilus maritimus SCM1]
MLPLSGERKDAKGIISEKLDSGDVIRGSSTLKRGFAHMLKNGVVMDVTNVEQAKIAEEAGAVSVMVLDKL
PSDVRKAGGVARTASIRIIEEIMDSVTIPVMAKCRIGHVNEALVLQETDVDMIDESEVLTPADELRHIWK
WDMTTPVVNGARSLAEALRRIEEGAAMIRTKGEPGTGNVAEAITHIKKVNDELRTIKSMYDSGDNQDLVR
MAREFKVSYDIVEQTAKLGRLPVVNFAAGGIATPADAAYLMSLGCDGIFVGSGIFAADDAAERARAIVLA
TTFWNEADKVKEAQKMIDERQSMLGLDVKTLELRMQDRGGSA

>YP_001582931.1 UbiD family decarboxylase [Nitrosopumilus maritimus SCM1]
MSDLRNYISKIKKNKELKTVKTKVSTKYEIAGITAKVDGSHAVLFENIKESDFHLVANLVGTRKRFALAV
GGTEYNIHEKVISAIKKAKAPKIISSGKFQENSSKNLLSMPIVTHFEKESGPFITSSIAYAKNPETGKQN
SSFHRMMPIDKTHFSIRMVEGRHLHRCFIDAKEHGEDLKIAITVGVHPAISIAGAYQAEWGKDEIDIANS
LLGGKLTLTKLPFTGLNIPSGSEIVMEGRVLQDKTHPEWMVEMLQTYDHERSQPVFELENMYFRNNPIFH
DVLSGYSEHRLLMGMPIESKLNGDLKKAFKQTQQVSMTNGGCNWLHAVVQIKKKHDSDAKKIIKKTFESH
RSLKQVTVVDEDIDPNSAEAVEYAMATRFQADKDLIILKNVRGSSLDPSSNQKKLQTAKMGIDATRSLSK
RPEGFELAKIPKIDKIKLEKYFK

>YP_876283.1 porphobilinogen deaminase [Cenarchaeum symbiosum A]
MTVYTVGTRGSRLSLAQTGHVLDALKEANPEDEYKVRRIKTQGDTDDRPLFAIDQKGIFEKEIDRAVSEG
GADFAVHSLKDVPTELAPGLVLACVPRRAAANDVLVSPGGSGLGSLPRGATVGTSSLRRAVQVGRSRSDL
HVKPVRGNIETRIAKVGAGYDAVVLAEAGISRLGLDVKYAALPEESFAPSPGQGSLALVARSGDAGTISM
LNRIEDAASRAEAEAERALSERIGSGCRFPVGALARSAGELLTIRAEAFSVDGSRSVSVQASGPRGSPRK
VGESAGNEMLERGAGDLALNWREKVDEWNRS

>YP_001581824.1 glutamate-1-semialdehyde-2,1-aminomutase [Nitrosopumilus maritimus SCM1]
MSNSKLFSDAKKVIPSGVNSPVRYFEPYPFFTKKANGAYIWDVDNRKLIDFCNGYGALLLGHRRKEIINS
VSKQLTKGTLYCTPTEGETELAKLIIGNFPSIDKVRLMNTGGEATMTAIRLARGFTKKKKIIKFEGCYHG
AHDSVLVKAGSGSAHNGISVSDGGLDEVSKNTLVVQYNNIEDLQKTIQKNKDIAGVIVEPILANMGLILP
EKNFLSDLRKITKENNIPLIFDEVVTGFRVAPGGAQEHFGIKPDITTMAKALSNGFAISAVGGKKEIMDL
LSPGGKVYQASTFAGNPISVSAAIASIKTINKLKNKLYSKLERFNLLFSTALDDMATDMGIPHQINFTAS
MFQIFFTNKPVTNYETSKKANAKKFQKLFRTLLKKGIFIAPSQFEVVFLSDAHTENDLNKTLDAYHLALK
SVKN

>BAJ48802.1 molybdenum cofactor biosynthesis protein C [Candidatus Caldiarchaeum subterraneum]
MSAKPVQKREAVAVGRIILKHSTVEMIRKKAVEKGDPLQLAHVAGILGAKQTPTLLPLCHPLKLEHVEIT
EEVGENYIEVRSKVVAYEKTGVEMEALTAVATALLNIWDVVKQYEKDEYGQYPTTAITDIRVVSKVKTSE
TA

>BAJ48542.1 conserved hypothetical protein [Candidatus Caldiarchaeum subterraneum]
MNMPKIRDAAIHGYGCYLPRYRLSGEEIARVWGKSSAELPVKEKAVAGLDEDTITMAAEAARIALARAGV
EPSKVQAVHVGTESKPYAVKPSGTLVAEILGVSRHVTTADFEFACKAGTEAMQMVTALVETGRIEFGLAI
GADTAQGRPGDALEYTAASGAAAYLIGRNGSDCIAKFEYSTSYVSDTPDFWRRSYERYPMHGSRFTGEPA
YFHHTLSALKTLLEENGFTINDIDYFVFHQPNVKFPLAVSKILSIPVEKVKPGIVADVVGNTYAACSMIG
LAKVLDIAKPGQRIVMTSYGSGAGSDSFVLTVCDGIEEKRGRGPTFSQLLSRRKPIDYSTYLKFREKIRV

>YP_001582873.1 beta-lactamase domain-containing protein [Nitrosopumilus maritimus SCM1]
MNVKVLGAANEVGRSGFLVNCNGTNLLLDYGVLFGRRGTPPQYPLHVKPKDLDAIIITHAHLDHSGNVPS
LFVSGNTDVYATPPTFDLSKLLIEDMLKIEKNSHPFDLPELNNMMRNAKEIGFKQKITKGNATFELRESG
HVIGGSTVLVESENKRLFYTGDIKTNGSRMLREMDLDIGEIDLLITESTYAMTEQKPRKESEAELIEFAN
EVMDRKGILFIPSFSVERSQEIACILRNANFKHRIIMDGMALKVNEIMFKHPEYLRDPKIFSDAINRATS
ITEHSERKRAMEEPCVVISPAGMLVGGNAVFYLQHLAFDDRNGIALVSYQGDGTPGRKLLETGKVSSRGK
DINVTAQVKQFEFSGHADRNELFDMIKKIKGNPKVLTVHGDSESCDLFAQEIHEKFGLETHSPAVNEEIP
I

>YP_001581437.1 glutamyl-tRNA(Gln) amidotransferase subunit E [Nitrosopumilus maritimus SCM1]
MSEFSINELGVKVGLEIHQQLATNKKLFCNCTPIDTDEYSIKFQRKLRAAKSELGEYDPAALFEKSKSKT
IMYFANPESSCLVEQDEEPPHELDVDAKKISLVIASALKSDVFREIYPMRKTVVDGSNTTGFQRTMLISQ
GGSFNVEDKEIGIQSICLEEDAAKILGEDGAIKKYGLERLGIPLVEIATEPFEVNPHEIKKIALSLGRIL
RSTKKVKRGLGSIRQDVNVSIKDGNAVIEVKGVQQLDQLEKVVEYEAKRQHGLLKISKKLQEIDWTHSDN
DRKDVTELFKKCKSKIIQNAIKKNQKIVGISFRNMSGMFGYAPHEGIRLGKEVAELVRFFGIGGVFHSDE
LPNYGVENTDIDDLKKTLEINDNDGFLVLAAPEEKINVVIDQIILRIEYIRNEGIPIDTRLATQSGETKF
LRPRPGAARMYPETDIPPIIISKTELDNAINNIPKSWDDSIKDLQTEYQLNLQLSEQLFDSNYFELFEKI
TEKTKVNPTFVASILCSTITNLERNGLDSKLLKNEEITKTFQFLEEGKIAKESVEIIFENIMNGKSHTIE
KAMNNTSIETIDESELESICKEIVEKNQKIVENQKERAIGPLMGIAMKELRGKASGEIINKLLLKNIKNK
LENN

>YP_001582870.1 tRNA-guanine transglycosylase [Nitrosopumilus maritimus SCM1]
MKIYLFEISKTDLAGRIGTIDTNHGKIETPAYVPVIHPVKQTIPSKKIKEIGFDLVITNAYITRNNYGDK
AVKKGIHKIIDYDRGIMTDSGGYQVLEYGDVPVAPTEMAEFEQGIMTDFAIPLDKPTGFGLPIKKAEAYV
KHTLKVCKQTIEDSKDNGQIWIGPIQGGEHFDLVAKSTKGLIKMGYKMLALGSPVEFMESYEYRLLAQMI
IAAKKQIPHNIPLHLFGAGHPLTIPFAVALGCDTFDSASYMLYAKQNRYITEDGTRDLSDIVVFPCNCEI
CTKYTPDELRQLESIEKINQIAIHNLHAIKLEVDKVKQAIHEGRLWEYVIKKARAHPKLFEMVEVMTENS
EFLKIGTPKFKERAIFLFDKEDQFRPEVQVFHEIVRGFKSKKEKILITNESSTKPGYLSHQFVNLSKKLK
DFEEVQICQYNPQLGLIPIEISDIFPAAHHETSRMNFDPKEFTEFEKTWKIFFENNKFSEIRYNKDDEFL
KYFVKTLPKNIKKKSFL

>YP_001582202.1 glutamyl-tRNA(Gln) amidotransferase subunit B [Nitrosopumilus maritimus SCM1]
MTKIGLEIHCQLTNLESKLFCSCKANYRQFEINENICPVCMGLPGSLPRLNQDAVKKATMIAMALNCSTP
EKIAFFRKNYFYPDLPKNFQITQLNIYGDTSVGGPGSIMVGDKEIRITRIQLEEDPGRLIYEGTSSKNQI
TLVDYNRAGTPLVEIVTEPDFENPKQVREFLNILSDLLENLGVSDPSLEGAMRADANVSIEGGKKVEIKN
IGSFHDLEKAVHFEITRQESLHSREIEIAQETRHWDDKRKITISSRSKEEALDYRYFLEGDIPWVTIDPA
IQEKLKSEMPESISSKKERYVSKYNIPNQVADVLSSDKFYSDLFEDSHTESNAKEIANIITTDLMGLVDT
REKREASKITATHLRDLADAIQTGKISRNSAKNALHEIVKSGKELSQVMSDLDLGNVSDESELLTVIKDV
ISEEPQAVEQAKSNPQTINYLVGKVMQKTKGKADPKLTLDLLKKQIE

>YP_001581766.1 exosome complex exonuclease 1 [Nitrosopumilus maritimus SCM1]
MGGREATMVLMDENGKRCDGRTVDEPRRIMIKAGGLKNADGSSYIEFGDNKILVGVFGPRDVHPKHMSDT
DTGILRVRYHMEPFSVGERKNPAPSRREIEISKVIKEALEPAVMLEKFPRTAVDVFIEVLQADGGTRCAA
LTAASVALADAGIPMRDMVAAIAAGKVADTVILDVNNEEDQAGQADMPIGYMPNLEKITLLQLDGVLTPE
EYKKCIQVGVDGCKLVYELQKKALNDKYFGNKGD

>YP_001582595.1 MiaB-like tRNA modifying enzyme [Nitrosopumilus maritimus SCM1]
MAKIFVESYGCSASFADSEMISGLILNGGHTLVEDSSESDLNVVVTCSVKDATANKMVHRIKSLKTKPLV
VAGCLPKAEKETVEKFSENASLLGPNSLGKTLQVIDSTLKGRKKIALEDTDLSKVGLPKVRLNPAVGIVE
IASGCMSECTFCQTKISKGDLQSYRLGDIVRQVKTEINEGCKEVWLTSTDNGCYGFDIGTDLPSLINAVS
EIPEEFMIRVGMMNPMYMPRIKEKLIESYDNDKVFKFLHIPVQSGSDKVLHDMKRGHTAGTFREIVKKAR
ERFPDFTISTDIIVGFPSETKEDFEKTVELLDETRPDVVNLSKYSARPGTEAAEWEQIDVAEVKSRSKRI
FEQINKISLENNKKWIGWKGDVLFDEQTDEGIKGRNFAYKPVFVPEQVDIGQLHAVEIIDATQNSLLGKI
AS

>YP_001582823.1 phenylalanyl-tRNA synthetase subunit alpha [Nitrosopumilus maritimus SCM1]
MLSQVFHDIEKKIITSLKDNPKQTPENLEKSTKLSPDQIRRGIEWLKLKELANVDESKSSIITLGKNGKE
SLEKGLPERRFLDLLKTKSKLSDLQKELGPVFGPAMGLARKNNWVDAAGDTITLKNPPDVLPGEKSLKQI
GDSKLSADELDSDDLAGLLKRPDFVVEEVVKTKQISLTDSAKSINLDASSGGIDVEAKVPEVFVARTHPL
KDTIDEIREIFVTLGFSEIYGNMTQSSFWNFDALFTPQDHPARELQDTFYLDGISAKKIATPDQIRKVSD
SHKKNWRYQWDINEARKIVLRTHTTCVTIKHLAETKPDEARVFSLGRVFRNEKVSYKHLVEFNQIEGVVV
GKDANLRNLMGIQREFYKRIGITKIKFWPTFFPYTEPSLQTMVYNERLGKWVELFGMGIFRPEVTKPLGI
TKPVLAWGGGIERIAMLKYGLDDVREFYNNNLSWLRSATKCQ

>BAJ47301.1 prolyl-tRNA synthetase [Candidatus Caldiarchaeum subterraneum]
MGFFYGLMSTATALNKYRNFSEWFDKLLLEARIVDDRFPVKGFSVYLENGAYILRRVREMLEKELRETGH
KEMIFPLVTTEELLGKEAQHIKGFSTEVFVIESAGGKPLDVKLIVRPTSETIMYPMFKLWIRSHADLPLL
VHQSNMVYRHETKATRPLLRVREIPWNEAHTVHATAAEAEQQVRKAVEIYRKVLDQLGLAYLVLKRPDFD
KFPGARYSIAFDAWNPDGRVNQVATVHNLGKNFSKVFEIEFETRDGKRENPHQLCYGFGYSRVLAALISQ
HGDDRGLVLPPVVAPLHVVIVPIVFKGQEESIKQFCHSLAERLQKFAVKVDDREDVTPGEKFYHWEKLGV
PVRLEIGPREVAENRATLFRRDTLEKQVVAVEEIERAVENVLTNMGQSLAERSWRIMRQMVVEVSSIDEA
KKVISERRIARLDWCGSVECAEQLKAAAGGELRGSRFDELEVPSGPCVVCGKNAAEVVYFARAY

>BAJ47360.1 histidyl-tRNA synthetase [Candidatus Caldiarchaeum subterraneum]
MSFEPPRGMDDLLPEEFAVKQRIVDVIREIYRLYGYEEVETPTLEYLELFEAKSGEEIRHRMFVFDDPHG
RKLVLRPEVTASVARLVASKLSRRPLPLRLGYIADCYRYDEPQWGRRRRFWQGGLELFGSRDPMSDAEII
LASRDVFQRLGLVEQRFKIGHVGIMRGIMDNVEQKTQDIILSLIDRKMFTEARQLMEQHLDKDAVETLWR
LAEHRGGLEVVERARDMVSPWPKAMQSLENLETIVSLIMNVDPNISIEVDLGFARGLEYYTGMIFEQKLE
GEQLSFNGGGRYDGLVELFGGKPTPAVGCSIGITRIQMHLLGRKTQTTPFPQQSFSQYYRTKRHPTLCL

>BAJ48371.1 5'-nucleotidase SurE [Candidatus Caldiarchaeum subterraneum]
MKKILVTNDDGVLKTGLWALHDVLKDLGEVTVVAPESMRSAVGMSITLHKPLRLRKIRVGGKIAYSCSGT
PSDCVIMAVRQVYRGKGPDLVVSGINEGNNVSLQSVYGSGTIGAAIRACLMGYPAAAFSLSLPEDRVPSA
EWMKTMMTKAAAKAKPIISYMLEHGLPPGVDYLNINFPHELTDSTRYVITRAARNRYKEQVEERIDPRGK
PYYWLKGELRSDLEPGTDAYAVFVEKAISITLMKTDTSAAIDVDGSALLDYLKSLRE

>YP_001581625.1 peptidase M50 [Nitrosopumilus maritimus SCM1]
MDEESQDDIISLVNSIFDVSDFIKTEFSMEFRIEDIEFKSKFEKLARRLEGMSFACRLEQKDGGKFVIIQ
KFAIKKQRRWMKTAWTPRALFAIVVAFVMVDGYYRTSGTNSIVEIGEPLEMAAVYTLSLLGILGIHELGH
IIAAKAHRLKTTWPYFIPGLPVIGIPTFGAFIQSRGLTINREILFDVAIAGPIAGLVIAVIVSIYGAYTA
PILEPEIAAGLFEESRLMEWEQGEPLLMTASLAMFGKGGSGHEVIMTPIMFAAWIGFLITFLNLLPAWQL
DGGHMARTLLGPKLHRYATFGSMAILVLLNYWLMAILILIMSSRNPSAMPLDDISPLSRNRKLAYIGIIG
LAILCAPLPSDFLPNFLP

>YP_001582632.1 cytidyltransferase-like protein [Nitrosopumilus maritimus SCM1]
MLEQSQRTILSTIYVCQIEGTNPIEKIKRKTAFSDDQINSKIEELIKKQLVNEDKKTLTESGRDSLKVVL
AGGVFDIIHPGHIHTLNAAKELGDALVVVVATDNTAVKMKKRRPLHSQEQRQELVNSLSMVDLCLIGQED
DIFKTVNNVRPQIIALGYDQAHQEKFITEGCKKINLDAKVARLQSPIPDSSSSKIEKEYGESIHGI

>YP_001582867.1 metalloendopeptidase glycoprotease family [Nitrosopumilus maritimus SCM1]
MLGLGIESTAHTFSCAVIEMKGKKGKILSDVRKIYRPADGEGIHPREASRHHIENSSLVLSECLDEANIK
VNDLDIVSYAGGPGLGPCLRVGAVVARSLASFYKIPIYPVNHALGHIELGKLLTGATNPLVLLVSGGHTM
LLAFLNKQWRVFGETLDITLGQLLDQFGRSIGFASPCGKNIEELATTSSNYVTLPYSVKGNDVSFSGLLS
ATKSVAKKSKVDACYSLQETAFAMIAEAVERALSFTRKKELMIVGGVAANKRLSEMLQDVCKRHGAKFFV
VPLKYAGDCGSQICWTGLLESQIKKGVSLKDTFVTQSWRLDTVKVNY

>BAJ48087.1 hydrogenase maturation protein HypF, partial [Candidatus Caldiarchaeum subterraneum]
VDGTAWGGEVVLADYSSFKRVGCLKPQKMPGGDRAVEYPARMLAGILSEKLTVEELRMVFRELGLVEKGF
RRGWEEFELVLRNIENTVARTSSTGRVLDAVSAMLGFCTHRSYEGEPAIVLEDNSKPTEEKIRPRITNGD
IHVVDSTDIVLQALELVRNGADRREVGYMVQYAVGFGLGRIAGIYSRGRRYVVLSGGASVNTYLVEGVKD
ALQDTGLTILLPSQAPAGDGGIALGQAAIAAYRTLTRP

>BAJ48095.1 hydrogenase expression/formation protein HypD [Candidatus Caldiarchaeum subterraneum]
MDLRRLTKTIFRDSLLASQLAKLINDYWRLLRSNGVEEVKIMNFCGTHEYTSTHYGIRNILPQGVSLVAG
PGCPVCITPSYYVETAVELALEGFTAYTYGDAYRLPAVREVKGCRSLSDARMAGADVRVVYSFLDAVRDA
ASHGKPAVFLAVGFETTCPAYASAIASEMVPSNLTLISAGRLTPPAARYAVERVGTVSGVIAPGHVSTIT
GAGVWRFLPEEYGIPTVVTGFEPVDVLIAVATILKQLAENKPGLVVEYSRTVTMDGNQRAKKFLSQVFDV
VDSAWRGIGFIEKSGYSLRKQFEQYDVVKTFGLREPGKDDWKNDLMPGCICGQVILGAAKPTDCPLFMKR
CTPGTPYGPCMVSAEGACSIWARLGGRERLVEVV

>YP_001582939.1 GTP1/OBG protein [Nitrosopumilus maritimus SCM1]
MKSAILITYDKEDVINEAKGLCDAAGFQVVHTIKQKFLKRPKYGISGGILERLEEISEKIRPDVIVFDEV
LKPSQNYNLAAALHREILDREALILEIFESRASSAESKLQVKLAQLRYEMARAKEKVRLSSMGEQPGFMG
IGKFEVDVYYNDIKHRMNTVRSKLEKAGKQRELHRQGRKRMGFKTISLAGYTSAGKTTLFNMMTGETRDQ
SSELFTTLSTTTRRVSINQEPFLISDTVGFISKLPAYMIDAFKSTLEELGHTDIIIVVIDIGDSIFELKK
KFSSCMRTLSELGVEKDRMVYALNKSDLLEHSEIEEKIETLNLVDNKKWIPVSAKTGKNVKQLKELIGDI
LESHNSHKFGKKIGVEETFGN

>YP_001581960.1 LPPG:FO 2-phospho-L-lactate transferase [Nitrosopumilus maritimus SCM1]
MNTADFAVLGENDMITVLAGGTGSVKLVRGLVSQESKVNVVSNVGDNYWLYGLYVCPDIDTIVYGLADLL
DPEKGWGIKKDTFNFLRQMEVFGEETWFRVGDRDAATHLIRTNMLKNGKNLSDITKWMCEKFAVSANIIP
VTDNSIETRIITDKGELHLQEYWVKHRGRDPVEGIQYIGADKARPNPEAVNAIHDADMVILAPGNPLTSI
GPMLQIKGIRKELSKIKKKVVAISPLIGDNAISGPAAKYMQAAGIESNAYGLAKMYSDVCSNIIIDTKDR
MLSKKIQSLDMKVFETKITMKNKQAEDALANFILKQVHV

>YP_001581865.1 GTP-binding signal recognition particle [Nitrosopumilus maritimus SCM1]
MLDGLKSSLGDAIKKIVKSSGIDEELIKELSKDVQRALLQSDVNVRLVLEITKHLEERALNETPPPGLSR
KNHIVKILYDELSNLLGNESEFDFKPGKQNKIILLGIQGSGKTTVASKLAKFLTGQGYKVGVVGADTYRP
GALVQLKTMCEKSNVEVYGEESNKDSPSIVKNGLNYFKDQSLDVILIDTAGRHKEEQDLLEEMDRINKVA
DPDLALLVIDGTIGQQCFNQAEAFHKTIPVGGVIITKLDSSAKGGGALAASAATGAQIMYIGTGERIDDL
EKFSPTRFVGRLLGMGDVQAVLDLAKRLESENDDDRMKRISSGKMNMEDFLSQLEEVTKMGSLQGILESM
PGLSGMVKDDQVNQMEDRVTKWRYIIQSMTTQEKADPEGLLNSSRIKRIARGSGWPEGEVKELMKNYKNS
KNMMKASKGRQMQGTLRRMGLG

>BAJ47583.1 signal recognition particle receptor [Candidatus Caldiarchaeum subterraneum]
MLKTVAKIFSSFIETVKTAKPSPKEVENVLSDFYLQLVEADVAVETADAIVNSLRHTLLEMDVPRFGDRE
AVLKEALKKAIEPLIKVADVNLVLKRVDEARKQGRPAVILFVGPNGSGKTTTVVKLAHYLRKRGYSVILA
SADTFRAGAIEQLETLGQRAGFMVVSQSYGADPAAVAVDALNKASSMRVNVVLIDTAGRTELDRGLLEEM
RKLKRVVKPDFVIYTGDALAGNAAVQQAKMFDEVVGIDYVILSKVDADAKGGSAISISHSTGKPLLFLGV
GQELDDLVDKPAEKLLEALGFA

>YP_001581716.1 50S ribosomal protein L1 [Nitrosopumilus maritimus SCM1]
MITEAQLVDIVKEAKAATKAKKFKQSIELIVNFKDIDVKKGFALNEVVQLPKTSSPATVCVIATGDMGTK
AKAAKADSVIGNEELDKFGANKRESRKFINKYDFFLADTQIMPTVGKTLGQLLGPRGKMPTPVPFNAPIE
SFLSRFRSSIKVRTRASLSVSCKIGDETMEDADLAINAHAVLSAIEKKLPNGEKNMKRVMIKTTMGKPIK
QLQEVKKKFA

>YP_001581440.1 50S ribosomal protein L2 [Nitrosopumilus maritimus SCM1]
MGKRPLVRRRGRGGNQFRSTSTGKVGTKANYPRFPLSEQHEGEIIDLVHERGREAPLAKVRFEDGSVSFV
PAVLGAKVGETLQFGLKSKIEKGNVISIQNIPDGTIVCNIEKHFGDGGAIVKSAGTDATVFSHGDEGVTV
KLPSGKFTTLNPKNRAMIGTLAGGGASERPFMSAGGKWRNFKAKGKKYPIVRGVAQAAYVHPHGGGRHQH
VGQSSTVSRDTPPGAKVGSIAARKTGRARIKERK

>YP_001582143.1 50S ribosomal protein L3P [Nitrosopumilus maritimus SCM1]
MGARKRHSPRRGSLAYSPRVRAKSMEARIRAWPKLDSEEPKILAHCGFKAGCVQIVSIDDREKVPNAGKQ
LVSLGTVLVTPPVLILGIRGYSKDHDGLHAEFDVYAEDIPKSIAKEISLKNKQENALDNAEKSLKKIKEI
FAIVAISPSAAGLEQKKPYIFEASVSGGDIPKQFAHVKELLGKEIKIDQIFETGASVDVAAITKGKGWQG
VLKRWNVKKKQHKSRKTVREVGSLGPISPQSVMYTVPRAGQFGFHQRVEYDKRIMIMGNTDDDKLKINPD
GGFKHFGLVKGDFIVLKGSVPGAYRRLIKLRSQIRNVPDKVNKPNILEVVV

>YP_001582142.1 50S ribosomal protein L4P [Nitrosopumilus maritimus SCM1]
MTKTAVYTTTGTKDGEVELPAVFSTPFRRELIHKAFTNLTSHKFQPQGRHPTAGQDVVADSNDPPTGQGV
SRVARAQGGGGGRQGQGAEVASTRGGRQAHPPIVEKVIYKKLNKKEKKLALCSAIAATASKDRVESRGHK
VEGIESFPIVVSDDIESVSKTSEVSKILDSLKLTQDVQRLETRKARSGQSRLRGRSKKVGKSVLFVTKDA
SNISKAIGALPGVEATSVKDLSVLDLAPGSDPIRLTVYSKSAIEEIGKIKSTHLEVMAKVQ

>YP_001582131.1 50S ribosomal protein L5 [Nitrosopumilus maritimus SCM1]
MSQTTESPMKKISLEKVVLNMGVGKSGDVIEIASRALEQISGKKPSARNAKETQRDWGVRKGEPIGVAVT
IRGDDAKALLKRLLEAKGNTVNGRAFDNFGNYSFGIREHIDIPGVKYEPSIGILGLGISVTLTRPGYGIR
TRSKHKASVGKSHIITSQEAKDYLVKEFGVTVA

>YP_001582128.1 50S ribosomal protein L6 [Nitrosopumilus maritimus SCM1]
MSTSQLEKMQDQVEIPEGVTVTQNKNMLLFEGPLGKTHKNFRNIPVKIEIADGKVNLKTIGERKRDYAIL
HTARSIIRNICEGLVEGYTIKMKVVFAHFPITVKVEGKKILIENFQGERAPRSTHIMGNTKVIPKGEDVL
LTGEVWTDITQTAANIELTTKVKNKDHRVFLDGIYVYEKKKGIEK

>YP_001581715.1 acidic ribosomal protein P0 [Nitrosopumilus maritimus SCM1]
MHENRTSYPKRKTQMYQQLQELPKKYKVMAIIKMNKVRSTQILPLRKTLKDDVEFFSVKDKVAQKALENS
DIPGMKDMIGEFKGQVMIMFTNMSPFKLNVLLAKNKIMMMARGGDIASVDVVVPAKNTGIAPGPMLTEFK
EAGIPTKIDQGTIWIAKDSTPVLKGEAINEKLAAILGKLDIKPVEAGITLFTALEDGLKYAEEEMIIDVE
KVRDEFAQAHQEAISLSIEAAYVTPENIEQILAKAAQSARSVSVESGYMTDETKEQILQKADAQARAVAG
QAKDYTPA

>YP_001581783.1 50S ribosomal protein L10e [Nitrosopumilus maritimus SCM1]
MHGANYREGNGQVFTRRKYIKGKPQIKIAKFQGGKRGTYQYCVQLCINEKMQLRHMAIESTRLAANKTLE
KTTGESGYYSRLRIYPHNMLRENKQIATAGADRISEGMRRAWGKATSLGARVREGQCIMELYVNGDAHLA
AAKKSLKSACVKLPGTPTIKVLDWNKPSP

>YP_001581719.1 50S ribosomal protein L11 [Nitrosopumilus maritimus SCM1]
MGEQKISSLVTGGGASAGPPLGPALGPLGVNIMEVINAINDKTKDFEGMKVPVTVIVDSDTKKYEIEIGI
PSAAALIMKEAGIQKGSGASGTEWAGDVTMDAVVKVANTKLENSYASSLKSVAKTIVGTCLALGVKVEGK
TPKEITAEINEGKWDEKFQ

>YP_001581760.1 50S ribosomal protein L13 [Nitrosopumilus maritimus SCM1]
MASQETVVRTDRPIVVDATNHIAGRLSSNVAKLLKQGHRVSIVNCEKIMYSGTRSNLIKEYREFLEINSI
INPKHGPVHYRRPDTIITKMIRQMLPYDRKPSGKESIKRLRAYIGSPKELKSLEKIQFEKAKIKKSPSNY
TTMGELCRVIGWTE

>YP_001582134.1 50S ribosomal protein L14 [Nitrosopumilus maritimus SCM1]
MAKQAGKGVEEFRPYVTKVIPVGANIVCADNSGAKILEVINVPRHRTRASRLPSASVGDFCNVVVKKGPA
ELRKQVYGAVIIRQKYPVRRLNGVRVCFEDNAAVLITPEGETKGTDIKGPVAAEASEKWPRVANLASMVV

>YP_001581735.1 50S ribosomal protein L15 [Nitrosopumilus maritimus SCM1]
MATRLRKTRRLRGGRHMGWGQVGQHRASGHKGGLGVTGMMKHHWSTTLKDEPDHYGHDSTKPPHPNITKK
WASVRDLDDLFTKFGKEEGGKKVVDLENAGYEKLLGGGKVSNAYSVKVTQYTASAEEKLKAVGGEVISAA
KEKSDGEEVVTEDG

>YP_001581732.1 50S ribosomal protein L18 [Nitrosopumilus maritimus SCM1]
MAYSKILRRLREEKTNYRKRSTMLMGKRDFITVNITNENTQVQILKPGMTGDKVVASAHSRYLLEKGWKG
SRKSVPAAYLTGYLAGKKALGQGAKDAILYTGTKRYTQRMAAALKGVIDAGLEVPANEETFPSEERINGE
HLTVKNEVSKMKSTIDTEVK

>YP_001582139.1 50S ribosomal protein L22 [Nitrosopumilus maritimus SCM1]
MGRFGYAFQNYDATRHVRSSVREKDMSHKHAREVAVAIKGLSIEKARDYLQAVVNKDRAVAFRRYKNQVG
HKADPGMMSGRYPQKTAREFIKVLDNLESNAEYKGMDLDRLKIVNATVHKGVIVKRFIPRAMGRATPKNN
VLTHVELVAQEI

>YP_001582141.1 50S ribosomal protein L25 [Nitrosopumilus maritimus SCM1]
MNVDQASKIILKPYITEKTFAMVENESKICFIVERSASKPEISEAVNTLYNEKVLNVNTARTIYGKKAFV
QFENTEKARDLATKIGML

>YP_001582133.1 KOW domain-containing protein [Nitrosopumilus maritimus SCM1]
MKPTKMRNKMIYRASYQTKSKQLGSALSKDLQKKYGKRSVRVNEGDSVTILRGEFKGVDGKVAEVSTAKS
SVAIEGVKKEKTKGDKFDVFIHTSNLLVTSLNTEDKWRIAKLEGKDPRKQPKEAPKAAEKPAKEEPKKET
PKAEEKPAKEEPKETKVEKKSEEKEDEN

>YP_001582137.1 50S ribosomal protein L29 [Nitrosopumilus maritimus SCM1]
MTRISMKTIKQLNEKDLKSKIQESRSELGKLRVDAAKGTLRKESGKLKPIRHDIARMLTRLNEMKKEK

>YP_001581734.1 50S ribosomal protein L30 [Nitrosopumilus maritimus SCM1]
MANAVLVVRIKGQADCPYWASTTMDLLKLERKYRAVILPAKDNLLGMLKKVQHYVAWVDLDTELAQELID
KKARKSGYKKVTPEDLKELGYASSAELAAALTEGKTMLSKLKPLKPWFALAPPRHGFKRSTKRLYGQKGI
LGRNKELATIVRNMI

>YP_001581650.1 30S ribosomal protein S2 [Nitrosopumilus maritimus SCM1]
MSQQAETTDIKKKILSTGIRVGTQVKTKFMRPFITKASPEGLYMLDLDITLDKIKTAAKFINRLGVENLI
VCSGRQYAETPIEKFCETLGSKKLLGRFMPGTLTNPSLPYYIEPKLVLISDPQVDEQAITEATNAGIPVI
GIANTDNITSNLDVIIPANNRGRKALATVYWLLVRQILIEKGELKEEDPMNIEIDDFETKITEEEIE

>YP_001582138.1 30S ribosomal protein S3 [Nitrosopumilus maritimus SCM1]
MSSVKNVIKDNYNMMLLKDYLRDAIKEAGFSHAEISKTPTGTRVALHVTRPGIVIGRKGSGIRDLTDKLA
TDFGLKNPQISVVEIEKPELSPSVMCNRMASHLERGTAFRRATMWTLKQIMENGAMGVQITISGKLRGDR
SAFEKHTAGILPRAGHHAEVIVAEDIAHVGTAMGLIGIRIRIARKEKFVPEFEMKAEKPKKAKQVKDAET
GKMRDETAAEKKARTESEQIAIEEEKMKDLETLEEEEAKLK

>YP_001581658.1 30S ribosomal protein S4 [Nitrosopumilus maritimus SCM1]
MGDPKYPRRVWRKPKRPLNYELKMEELKTLGTFGLRTKRELWKAHTELSRVRHQARSLLALRQEVRAEKE
PILMKSLARIGLVSSDATLDDVLNLTANDLLSRRLQTIVTKKLGFKTPYQARQAVIHGHIMIGERKVDIP
SYTVTVEEENSIHFAPESKIPQVLEKTKSEAPAEETVEAPAEETVEAPAEEKKEESPSTES

>YP_001581733.1 30S ribosomal protein S5 [Nitrosopumilus maritimus SCM1]
MSQTTESKPQGGQKGKGAPTYGGGRPDGAKGGDRPRRRREPEEEVWVPKTILGQKVASGEISSLEEIIEL
GLRIQEAGIIKKLLPDLKSEVVDVGIIQKMTSNGQSTRFKAIVATGNENGYLGIGQGKSKQMRIAIEKAT
NAAYLNVNPIKMGCGSWECRCDQKHSVPFKVKGKGGSVTIEIIPAPRGLGLVAGGKIKRLLELAGLKDAW
TTAKGSTPTMNSTSKAILDCLRQTFSQG

>YP_001581689.1 30S ribosomal protein S7 [Nitrosopumilus maritimus SCM1]
MAQTKNLLLFRKWDLSDIEVKDPGLKTAISLRKQILPYTFGRSALKRFNKADVNIVERLINKTMHFGKKY
AKNTGRMTGKKTKVLNTVRTAFTIIELKTGKNPVEVLVRAVENSAPNEDTTRIVYGGTVYHVSVDVAPIR
RVDLALRFIADAIKESTFSNPKPIEEHMAEQLILAAENDPNAPSVKKKNELERIAQASR

>YP_001582129.1 30S ribosomal protein S8 [Nitrosopumilus maritimus SCM1]
MPATNILANLFVTLYNNETRRKGECTILPTSKLGIEVLKTLQKDGYIGEFEHIDDKRGGKFKIKLLAKIT
KCGAISPRFKVKTDEFNNWEQQYLPAYDRGMLLVTTNQGVMSHHEATQKGIGGFLIGYVY

>YP_001581759.1 30S ribosomal protein S9 [Nitrosopumilus maritimus SCM1]
MTTPKTEIYFATRKTSSAHVYITKGQGKVRINNVPVEMIPQETAREVILAPLEITGDLRDKIDISVRVRG
GGFMGQASAVATAISRALTGWTKSKKDPKDHPFPKSTREDLRKRITDYDKYLISGDARRKEPKKFGGPGA
RRRKQKSYR

>YP_001582367.1 30S ribosomal protein S10 [Nitrosopumilus maritimus SCM1]
MTQTARVKLTSTSLPKLDGVCGEIMGIGKKTGVKVKGPTPLPVKRLHVATRKSPCGNGTETYEKWEMKMH
RRIININADDKAIRQLMRLKIPDDVYIELSLT

>YP_001582784.1 30S ribosomal protein S11 [Nitrosopumilus maritimus SCM1]
MTDLTGGETVSISSGGIHVNADRYESSPFAAMKAANQVVESAKTKGFTGFHIRVRAVGGVGSRVPGPGAQ
AAIRALARGGFKIGRIDDVTPIPHDTTRKKGGKRGRRV

>YP_001581688.1 30S ribosomal protein S12 [Nitrosopumilus maritimus SCM1]
MRKSPLGLFAGRVLTTKKKRQRWAISTYKRRELGIDKKADPLGGAPQARGIVLEKVGVAAKQPNSAIRKC
VRVQLIKNGKTVTAFLPRDGAMNFIDEHDEVHIQGMGATQGGAMGDIPGVRFKVFKVNGTSLHELVIGKK
EKPRR

>YP_001581659.1 30S ribosomal protein S13 [Nitrosopumilus maritimus SCM1]
MEYLSTQEYRHIVRIVGNDIPGERKMLVGLTQIKGIGYNFATAILDTLNIDSNSNIGHLTDENVQAIEKL
ITNPAEGNFPTWFLNRRKDIETGNDLHLLTSDIPFTLRNDIERERVTASWRGYRHLSGLKVRGQRTRTSG
RKGGAVGVAKGGMAAPAKKSSSDAPAAAAAPTTDAPAAEAAPAEAAPAAEEKKE

>YP_001582842.1 30S ribosomal protein S15 [Nitrosopumilus maritimus SCM1]
MGRMHTHRHGKSHSIRPATLRAPSWITQSPAEIEELVIKYSKDGLTPSQIGIKLRDQHSIPLIKPITKKT
IGEILEENDLKAEMPEDLENIVKKAVGLQRHLKENKGDRRNVRSLELIEAKVHRLSVYYKKIGRIPATWK
YKSVVAQLE

>YP_001582135.1 30S ribosomal protein S17 [Nitrosopumilus maritimus SCM1]
MTRNIGLKVKEPKRECEDKNCPFHGELAIRGKLFDGKVTGSKAKQTITLQKDAPVYFNKFKRYARGKSSI
HAHVPGCIDVESGDNVLTAECRPISKSVSYVVVEVRS

>YP_001582140.1 30S ribosomal protein S19 [Nitrosopumilus maritimus SCM1]
MVKEFAYRGIPKEELDNMSLEKLFQLFNARQRRSLTRGITDGKRKLIEEIKAAKAGKLKNPIKTHVRDLI
ILPYMVDVTVNVFSGKEFRPVTIRTEMIGHYLGEYVITNRKVSHGAPGVGASRSSLYVPLK
