# Supplementary material for: The Evolution Pathway of Ammonia-Oxidizing Archaea Shaped by Major Geological Events
Source: Mol Biol Evol. 2021 May 16;38(9):3637–48. doi: 10.1093/molbev/msab129 (PMC8382903; doi:10.1093/molbev/msab129)
Supplement: msab129_Supplementary_Data [file msab129_supplementary_data.zip › S2_Data.txt]

>GCF_000250675.2|Nocardia_brasiliensis_ATCC_700358
DFASWYVVFKAGLVDRGPAKGTMVIRPYGYRVWTGHENAYFPLLIPESYLSREAEHVEGFSPELAVVTHPLVVRPTSETIIGEMSKWISSHRDLPLLLNQWANVVRWELR-PRMFLRTTEF-WQEGHTAHAEDARRETALDIYDIPVIPEKTPGERFAGAVTTYTIEGMMRDGRALQCGTSHYMGTNFATAFDIRYTGEAGHTTSWGMTTRMLGAVVMTHGDDKGLVFPPRLAPHQVVIVPIGVRTHVDARATPGFKYNEWELRGVPIRLELGPRDLEAMMVKRLPRCIPLRVIFGFSAPKGVPDYVIELPVFEDGLFARGTFPDRGDRSVTLRPEGTAGVMRAQLPVKLVYNGPFFRYERPQAGRYRQLQQVGIEAIGVALDAEVIAELTS-----DTCRPQVNPRMVRGLDYYTKTTFEFSGIGGGGRYDGLMQLGGQLSGIGFGLGVDRTVLALVKGAMTLVLGDRDLAEGGGDLDDTLVLADLGTASTEMASRHPSILLVVGVNGTGKTTTTGKLADGRRVLLGAADTFRAAAADQLQWGERVGAETVRDPAAVAFDAVVDVVLIDTAGRLGLMDELGKVKRVVVDEVLLVLDATVGMQARVFADISGVVLTKLDGTAKGGIVFQVVKLVGLGEGADDLAPFE----------------------------------------------------------------------------------------------------------------------------------------------------------------------------------------------------------------------------------------------------------------------------------------------------------------------------------------------------------------------------------------------------------------------------------------------------------------------------------------------------------------------------------------------------------------------------------------------------------------------------------------------------------------------------------------------------------------------------------------------------------------------------------------------------------------------------------------------------------------------------------GIHDLAFATSHYVLSARLAEHTGGIGQEAMSVPRDEDIVTMAATAARAIVHRH--PDADIRTVVLATETSDQSKSAGIYVSSLLVELKQACYAGTAGLQSVLVIASDIAKYELDSPGEATQGAGAAAMLVSDIMDFWRPAALVDGQASVV-AYDYREQGGRRDFVAFCYHQPFTKMAYIGNSYTASLYIGLASLLDHGTGQSIALLSYGSGCVAEFFGIDYRRYMVDVSAKAVALAAGELRTTPKADVLSTARIAGIAGAKKTSELIPLCHQLALSSVKPTGVEMEALTAVAVAGLTLHDMVKAVDPA-------VRLLTKDGTARVPASTANLGPGFDSLGMALGMSHLVVRAIVCRNVIPHSRGLGSSASAVVGGAEFDSALTLASEFE------GHPDNAAASVLGGIVVVVLIPATAHTRGLLPEAALAVVALRP-DLLDRLHQAQRALRAAG-IAATVSGAGPTVLA-----------------------------------------------------------------------------------------------------------------------------------------------------------------------------------------------------------------------------------------------------------------------------------------------------------------------------------------------------------------LHSKGGRNAH-GRITPAKVAHIEYDPNRTANIALLHYIIAPKGVVQGTPPGNNLPLRNIPTGTTIHNVELPGGGAKMARSAGSSIQLLGKYATLRMPSGECRATVGEVGNAEQNINWGKAGRRR-----PTVRGVVMNPVDHPHGGGEKTSGGRH-PVSPWGQPE--GRTRKPNRPSDK-------------------------------------------------------------------------------LLDSGAHFGHQTRNPKMKRFIFTDR-NGIYIIDLQQTLTYIDKAYEFVKVLFVGTKKQAQESIAAEATRVGMNQRWLGGMLTNPSAIWVVDTNKEHIAVGEARLNIPVIAILDTNCLVDYPIPGNDDAIRSAALLTKVVASAVAEDQ-------AFERRPYPPGQHRIKESEYLLQQFRRYYEE--RLKGKTGDNLRLLECRLDNVVYRAGLARTRQARQLVSHGHFLVNNRAVNVPSFQVTYDIID---MARLMGVDLPREALTYIYGIGRTGVSPSKDLSDDQ-----------------ELKVEGDLRADIRRKIEGCYQGLRHRRGLPVRGQRTKTNARTRK--GPKRT---------------MPRRDKVA-KTKTAALKGSPQRRGVCTRVYTTTPKKPNSALRKVARVRLT-SAVEVTAYIPGEG--HNLQEHSMVLVRG-----G-RVKDLPGVRYKIIRLDTQGVKNRKQARSRYGAKK--------------------MP-RKGPAKRPLINDPVYLVTQLVNKILDGKKSAERIVYGALEQARDKTGTDPVVTLKRALDNVKPSLEVKPRRVGGATYQVPVEVRPGRANTLALRWLVNFSREK---TMVERLANELLDASNGL-GASVKRREDTHKMAESNRA-----------------------------------------------------------------------------------------------------------------------------------------------------------------------------------LAAARTTKTDATVEVAVRLG-VDPRDQMVRTVNLPHGTRVIVFAAGEKEAEAAGG-G-----WFDAAIATDQMAKVGR-IARVLGPRGLMPNPKTGTVGKINFRVDKLVENYGAALTVSTNTGPGIPIIKLQIQAGQANPAPPVGPALGQHGVNIMEFCKAYNAATESQRGNVIPVEISV-DRSFDFKLKTPPAAKLLLKAAGVQKGSAEPVAKVTMDQVREIAKTKQLNANDIDQAAKIIAGTARSMGITVEGX----------------QIAKRKTRRLSKTRRHRKKVVGTTEVVNRSSRHAQLVSVGKTIAAASSIEADAL----KSAKSKKVGELLAERAKAAGVAVVFDRGGGRIAALADAAREAGLKFX-----------------------------GGGDNRDNRGGGDRRGGGDNRRDNAAEKNQLRVVAINRVSKVVKGGRRFSFTALVIVGDGNGLVGVGYGKAKEVAAIQKGVEARKGFFRVPM-IG--------STITHPQGEAAAGVVMLRPASPGTGVIAGGARAVLECAGIHDILAKG-SDNAINVVHATVAALKMLKVTQIKSTDSMRTLGLRQTVVRENVVRHLVTVEEVX-------------------------------------------------------AKTEKTRVGRGEGS-KGTAGRGTKGTKA---RVNVGAIAKLFKVLGDGEVTGAAKEKITAAGGTVTGRRKEAVVRVRGNFVLNGNKVHQQLVKSPLVSFDIHRLVGGGPSGQAGALRLAIARALIE---GFLTRDPRATERKKYKKARKAPQYSKRXYVIDATDVVLGRLAVQAANLLRGFVIIINADKVAISLESRPDRLVEKAVKGMIPLGNAIAGKLKVYAGPSHQPIPFEIK-----VSRRADGRADDELREVRITRGFTTHPAGSVLVEFGQTRVMCTASVTEGVPPWRRDLGWLTAEYAMLPAATRSGREVGGRTQEISRLVGRSLRACIDLAAIGENTIAIDCDVLQADGGTRTAAITGAYVALSDAVTPISCAIAAVSVGVVDRLDLPDMNVVAT-DTGTLVEIQGTGTFPRSTLLLDSALAGCLFAIQKEALA--------------------------------------------------------------------------------------------------------------------LIPGGAHTYARGNGCRWDSDGNEYVEYGMGLRSVTLGHGAIADGVNFSELLAAEDADMVKFAKNGSDATAAVRLARTGRVVVAVCDQPFFSVDWF---IGTTVKFPYNDL---VVMEAATALAEPGGYLNGVRALCYGALLVFDEMITGFRWSAGGAQYGVRPDLSCWGKAMGNGALAGKRAYMLLSTTHGPEAAGLAAFRAVLLARGVLGVTSAAHDDLLSEGVLVRSDLNVPLDGRILAKVVLTAHLGRPKGSLAPVAAKLAEELGRNVQLAGDVVGQDALLTDGDVLLLENIRFDPRETKLAAALVELVGAFVSDGFGVVHRKQASVYDVAPHYAGKLVAAEVDVLAVVLGGSKVSDKLAVITLVIGGGMCFTFLAAQHLPRDIVALDIGPESTTVFWNGPMGVFEFNFAAGTRAFTVVGGGDSAAAVSHISTGGGASLEYLEGKELPGIAVLEVGKSLLGGGDLDDDSWEEVEDTLVLADLGTASTAAVVLREEMASRSVRTTDAARAVLRDVLIEALRPEILLVVGVNGTGKTTTTGKLAGRRVLLGAADTFRAAAADQLQTWGGAETVRGADPAAVAFDAVDVVLIDTAGRLH-KTGLMDELDEVLLVLDATVGQARVFADISGVVLTKLDGTAKGGIVFQVQHELGVPVKLVGLGEGADDLAPFEPGAFVDALLG----------------------------------------------------------------------------YAAAGVDILGGFAGLFALLAASTDGVGTKIAVAHDTVGLDLVAMVVDDLVVCGAEPLFLQDYIAILVSGIAEGCGGETAEHPGLYDLSATGVGVVRPGDVVIAMGSSGLHSNGYSLTLGEELLEPTQIYAKDCLALVRTFAHVTGGGLAAPVFKMITEMEKTFNMGVGMVAVVTLGTVRIAVLVGGVGGARFLQGVVSAIVNVGDDVWMHGLRICPDLDTCMYTLGGGIDTERGWGRVGETWHAKEELAKYDWFGLGDRDIATHLVRTEMLRA-----------------PLSAVTEALCNRWQEWWVRY--R---GAEESPAPNVIESADVVLLAPSNPVVSIGAILAVPGIRGALRVIGVSGVIDGKPLRGMADECLSVIGVATTAEAIGRYYGARIGVAVLGMGNVGTEVVRILRA----VDLVVEVIGG-IDPPRAGKSVVTANKALLADYTGELAAAAYFEAAVAGAIPVVRAGDRVNRVGIVNGTTNFILSAMDTLAEATRLGYAEADPTADVEGFDAAAKAAILASLEGISKVKLLAIVRVYPALVVSGAFNAVVMFYGQGAGGAPTASAVLGDLVLGRRPTYSVMWSEHCSYKSSHLRYFGNAGVVDVGDGWAVTFKVESHNHPSYVEPYQGAATGVGGIVRDIMAMGARPIAVMDQLRFGATRRVVDGVVRGVGGYGNSLGLPNIGGETVFDANPLVNALCAGVMRTGNKIILFGARTGLDGIGGVSLASDTFSLPSVQVGDPFTEKVLIECCLELKLVVGIQDLGGAGLSCATSELAGDGGMRIELDRVPMRATGMTAEVLSSESQERMCAVVVCRKWDATVIGEVVDVPPTLLQMLASPQLCSRKWITEQYDRYVRGNTVLAEDAGVIRIIALATDASGRLDPYTGAQAEAFRNVATTGAKAVTNCLNFGSPEDPGVMWQFQQAVRGLALGIPVTGGNVSFYNQILPTPVVGVLGVIDPGETLILLG-THDEFGGSIWSAHDLSEGGLIQAVVEAALFAESAGRVLVMCGIVGYALRRMEYRYDSAGVAERKAGKLMGHTRWATHGARNAHPHKVAVVHNGIIENFDTDTEVAVHLVEGAFTLVFTPLVVGVIASDVTAFLGQDQADYFMLKEIESSYHAGLLAKYAISTLVVAISQADTLEVLAICNTNGAQPRESDAVLYTRTGPEIGVASTKAFLLAYMHAEGFAAGPIAIPAGVEVKGPKGTALHGLTTLISNMVEGVTKGYEKKMEI----FGVGYRVQASNLEFALGYSHPVPPTKFSVSGIDKQAVGQISAVIHGLRKPDIRYAGEVVRTDPIADFLTRLRNAN-QVKAPHSKLKNIAEILKEGYIADYRTEDATVGKSLVVDLKYGPS-SLQGLRRVSKPKSTNLPKVLLGVAIISTSTGLLTDRQAAQGVGGEVLAYVWNVMQIGVVKVVVNMGVGDAARINGAVDLELITGQKPEKATKSIAQFKLREGMPIGAKVTLRFLDRLVSQFDGNGNYTFGLSEQSMFHEIDVDSIDRPRGMDITVVTTATN----------NELLKHLGFPFK-------------------------MKVHKGDTVLVISGKDGKVIQARVLVEGVNANSANPIHVSNVMVV-DSDGKPTRVIQQESRLRVADNTGAKEILCIRVLS----SRRYAGIGDIIVATVKDAIP-KRGDVVKAVVVRTVKERRRPDGSYIKFDENAAVLIKADNDPRGTRIFGPVGRELRDKFMKIVSLAPEVL-----MSEQK---------ERNSRKVRTGYVVTIVVELPLYGKIIRTTSKVKAHDENEIAGI-GDRVQLMETRPLSATKRWRLVEVLAELRELTKLRDSKEELFNLRTGQL-DNNRRLRVVRHEIARIYTVMRER-KQYAAIRKLLAGMERAGISKVEIETRDRVRVDIHTARPGIVIGRRGAEADRIRKQVQLNILEVKPESDAQLVAQAVAEQLSNRVAFRRAMAIQSAMRSNVKGIRVQCSGRLGAEMSRSEFYEGRVPLHT-EAKTTFGRIGVKVWIYK-ARATAKHVTPMKARRVVLVRGKRILKFA----------------PQAASEVAKVVASAAANAENLGLNPSTLVISTAYVDEGAMKRFQPRAQGRAFRTSHITIEVE---------------------------FVDDHLLAVIKTWSRRSTIIPDFIGHTFAVHDGRKHVPVFSDNMVGHKLGEFAPTRTFKSHV-KEDRKSKRRX----------------------------------------------------------------------------------TVELPAEIFDANVALMHQVVTARQG-----THSTSTRAPQTGGGTVHGPQRTPKKMKAAALRGALSDRA-----------------------------RIHVELVAGTKTAKTFLAELSRKKFLVVVKSVANLEHVQPQLNTYDVLYS----DEVVFSVEALNTF-------------------------MTDPAAGILGTKLGMTQV---------PVTVIAGPNVTQIRTVGVT-PRRHVAEIRVAD--------VGQEINEGTYVDVTGTSKGKGFAGTMKRHGFAGSHGAQAVHRRPGSIGGTPGRVFGMRMSGRMGNDRVTTQNLSVHKVD--------------ENGLLLIKGAVPGRGNVVVVKSAV--PVLGMEVHVELSTATKMFCGCPTEFAEPNTQVCPVCLGLPGSLPNEKAVESAIRIGLALNCSIRFARKNYFYPDQPKNYQISQYDERVEIERAHMEEDTGKSTHSLLDYNRAGVPLIEIVTKPGERAPEVARAYVTALRVLKSLDVSDQGSLRCDANVSLMAGTRTETKNVNSLKSVEVAVRFEMRRQAAVLSIVQETRHFHETDGTTSPGRVKETAEDYRYFPEPDLEPIPEYPWLRRARIQVMRDLVNAGAL-DLIIAARSWWVAYLTEKAVAAVINLVEVEKALAANPDIAEAAGKIVGDVMKATRGQADAAVRELV-IRIRLKAYDAIDASAKIVETVTRTGARVVGPVPLPTEKNVYCVIRSPHKY-KDSREHFEMRTHKRLIDIKTVDALMRIDLPASVDVNIQXSYEVRTFGCQMNVHDSTADLVVLNTCAVRIAVGGCLAVVFGTWVSISVGCVPSLRQGVLEVTLLGQNVNAYGAS-FAKLL--ERVRFPQLHMPLQSGSDKVLKMRRSYRKAITTDIIVGFPGETEEDFQETLDVVRARFTSAFTFQYSKRPGTPAAVQERYRLVHFRVVLAYSGGLDTSVAISWIGKETGAEVVAVAIDLGQGVVRQRALEAIVVDARDEFADYCLPTIQANAMYMGQYPLVSAISRPLIVKHLVEAAKFHGASTVAHGCTGKGNDQVRFEVGIGAAPDLNVIAPVRDYAWTREKAIAFAENALPIPFSIDQNVWGRAVETGFLEDLAPTKDVYDYTELIVSFERGVPVALNHRAGRQGVGRLDMVEDRLVGIKSREIYEAPGAIALITAHQALENVTIEVEQRWGELAYDGLWFSPLKALDAFIGTQQAVTGDIRMVLHGGSAVVNGRRSDFDQSLAKGFVQIHGLS--------------------------------------------------------------------------------GHAHIKSTFNNTIVSITDPNGNVISWASSGHVGFKGSR-KSTPFAAQLAAEAARKAQENGVKKVDVFVKGP--------GSGRETAIRSLQAAGLEVGTISDVTPQPHNGCRPPKRRR---V-----WTRVEILVAAQSAIGARVRELIDHEVLSYLAAFCWVHLGMTSYDLVDTALGHTLAQATPCVGRTHGVHAEPTTFGHKLAGFVFAVGTISGAVGTYSL-RLSLGPSQVVARDRHAELVVALLGACVEQLALELRLLQRYQ-GSSAMPHKRNPTSERLCGLARVLRGQVFLENVALWHERDLAHAAVERVLTIGHYQVETLERGLIYSSPVLAALAYRTVQAAADGTARVKRGMAEMLKGGVIMDVVTPDQAKIAEDAGAVAVMALERVPADIRAQGGVSRMSDPDMIDGIIAAVSIPVMAKARIGHFVEAQILQSLGVDYIDESEVLTPADYNHIDKWNFTVPFVCGATNLGEALRRITEGAAMIRSKGEAGTGDVSNATTHMRKIRQEIRRELVREVAETGKLPVVLFTAGGIATPADAAMMMQLGAEGVFVGSGIFKSGNPAERAAAIVKATTFHDDPDVLAKVSRGLGEAMVGINVDHRLAERG-----------------------------------SRRSVLL-AGARHPIISEQIADVFVAMGWEIAEGPEHFNFDALNFLPDHPARTMQDTFHIARQVLRTHTSPVQVRSLLIYVVCPGRTFRTDELDATHTPVFSQVEGLAVDKLTMAHLRGTLDAFARTRMRPNYFPFTEPSAEVWVEWGGCGMVNPKVLIASSGFAFGMGLERTLQFRNGIPDMRDIV--------------------------------------------------------MALTTEQKSAILKEYGLPEAQIALLSKRISDLTEHLHKHDHTRHGLLALIGRRRRLSKYLAANDIQRLVASRNAKKLNELA-TFEENAACVADDSGIEVDALNGMPGVLSARWAGDDAALLAQLGDRGARFVSTCAFGYDPLFFPDTSAAQLKDAASHRGRALI-IMGIESSCDETGVGIVGVVPEIASRAHL-DALAVTIGPGLAGALLVGVAAAKAYAADVPFYALNHLGGHVAVDTLVALLVSGGHTHLLHEPIVELGSTVDDAAGEAFDKVARLLGLGFPGGPALDAAAAFPRGMTGYDFSFSGLKTAVAIPNIAASFQEAVADVLTMKAVRAAQDVGVDTLVLGGGATANSRIRSMALCTDNGVMIAALGAHV--SALTVAGRSGVISHGEIATPAFIPVGALLANAYHLYGLSKFMNWPGPTFTDSGGFQVMSLGVGFKSMGIQELGADIMFAFDELTTLRTHEWAVIQGAQYGIGG---ALE---KPRHMLGISEPEDIFTAVENGADTFDCVNPSRVARNAAIYVEGRFNINETCDCYTCAAYLHHLCTIHNERIRASIEGGYFDEHKT---LGRWK-----------------------------------------------------------------------------------------------------------------------------------------------------------------------------------------------------------------------------------------------------------------------------------------------------------------------------------------------------------------------------------------------------------------------------------------------------------ALAETAGSEVLATYIGSGKADELRADTVICDELTPAQLTALEVIDRTALILDIFAQHATREGKAQVALAQMEYMLPRL-RESMSRQAGGVGLRGPGETKIETRIRERMLRREISVAIVGYTNAGKSSLMNALTGALFATLDPTTRRVVFTDTVGFVRHLPTQLVEAFRSTLEEVLLLHVVDGSDPELLVVNKIDALFVSVHARHLLTVTDLDVMTVFYENSTRTRVSFEVAGWMSADVINV-SSVSKGESLRDTALTLHAAALIVRHPASGAAHQIARWAIINAGDGTHQHPTQALLDALTLRQRIEGKRVVIVGDILHSRVARSNVFLLNTLVLVAPRTLLPGADAVLMLRVQAERMNGGFPSAREYSILDEHAVVLHPGPRGMEIASAILQQVTNGVHMRMAVLFRLLVLLKLGGEMFAVVIGGGNFFRGAELERG--MSDYMGMLGTVMNSLALQRVVIFGAMPYFSTDTTAAQRALEGAEVVLMAKAVDGVFTADPKVENATMF-VADATAFSLCMDNQMPIARAVAG-TLVR--VSTTRIVVGVGGGIAAYKACSLVRRFTETGHRVRIPTESALQFVALSGSPVHTDDVPEVPHV---ADLVVIAPATADLMARAAQGRADDLLTATLLT---AVFAPAMHEMWEHPANVA-TLAIVMEPAGPGRLPEPEEIFLEGRRVVITAGGTREPLDPVRFLGNRSSGKQGYALARVARGAHVTLIAGNAVIMAAAVADFRAKIKKTTDILVGFAAETCDLLVVNAVVVQKYGGSSVAVVVCSAMGDTTDELLDMDMLLTSGERISNVITTGIVLVAGFQGVVTTLGRGGSDTTAVALAAVCEIYTDVDGVFTADPRIVPDAEEMLELAACGAKVLMLRCVEYANVPVHIGKVSLVGAGMKSPGVTAKFCEALASEIRISVLVKAVKVLHRAWRIGTRGSLLALTQAIKTAGD-EPVQQIG-VGVFTSALRDELVAGTIDIAVHSYKDLPTARFTIAAIPARERDALVLGELPGAKVGTSAPRRASQLLGLGLDIVALRGNLDTRLRKVQLDAVVVAKAGLARIMLPAPGQGALAIECRSDAITAERALLLEAGCSPVGALA
>GCF_000092245.1|Arcobacter_nitrofigilis_DSM_7299
DATLASYLIRGGFITQ-TGSGLYNFLPLGKIVLTGANELLMSFVTPLELWEQSGRASV---PELLKFKDGFVLSPTNEETVVDVKNRITSYKDLPINLYHINTKFRDEARPRFGLMRGREFLMKDAYSFHAEDLVREFMEDAYKLEYRVAADSGA--IGGSGSKEFMVLANSGKGIEAGHIFQLGTKYSSAMDATFLDNNGIMGCYGIGSRLVAAVIEQNHDDKGCIWTKETAPFMVDVIVSGISTILDDRVRFGFKMSDFELIGFPYAVVVGKKL-PVEIVNRK-----------IQSLRGMNDILMETPILEEALFKRSQFIDKGENDVCLRPEGTAGVVRSGGTYKWYYYGPMFRYERPQKGRLREFHQFGCEVFGIYEDANIIMQLNSL----ENLVKVIDSNLVRGLDYYSQTAFEFSAIAGGGRYDRLVFLGGRTPGIGFAIGIERLLELIFGKHFVALIGETELNNGPQKKEKLLIEADMDYSIIMINRKSPFVQLIIGVNGAGKTTTIAKLADNKSVILGAGDTFRAAAIEQLSWADKLEVPIIKDPSAVAYDTIIDNVIIDTAGRLNLSNELKKIVKVCPHQKLMILDGTQGEQAKAFNGVDGIIVTKLDGTAKGGALFSIIFYIGVGETMNDLVEFSQGIVQGVGFRPFVYNLALNLNGYVNNDDK-VNILLQGKPPVLSKIDFKIIQSALVSPDIAICEDCIKDIKNRRYQYEFTNCTNCGPRYSIITVPYDRINTSMSDFIMCQECKEEYEDPTRRYHAQPICCPNCGPKIAQKI-NSGFIVAIKGIGGFHIICDATNENAVKKLREKKNRPTKPFAVMFKYIDIILCKEKPQIAPNINLGVFLPYSPLHILLFIIATSANLKDEPIIKSEIFNKLGNVVDYVLDFNREIINACDDSIVQVVNDEARGYAPISFKLALGANQKSISLGISSPYIGDMLIVCDKHPSYETTKWAMQLQHHYSHALATMAEYVLAFVFDGTGYGDDGNIWGGEVFKRINHIKFKLLGGEKAVEPKRVALSLLNACVNTSSFGRVFDAISSFSNITYEGETGLLIE----CSKFMIINIICEISL-VLLSGGVFQNKTLLIPLNDQGISLGQLTIKALNIMEVCGGHTHTIMKYGLPQLLPSNINFVHGPGCPVCVMPKRIDHAYILSLDVILVTLGDMIKVPGGSLQDARSKGADVRFVYSPLDTIKIANPEKKIIFFAIGFETTTPMTAALLENILFHINHITVPEPMIDAFIGPSHVSVITGSDYKKPVVVSGFEPVDVMQSILSIVKQFNENRCDLELQYSRAVSYDGNLRAQELNWRGLGDIKDSAYKLRDEYLCICGSIMRGVAKPNDCKVFGTACKPSSPLGSCMVSSEGACSAYYKYGNILLTNDDGFDVGLKALLAKLTVVAPAKSACGHSLTLKIDDGTPTDCVFISLVISGINIGSNMGEYSGTAAAAMEATLQGIPAIAISQEDRKFLNINIPITKAGFISISPIMAFRSIGAYIPEKIMTADFEKI--RTGIKERRVAKDEFPSDMGANAARIAIQRAGIDQADIDLIVCATVTPLCMPSTACVLASKLFDISAACTGFIYALSNVLIVGAEKYTSILNYAFIF--GDGAGAAIIS--GDYDHLGGGSRNQMKGGETFEMFEKHNLENINHFIPHQANYRIIKYGNTSAASIPMAMNYAYEQGAGDNVLFDAFGAGLTWGSAL------MVDVSDKKVAIASGQISMSKKGPVLQTAVIASIMGVKKTSELIPMCHPLLLSGINQTGVEMEALTGTSIGLLTIYDMVKAIDKSMV-----IQLESKSGRISVPATSANLGPGFDTLGLALKINNMFIAIFEFENQIPLSRGLGSSSAVIVSAAIEEMELPLALAYE------SHPDNITPAVMGGFTVVVVVPSTQLSRKTLPYSSLLTAAFENWEMLDKFHQSYRMSLNSGALMSTLSGSGSTLFS-----------------------------------------------------------------------------------------------------------------------------------------------------------------------------------------------------------------------------------------------------------------------------------------------------------------------------------------------------------------VKATAGRNSN-GRITEGTVSTIEYDPYRNCRICLVTYILQPSGLKVGAKPGNAMRLVNIPVGTMVHNIEMPGKGGQIARSAGGYAQIMGRYVIMRLPSGECMATIGIVGNEDFNMVVGKAGRIR-----PQTRGSAMNPIDHPHGGGEKTNSGRH-PVTPWGMPTKGYKTRKK-KASDK-------------------------------------------------------------------------------LLECGVHFGHQTRNPKMKKYIFGVR-KNIYIIDLQKTLRYFRYTYTLIRMMFVGTKKQASQAVKDAAISCGMNHRWLGGMLTNPDMMFVLDAVKEKIAIAEARLGITVVAPLDTNCVVDWPIPGNDDAIRSIQLFCTEMAAAMNEGERRLNGKSALEKRPFAPGQHRTKLSEYGLQQFRKYFKE--RREGNTGSNITLIEQRLDNVVYRMGFATTRNARQFTTHGHILVDGQKVDIPSFVVKGQKIE---MARIAGVDLPNKALTYIFGIGLTGISYAHELTEDE------------------YQVEGDLRMDIKSLMDGSYRGLRHRKGLPCRGQKTKTNARTRK--GKKRT---------------MPRKRVVE-KSKSPALEKCPQRRGVCTRVYTTTPKKPNSALRKVAKVRLT-TGYEVISYIGGEG--HNLQEHSIVLVRG-----G-RVKDLPGVKYHIVRLDTAGVANRTVARSKYGTKK--------------------M--RRRKAVREILADPIYVITKFVNTVMDGKKSAEKIMYGAIANLDARGEEAGIELFEKAIENVKPLLEVKSRRVGGATYQVPVEVRAVRRQTLALRWLVDASNER---TMVERLANELFEAANDR-GAAFKKKEDMHRMAEANKA-----------------------------------------------------------------------------------------------------------------------------------------------------------------------------------AEAVVSAKFDESVEVALNLN-VDPRDQMIRAVVLPHGTRVAVFAKGTKEAKAAGAGN------FDVLIATDCMGMVGK-IGRILGPKGLMPNPKTGTVGQVTYRVDAITENIQAFVAISLTMSPSISVLKLQIPAGAANPSPPVGPALGQRGINIMEFCKAFNEKTKDKAGFSIPVEITY-DKSFTFLVKQPPMTDLIKKISGVKKGSDNAIGKLTKDQVMEIVDMKILNTDDKEQAAKIVAGSARSMGIEVEIX-----------------IA---KKNSLRIKRKRGSISGTASSIFKSNKSAQAIVEGVTLASVSSKALDVNK-----DNAVKVAAQFAENLKAAGITIVFDRNGGVIAAFAQSLRDNGIKLX--------------------------------------------------MAAVNREDFQAIVKIGRVTKVVKGGRRFRFTALVVVGDKNGTVGFGMGKAKEVDAIKKALDAFKSLVKVSI-HG--------TTIAHDEHKYNASKILLKPASEGTGLIAGGARPVLELSGVKDIIAKG-SNNPNNLVQATVEALAR--------------------------------------------------------------------------------------------STKNVKRVGRGQGSGTGTAGKGNKGQKARSGYINVDKVKQV-KLVGSCAVTTTGKX----------GRRKSSIAKVWGQVSINGHEAIKRVMRPLEVSVNIVKTLGGGYSAQADAAKHGISRALVA---GLLTRDARSVERKKYKKARKSTQFSKRXVIIDATDKVFGRIITEVATILRGNVIIINATKAKFSFEQNPEKLYKLAARGMLPLGKSMLKKLKVYAGSEH--------AMIVNDHVRADGRGLKTVRPISIDTNILPSAHSSCLFTRGETQALVVATLAGAKDGQMFEMENFMVHYNFPGFSV-AKPMVGRRELGHGNLGKRALEATIDRD--FADTVRLVSEILESNGSSSMATVCGGSLALKAAGVPISGLVAGVAMGMVVLTDIMDFKVAGP--KTGITALQMDIGIELSVLALLQAKEGRILTLMEEASA--------------------------------------------------------------------------------------------------------------------VIPGGVDSPVRGEGAYIDIDGNKYLDFIQSWGPLIFGHCTVMDGLSFGETELARELDKVRFVSSGTEATSAIRLARTGKNDILKFEGCYHGHSSLLVQAGSTLLCEYNNIIIIEPIAGNMGFIPADEFLKACREICNNTLLIYDEVMTGFRTSLKGTSVEPQADIITFGKVIGAGAFASNKEIMYQAGTLSGNPVAMAAGLTSMLKRGFYFFISTVMQELKNIKIFIRCDFNVPMDRRIRSSVILASHFGRPKESLKPIAKRLHTLLKQEIKMAKNIVQDDTLLEIGDILLLENLRFHEGETEFAKKLASMADVYVNDAFGVSHRAHASVEGITHKAAGFLLAKEIKFFHSIVGGSKVSGKLEALKILIGGGMAFTFLKALYLPVDVVALDIGPATATILWNGPMGVYEMKFAKGSTATTVVGGGDTADLVTFISTGGGASLELIEGKILPGVKALLTFDNIKVPQKKEKISFEDIEELLIEADMDYSIIEKAM---------LPEMINRKQLRLVMLFEHAPDVVQLIIGVNGAGKTTTIAKLANKSVILGAGDTFRAAAIEQLSIWAEVPIIKTHDPSAVAYDTIDNVIIDTAGRLQ-QTNLSNELHQKLMILDGTQGQAKAFNGVDGIIVTKLDGTAKGGALFSISNRLELPIFYIGVGETMNDLVEFSPDNFVDSLLD----------------------------------------------------------------------------YKDAGVDIIGSFAGAFEVLLSGTDGVGTKLKLAFDTVGIDLVAMCTNDLLCNFGEPLFFLDYYATVVKGIAEGCGGETAEMPGMFDLAGFCVGIISIGDTLIALPSSGVHSNGFSLPLKDVLLEPTRIYVKEFKANINALAHITGGGITEPIFEFMEEMYRTFNMGVGMVLVVVIGEI----------------------------------------------------------------------------------------------------------------------------------------------------------------------------------------------------------------------------LKIAIIGVGTVGASVANILKG----IDIIVELMGG-VERPYKGKPVVTANKALLAYHRYDLEKLAEYEAAVAGGIPIINSANNIESRGILNGTCNYMLTRMSILKEAQELGYAEADPTFDVGGFDAAHKLLILASIEGIQNIKLLAILRVHPVFIVDGVMNGISMYYGPGAGGNATASAVIANIVLKREPNFSAMWSEHCSYKSSYLNGFPNAGVIDIGDGYAAVFKMESHNHPSFIEPYQGAATGVGGILRDVFTMGARPIANMNSIRFASHRFLLRGVVAGIGGYGNCMGVPTIGGETTFEENNLVNAFTLGLAKLGNPVMYVGSKTGRDGLGGAVMSSASFTRPTVQVGDPFTEKLLLEACLELDLIIGIQDMGAAGLTSSSFEMASGSGMIMHLDKVPAREEGMTYDFMLSESQERMLICAIFEKWEVAVIGEVAEVPVAFDTMFSDMEVVDKSWVYSQYDSMVQTNTIEGPDGSSIRILAMSADCNTRINPELGAAMESGRNVAMSGAKAITDCLNFGNPQNPEVMWQFKMACEGIALSTPVIGGNVSLYNEVFPTPSIAMVGVNENGNTLFLLG-TKGEFGASLYMAKDVNVGGLAVAIAKMAIFCESLSRAVVMCGIVGYGLKELEYRYDSAGIAFKALGKLIGHTRWATHGKLNAHPH--YVVHNGIIENYQTDTEVIVHLFEGAFSILLSPLIIARASSDAPLILEDGCGRFFMEKEIHTSFHAGLTASYLFNTLFIVISQADTLESIVVCNVDNSSTRIANYSVLTRAGIEKGVASTKAFSISYLHAEGYPAGPIAIPAGVEVKKGNKTAFWGTYALLNNAIVGLSEGFKKSLEI----NGVGYRAAVSVLELQLGYSHPINNV-INVIGADKQQVGQAAAIIRGFRKPEVKYTDEHIINDIIADALTRIRNAALVTTLLHSNTVGILTVLEKGYIDSFKVVDGTNNKTIQVTLKYDEKEAINEIKRVSKSASSELKNFKYGTIIVSTNKGVIANDEAYANVGGEVLCTVWNKMLTKLEKVVISVGAGEAMKMQNIQTISLIAGQHAIIAKKSVAGFKVREGMPVGVKVTLRFVDKLCSGFDGRGNFNFGLNEQLMFPEVVYDNIIKTHGMNISITTSSTS----------DKLLELVGIPFT-----------------------VKLKIKKGDTVKIIAGDDGEVLRVQVIVKDCKKPDQDPIDISNVAKVEGEX------IQSFTRLNVADNTGAKEIMCIKVLS--KRR--YATVGDVIVASVKKAIP-KKGQVVKAVVVRTHKEVQRENGSLIRFDDNAAVILDAKKEPIGTRIFGPVAREVRYSFMKIVSLAPEVL-------------------MSTHKREIQGVVVTASVLVPKYHKTVKRFKKYLVHDEKNELAE-GDTVIAIECRPLSKTKSFRLKTIVSDIKDKSLLKEKKVLLFELKTMQL-TNTSELNVAKKDIAKIQTAITAVFSSMPKIRKFVKELYYAGIAQTLIETAKKVRVTVVAARPGIIIGKKGADVEKLKKEIAVNIKEERPQLSGQLAAENVAQQLERRVAFRRAMVMQNAIKGGAKGIKVSVSGRLGAEMARTEWYEGRVPLHT-EAHTTYGCVGVKVWIFK--KAILRFVSPIKARLIAEVQGMNSLEFT----------------PNKAAGISKVIASAVANS---GLEAEDAVITSARVDKGPLKRFTPRARGSASPTAHIFIEVE---------------------------FIDAHLMKPIKTWSRRSTVLPDMIGLTFNVHNGRNFVPVNTENHVGYKLGEFAPTRTFKGHK-----GSVQKKVGX---------------------------------------------------------------------------------SELPETFKVNSHNLYLYVKSRAN-----TARV-KRSPLVGGGQVFGPSKINKKQKVLALRFAINTHV-----------------------------SLFVSVTL-TKDAVAVINGLN-RDTLIIVLAYRNIKNCYMEVNAYIAAAY----HSILVEKSVLEAL------------------------------MEFIVEKIGMSRT--------PPVTLLTKVCETDGVAI--QQKK---------YNRFATMEVAAGDLDEAKILKTTFKTKGRGFSGAVKRWNFAGSHGHRMG-KRTGSIGNWPGRVQGKKMPGQYGNTNVSVKN-EIFSFD---------------TGILAVKGSVSGPGGLGKVRIAKX-VIIGLEVHVQLNTNSKLFCSCATS-EDPNTNVCPTCLGLPGALPNKEAVHKAIMLGTALKSKIIFNRKNYFYPDLPSGYQISQFEVTIGVTRAHLENDAGKNIHSHVDLNRAGTPLLEIVSEPDMRTAEEAILYLKKLHIVRYLGISDEGSFRCDVNVSIRPYTRCEIKNMNSFKFIEKAIAYEVNRHIEAWEIVQETRLFDPEKGETRSMRGKEDAADYRYFPDPDLRPIPELPDEKKARFVDASVITSQLEMANFFEEAVTWLTVELQGRLLATIVKKIMIDEILANNQDKVEMFAFFVGQTMKASKGTANPQVSELLKIRLKLKAYDVLDRSVSIVEAVKRTGAELRGPIPLPTKIRRYTVIKGPHVN-KDSREQFEIRVHSRMIDIDTVDSLMKLDLAPEVDVEVRSKLFIQTLGCQMNDTDSDADLIIINTCSVRIGVCGCTAFVVGASVNISIGCVPATRKGAVEVMLLGQNVNSYGRRFFTKLLRRIRFTSKCIHMPLQSGSTSILKMKRGYTKRITTDIIVGFPGETQEDFEDTMDVIEVKFDQIFNFKYSPRPNTAALAGARLCQVFVKVVLAYSGGLDTSTILKWLQDEYNAEVITFTADLGQGPARTKALNIFILDIKEEFVKYVFPMFRANAIYEGEYLLGTSIARPLIAKKQIEIAHKMGADAVSHGATGKGNDQVRFELGYLGDSEITVIAPWR---NSREKLLAYAKNGIEIPYSMDANLLHISYEGLHLENPEPEESMWLWTYITIGYKNGDPISLNDYGNKHGIGRVDIVENRYVGMKARGCYETPGGTIMLKAHRAIESICLDMMPKYAKLIYQGYWFSPERMLQAAIDTQVNVEGTVKLKLYKGSVMVVGRESVYNQKDAEGFIRLNALRIIFTNGCFDILHKGHVSYLNNAKALGDILIVGLNSDDSVDRAYILSALECVDYVVIFDDVLVKGADYE----ISTTSTIEGIVHIAASFNNTMVTITDRAGNAIAWSSAGNLGFKGSK-KSTPFAAQAAVEAMAKAIEHGVKNVGIKIQGP--------GSGRDTAVKAVAMEGIRVSWLKDVTPLPHNGCRAPKRRR---V---VEWLEVEKAAVAWNKIGERIEEIEKHDLIAFNTSVSWFHYGMTSSDAVDTGVAIQMRDSTLMVGRSHGIHGEPITFGLTLAVWYDEVGQISGAMGNFAH-ELGLKSNQVIHRDRYARLALALLASSVEKFAVQVRHLQRQK-GSSAMPHKRNPITENITGLARMIRSYAAMENVALWHERDISHSSTERFWITSDFMIANLSGGLVFSQRVLLELAYRIVQRNAM----------------------------------------------------------------------------------------------------------------------------------------------------------------------------------------------------------------------------------------------------------------------------------------------------------SKKEILEKIGAVHPVTMDKIISYFQNLNFAVEEGPDFHNFEALNLPKYHPARDMQDTFYNK-SLLRTHTSPVQIRTMLIRMIAPGTVFRRD-YDITHTPMFHQIEGLVVDDISFSNLKHVMEEFLEVRFRPSFFPFTEPSAEVWIEILGCGIVDQNVFKAVSGYAFGMGIERVAMLIHNIGDLRSLF--------------------------------------------------------MALDQEVKNSIIEKYRRCEVQVAILTEQIRVLTEHLNKKDHSRLGLLKMVGKRKRLLKYLRNTEYARVLATSNKGKIGEF-NSFKGNAIVISDDSGITVPAINNEPGIYSARYA-NNAKISKLLEKTPAYYTACICFGYDPMFIPKKTLGELKNEFSHRSKAL-MILSIESSCDDSSIAITGVVPELAARLHVLKAIAVTNAPGLSVTLMEGVTMAKALAINLPLIAVNHLKGHIYSLFITVLLVSGGHTQIIESAMKILASTMDDSFGESFDKVAKMMDLGYPGGPVIQELSFFPVPLRQIEFSYSGLKNAVRKADICASFQRTAVEHIMQKLKKLFKQHAPKNFAIVGGASANVCLRGEVYCSDNAAMIGRVAVEQ--KIDELDTRACTIKHSTIQTPVFMPVGIILGNTYHLYGLHGFSKFPNSFLTDSGGFQAFSLGDNSKVLDTQELGSDIMMILDDLVALRTTDWAIIQGGTFAIGG---LSVGEPKPRYLMGVGTPEDLIENIERGVDMFDCVMPTRNARNGSLFTYGKIAIKKACECYTCKAYLNHLATLHNIHAREAILADNWVEFKF---YKKRG----------------------------------------------------------------------------------------------------------------------------------------------------------------------------------------------------------------------------MEKAILEIPHIALFTNPPVLMNVFTWEQDGGPFITMGQVYTTNLGMYRLQVYDGMHWQIMPVSIGVGGDPMYIWCGQAIGVFELMLYGFVKNNDIYVPKNDFIIEGFVDFGDHTGYYTYPFMEVTATVVGKPPLEHATERDYYMPENGVIAKIKTLASQMMHAFWGQMSFVKHAIFVNHDAEITKHILNRID-INDLFISRGVVDNNIDSNRDATNKNQRRWP----------------------------------------------------------------------------------------------------------------------------------------------------------------------------------------------------------QNLIRTSDFTIVTLFFENSTRTRSAFEIAARLGAEVVSL-SSSSKGETIFDTVANINAMAIIIRHSECGLPGTLVEYPIINAGDGTHAHPTQALLDLFTMMEHVEGKKVAIVGDVRTSRVAGSNRKLLPRFCFVAPDCFKHEVDVVMSLRTQLERHNEIFQSLNDYAKGDRDILLLHPGPRNVDISSKVLKQVKNGVAVRMAVLKKLILLVKFSGEALGIVIGGGNIIRGVTAADGV-IADYMGMLATVVNGIAMQRVVIFSANPFFTTDTAATLRATEGASMLIKATKVDGVYDKDPAKDDAVKL-VMDDTAIALAKDNSLPLLKIING-CSIV-MLKNRNILIGVTGSIAIYKTLELIRLYIKAGANVKIMTSSAKKFITISQSQVLDDKNSDYNHIAIGADIFVLAPASANTINKLSHGIADNILTQ---TALAYLLCPAANNMIQNPMSMKMLKYKIIEPVGTGALSEVDDIYWENRKVVLSGGGTVEKIDDVRYISNFSSGKMASSLALALKGADVCLVSSRYLFMVAAVSDYIGKLKKNIDILIGFKAEMIDAVCLNIIKVLKFGGTSVGIAVVSAMSGETNKLIEMDMLLSSGERVTSIVTDEVVVVAGFQGVVTTLGRGGSDLTAVAIAGVCEIYTDVDGIYTTDPRIEPKADEMLELASLGAKVLQNRSVEMANVNLIICKVSIVGVGMKSTGVASKAFTALASEIKISVIVEAVRALHDAIVIATRKSKLALWQSFSTKADKVPLAKIGGKGLFTKELEIALENKEADIAVHSLKDVPVEGFVLAALTKRFRDAFLITDLPGAIIGTTSLRRRMELLRPDIELKDLRGNINTRIAKLEYDAIILAATGVQKLMIPSMGQATLGIETL-DESTIERSFVLEGGCQPIGVKA
>GCF_000021565.1|Persephonella_marina_EX-H1
EAEVPSYLIRAGFIRQ-LAAGLYEYLPLGFRVLAGALEVLLPILAPAELWQETGRWDV---KELFRVEDFFALGPTHEETITDVRKNIRSYKDLPKNFYQIQTKFRDEARPRYGLIRGREFIMKDAYSFDIEMAVKSYMKEAYKLDYLMEADVGA--IGGKYSHEFVVKVPNGTGLEVGHIFLLGTKYSEALKAYFVDKDGVMGCYGIGSRLMAAAVEQSHDENGIIWPENIAPFKLHILALGIEVLFDDRDSPGAKFKDADLIGIPYRIVVGRGV-KVEIQTRK-----------LRKVRGFQDIYIILPYVEDSLFIRSVFEDRGGRKVALRPEGTASAVRAGGYQKLFYEGAMFRYERPQAGRYRQFHQIGAEIFGVLADAELIKEINSL----RKLYVEVNPRLVRGLDYYTDTVFEFGTVAAGGRYDTLVQLGGPTPALGFAAGIERLMLLLLKSRMVIFVSE------GRKIDEVLLKADVGLKATESKKRKPAVILFLGINGSGKTTTIGKLAEGKSVVLAAADTFRAAAIDQLEWAERSGARIVKDPSAVVYDAVDDIVLIDTAGRLHLMKELQKIKRTIPVETILVLDGTIGNQAKTFKDVTGIVITKLDGTAKGGAIIPIVKFIGVGEDIEDLQPFDKYLSENDTVLRFIKQVAEGIKGYVSREDDRILIISQGSMPFSIFMRFHIKNEDIIPLNRSVCINCLEESLDRRFFYPFISCNYCGSQYAFLEYPFEREKTVFKFFHPCENCKKEYENSSFRYRYELISCPDCFAPNAIAGLSEGKPVKVKTANGYKVIGTIHEEN-IKKIREIEKTGRKPVTVLITDISALSSQERPDLVSQTGVNFKLVDDPVLSFIA-----LKERGIPYIFIISEDNLDKINDG-LDHDVPIVNIQKDTEVFTVGDREKGILPAVLKVAVPVE-DEYLIDIIDGFLSKA-----------------DFKDYEGALYSVVAEHFVGIYLSTKS---DNNCFAVRSHKQLIKIKVLLFEDFLKTKWALEEIKSMFKKIESESITAVINLISVILGASYFEEPAEIFENKMLSYSFGLGEWIVNQSQNLVLAGDLFSNPVLTLPIDVQNIAFGGLRIKALNVMEVCGGHTHTIMKYGLNQILPPEIQFVHGPGCPVCIMPKRIDHAVALVQKNIVATLGDMIRVPGSSLQKERAKGKKVRMLYAPFDILKISKPDKNVIYFAIGFETTTPMTAALIENIYFHINHVLVPPPIIDAFIGPAHVSVITGALYRTPVVIAGFEPVDIMESVLWIVRQFNDGRVQVENQYRRAVTWEGNIKAQEMIWRGIGDIPYSALKLKDKYLCICGDILKGIAKPYDCRVFGKSCTPQNPLGSCMVSSEGACSAYYRYGKVLLVNDDGYQEGLLSLNFEVITVTPDMSGTSHSLTFYIVDGTPADCVHLGYLISGINTGPNLGNYSGTVGAAREGTMFGIPSVAFSP-EKVFLNVTFPLTRQGYVSITPIREIKGIGINIPERILTFDLEKF--RTGIKERRIAEWEKASDIALPAAKEAIENAGLTPKDIDAVIVATSTPMTFPSTACFLADKLFDISAACSGFIYGLTNILVVGAEVFSQIIDWAVIF--GDGAGAVVVS--GSHWGSVGE---RMRGRETFKALQKAGLEDIKLVIPHQANIRIINYGNTSAASIPIAFYEAWKEGKGDHILLTAFGGGLTWGAIV------PVDVSNKFTAKAEGKIYLSPKGDVLSASQMAGMLGVKRTADILPFCHNIMIDHVVRTGVEMEALTAVSAALLNVYDMLKAFDKN-------IKLLEKRGKVKVPATTANLGAGFDTLGLALTLNNLFIQVIKQINRVPVARGLGSSATAIVGAAVSKTELTIAYRFE------PHPDNLIPAWKGGF-IVVVIPSTEKARSVLPEVSLFLSALRRYDLLDRFHQPYRKGYDAGALGVSLSGAGSAILA-----------------------------------------------------------------------------------------------------------------------------------------------------------------------------------------------------------------------------------------------------------------------------------------------------------------------------------------------------------------LKKKAGRNNQ-GRITPAKVAAIEYDPNRSARIALLHYIIWPEGLKVGDTVGNALPLENIPVGTFIHNIELPGKGGQLVRAAGMSAQILGRYVQVRLPSGECMATVGTVGLAEHLIKLGKAGRIR-----PTVRGTAMNPVDHPHGGGEKTF-GKH-PVSPWGQPTKGYKTRRGAKYSDKAVLLFVSVLLHE------IFGGVAMNPKVEFLVAAAGPLCSFTLGILFFIINYLMYVNFALGLFNLVPAFPLDGGRILRLLEAGVHFGHQTRNPKMAPYIFTKR-NGIHIIDLAKTIPLFKVAWEFVRILFVGTKKQAQQIIEEQATRCGANERWLGGLLTNPDIIFIVDTVREELAVKEAKLGIPVVAIADTNCMIDYPIPGNDDAIKAINLITTKIADAVIELK-------AFQKRNFPPGQHKVKLSDYAIRQFKRYFDE--RSAGNTGQILQLLERRLDNVVYRLGFAKTRQARQLVRHGHFLVNGRKVDIPSYRVDGDIIE---MARIAGVDLPDRALTYIYGIGKTGIDGVGELTPDE------------------YKVEGDLRVNIKRLMDGCYRGIRHRLGLPVRGQRTKTNAKTRR--GRKR----------------VPREKVKK-KSKAPALEGNPQKRGVCVRVYTTTPKKPNSALRKVARVRLS-NGYEVTCYIPGIG--HNLQEHSIVLVRG-----G-RVKDLPGVRYKIIRLDAAGVKDRKQSRSKYGTKR--------------------MP-RKGPVPREISPDPVYLVHKLINKVMDGKKSAEKIVYTAMKNLAEKTGDDPLTALHKAIENIKPVLEVRPRRVGGSTYQVPMEVPPRRQISLALRWLVEAASGKGNYTMIEKLTNELFDAYNNR-GAAVKKKEDTHRMAEANKA-----------------------------------------------------------------------------------------------------------------------------------------------------------------------------------EEAVEQRKFDETVELIFRLG-VDPKDQMVRSVVLPHGLKVLVITQGEKEAEEAGNEN-----WFDVVIATDMMPKVAK-LGRVLGPRGLMPNPKVGTVGRVEFKVDKLVENALEVIVMKTTMSPSVKTIELMIPAQQASPSPPVGPALGQHGVNIMEFVKSFNAATAEKPGTVVPVVITV-DRSFTFILKTPPASYLLKEAAGIKKGASDPVGKVTKEQIREIAEIKMLNTEDIEAAMRIIAGTARSMGIEVEGLEAX-------------------TRREKRLIRHRKKVFGTAEAFFKSLNYVQIIEAGHTLVSASTIDKDEKYGVRNIEMAKKLGEFIAEKALAKGINVVFDRGGGKVKAFADAAREKGLKFX-------------------------------MGVKNIERLIERQKI---EPINPAELTLEKVVEIRRTTRVVEGGRRFSFSTLAVVGDRNGHVGFGHGKANEVPSIAKAIDAKKHLIRVPLIEG---------TIPHDIGKYESAVVLLKPARKGTGVVAGGVRPVLELLGVTDILTKGRTTNPNNTVRAVFDALLQIKVKLVRGLKAVRSLGLKDERILENKVKHLIQVEEVE-------------------------------------------------------ATHKKKRVGRGIGSGHGTSGRGHKGQKSRRGYVNLKTLDRVFKILGEGEFSKSAVEKIKAAGGNCEGRRKEAVARVWGKIYVRSREILMRINRPFAVKFDVYTVKGSGKPAQAEAVMYGIAKALLQ---GLLTRDARVKERKKYMGARAKYRWSKRXYVIDATGKNLGRLATLIANILRGFVIVLNADKITVTLEHKPEEVIRLAVERMLPLQKRFMKRLKVYTGSEHNPKNLEELEKVLKEKVRIDGRRPDEIRPIWIRTGLFPRIHGSAIFTRGQTQAFVATTLGAPGEEQIEEKKRFMLHYNFPPFST-ARPPPSRREIGHGNLAERAIEPLIPDEEEFPYVIRVVSEILESNGSTSMATVCGASLSLFDAGVPMKKHVAGIAMGLLKLTDILDFKVAGT--RDGVTSIQMDIGLSKEILALEQAKKARILDLMYKAMP--------------------------------------------------------------------------------------------------------------------YLVGGVNSPVKGKGSRWDVDGNEYIDYVLSWGPLILGHAVANYGTSFGEIEMAKAIEMVRFVNSGTEATSAIRLARTGKKKIVKFEGCYHGHVSLLVSAGSTIVLPYNNIVIIEPVAGNMGVVAPSEYHQRLREITYGALLIWDEVMTGFRLAYGGAQYGIEPDLTTLGKVIGGGAYGGKREIMYQAGTLSGNPLAMAGGLRQMLEKGVYLFLSTAHMTLEDVRVFVRVDYNVPLDTRIREKVILASHLGRPKGSLFPVARRLERLLNKEVKFAPDCVGKEVEMKDGDVVLLENLRFHPGEEEFAKSLAKLAEIYVIDAFGTCHRKHASMYGIKPVVMGFLLERELKYFEAFIGGSKVSSKLGVIKIFIGGAMAFTFIKAMYLPVDFVCLDIGHASITIIWNGPMGVFEIKFKGGTFALSIAGGGDTDYAISYISTGGGAFLKLLEGKVLPCLEAITIVEKLKLDEKTVEEALKDIRRALIEADVNIEVIKSFLLKQKLVGQEVIKGLNAGETVIKLIYDEVLNIVIMLVGLQGTGKTTTAGKLAGYKVGLVSTDVRRPAAGKQLCTLADVPCFIDKDAVRLTEKVISHIILDTAGRLHIDQELMDELSEILYVADAMQGTAEEFHGLTGVILTKLDGDAKGGIALSVRKVIGVPIKFIGVGEKIEDFQQFHPDRIAQRILGQTLLEKMQTKRVMNAEFTLDDLQQLQMRNLGPLENVLKMIP-AIINSMTPERANPHGSRKRRIARGSGTMDVNRVLYKDAGVDIIGGFAAAYLVITSSTDGVGTKLKIAHDTIGIDLVAMCVNDLVTTTSKPLFFLDYFATVVKGITEGCGGETAEMPGMYDLAGFAVGITEEGDILIGIPSSGVHSNGYSLTLGEELLTPTKIYVKTILSLIHSVAHITGGGIPGPVFRWIEEMFRTFNMGLGMIIALIIGEL----------------------------------------------------------------------------------------------------------------------------------------------------------------------------------------------------------------------------IDIGLVGYGVVGNGVARILEF----ISIVVELTGG-IDFPYKGKHVVTANKALLAERGKEIFLKAGYEAAVAGGIPIIRIANDIIKYGILNGTTNYILTSMTALREAQELGYAEADPTLDINGTDAAHKITILASLEGIESLKLLAIVRVHPTFIVDGVFNAVMMFYGKGAGSLPTASAVISDIVIGREPNFGALWSEHCSYKSSFLKVFPNAGVVEIDDKYAVAFKIESHNHPSYIEPFHGAATGVGGIIRDILSMGARPVCAFDSLRFGDAKPIVQGVVKGIGFYGNCIGVPTVGGEVVFDENPLVNAFCLGILEVGQKMVMVGSSTGRDGIHGATMASAEFSRPNVQIGDPFFGKRLIECTLEVGLIVGCQDFGAAGFAGSTSEFGSGMGVRVYLENVPLREEGMTYEILLSESQERMLYAVIAKSYGAAVIGEVADLPIAIRTVLFSPTIAKKEWVYRQYDHEVGINTVVKPDAAVLRVVAISSDGNGRLDPYEGGKVEAVRNVYISGALAITDCLNWGNPENPEIMWQFEQATKGMQLNTPVISGNVSLYNEIYPTPTVVAVGVLDEGDIVVLIG-RNPTVNGSEYLAHDVSDGGLITAILESALFDEMRSIVVIMCGIIGYGLQRLEYRYDSAGISEKQVGKIVGHSRWATHGSENAHPHTISIVHNGIIENYETDTEVIAHLFDGAYAVGVSPLIIGLIASDIPAVLEDGEIKHFMQKEIHTSYHAALVGKFWIKTVVMGISQADTRFTLSLVNVVGSSSRETDFVLYTYCGPEIGVAATKTFTISYIHAEGYPAGPIDIPKGVEVKGPKGEAIHGTTALIANMIKGVTEGFTVELEI----VGIGYRANMKAIELQLGYSHPIHGNIIKVSGIDKQKVGQVAAKIRDFRKPDIRYKGEVIKTDPIADMLARIKNAQAVYI-PHSKIKKIAQILKEGYIEDYTISEENKKGTLIIKIKYLDNRAISGLRRVSKPGADEIPYVRLGIAILSTNKGILTDAEAREKVGGEVLCYVWSPMQIRIKKIVVNMGVGEAVQLDRAVDLTAITGQRPERAKKSEAGFKLRKGLPVGARVTLRFLDKLISSFDGRGNYAFGLSEQIIFPEIDYDKVDRIRGMDIIIETTAET----------DELLSLLGLPIR----------------------MVKTKLKKGDTVIVIAGKEGKIKQIRVIVEGVNKHIEGPIHISNVAYYDESKGEKVKIIRRGTYLNTADNSGAKKVQCIGIPVNFGKQTDFATLGDVITVTVKDALPNKKGKVYKAVVVRTAKEVSREDGSYIKFDDNAVVLLNNNLEPIGTRILGPVAREIRAKFYRIVSLAPEVI--------MS---------VKSRRKEFVGKVVTVVVAVPLYGKRVKKTTKFYAHDEENRCKI-GDIVRIRESRPLSKLKRWVVIEILEELRKLTKLTELKKKLMNLRVGG-LEKPSEIKATKRDIARILTILRERKKKYGKIRKFVERYKQAGIADVIIELGEKVRIKILASKPGIVIGRKGAEVEELNKDVTVNVDEVKPELNAKLVAEDIALQLERRVSHRRAMAIDNAMKAGAKGIKVQVGGRIGVDLARKEWFAGRMPLQT-RASTKYGILGVKVWIYK-ARAVLRYTSPTKARQVILIRGKDLLQGL----------------NKRAARVEKLLKSAISNAEQKDMDIDNLYIKEIRAEDGPLKRYIPRAYGRATMFSHIYITLA---------------------------YVNEKLLKIIKTWDRACTITEEMVGHTIAVYNGMKFIPVYQPEMVGHKLGEFSLTRTFRGHPDKSAKAVKKKX----------------------------------------------------------------------------------GTVQLSDAVFEVKEHTVWEVIKR-RAG---TASTDRKANIVGGGVVHGPHALPKKVRKKALKGVLSMKL-----------------------------ELTVDFTF-TKKAIEVLKNFDKAKVLLVLKSFRNLPKAKVGLNTYDILNA----DHVLVTKSAVEKI----------------------------MPKGIIGKKIGMTRV---------PVTVIVEPNYVNIRTEGLK-PLRHLAEFPLKE--------PGQEVKKGDLVDVTGTSKGRGFASAMKRWDFSGSHGSRY-HRAVGSIGADPGRVWTKRMAGHYGNETITVQGLEVVDII--------------EKNIILVKGSVPGAKSVVKLKESVIIPVIGLEVHVQMSTNTKCFCSCKIE-AEPNTNVCPVCLGMPGSLPNKKALEYAIKASLALNCEVVFARKNYFYPDLPKGYQISQYDKRIRIHRLHMEEDAGKTIHSYVDLNRAGTPLMEIVSEPDIRSAVGARLYLEKLRIMRYIGVSDKGQLRCDVNISLRPGTKVEIKNINSFRFVQKAIEYEIERQARILEIVQETRLFDEKTGKTFTMRTKEEAHDYRYFPDPDLIPLPELPDQKAERYVDAEVLVADKDRALFFEKIANWIINELLGKLIAELVQLIIVEEVLNNHPAEVELMGFFVGQVMKATRGKANPKVNKILQIRIKLKAFDVLDQSVQIIDTVKRSGGVIKGPIPLPTQRKVWCVLRSPHKF-EQSREHFEMRIHKRLIDIQTIEALMDISLPAGVDVEIKL----------MNINDSDADIILVNTCSVRIGVCGCLAMVFGTYVTVMRGCVPYTRDGVKEIHLIGQNVTAYGKDLFVDLLERIRFTTEHLHLPIQAGSDRILKMERGYTQSLSTDIIVGFPGETYEDYMETIKVLKVEYDQVFAFKYSPRPGTPAALSKWLKLVHIRVVLAYSGGLDTSVIVRWLTDK-GF-VITYTADVGQGEIEEKAKEAIIDDIKEEFARYCMPLMRSGALYEGRYTLLSALSRPLISKKLVELAHRYDAHYVAHGSTGKGNDQVRFESSV-WDPDIEVLAPVRDWEKSREEEIEYALHGIPVPYSYDRNLWGVAIEAGPLEDIEPPEDAFEITYLEIQFEKGVPVALNEIAGKHGVGRIDMVENRLVGIKSREVYESPAGIILIKAYDEIESLVLDISQPYADLVYNGLWFSKLRALDAFTSIAQLVNGTVRFKLYKGNAQIVGRKSPFDHKAGEMFTKIWGLPIVFTNGCFDIIHAGHVDYLKKAKELGDILVVGLNSDESIHRKIVLEALKPVDLVIIFDDFLVKGGDWKVTIDFISTTRIIGIAHIQATFNNTIVTITDKEGNVLTWASGGTEGFKGTR-KSTPYAAQKAAEAAKRAMDEGMKDIEVWVKGP--------GAGRETAIKTIQAVGLNIKVIKDVTPIPHNGCRPPSKRR---V---MIWLDVEIAICAWNRLGERIHELDNHDVLAFVTAVAYIHLGVTSSDVIDTALGLLMREATVMMGRTHGVHAEPMVFGLKFALWYEEMGAISGAVGTYSN-YLGLKSNQVVQRDRHAEFMMAITASSLEKIAVEIRHLQRQR-GSSAMPHKKNPICERITGLARVIRANAAMENIALWHERDISHSSVERVVIALDYILSGLVKGLYFSSKVLVALAYDIVQRNAM----------------------------------------------------------------------------------------------------------------------------------------------------------------------------------------------------------------------------------------------------------------------------------------------------------EKTELLKKKGSSHPVTLIEISQIFISMGFSVAEGPEKYNFDMLNIPPDHPARDMQDTFFLN-DILRTHTSPVQIRTMLIAVIAPGRVYRKD-ADPTHSPMFHQIEGLLVDRVTFRDLKGILKIFLKIRFRPSYFPFTEPSAEVWLEILGCGMVDPEVFKAVTGFAFGLGIERIAMLKYRITDIRLLF--------------------------------------------------------MSITPEKKAEIIKRFARPEVQIAILTERIKNLTEHINKKDLSRRGLIGMVNKRRKLLNYLKRTDFERLVATTNKGKLKEFRETFLENAPVIAEDAGLEVEALKNYPGVYSARFYTNIEKLLDLLKDRKARFVSVVVFGYDPVFIPEKTMAELKNRISHRGKAVK-ILGIETSCDDTAVSVYGVYPDLAAREHTIDGIAVTVAPGLIVSLVIGISVAKTLSWRKPLIPVHHIEAHIFASFIIALVVSGGHTELYLEDYRYLGGTLDDAVGEAYDKVARMLGLGYPGGPVIDRLSKLPRPLINFNFSFSGLKTAVLKEDIARSFQEAATDVLLAKTIDAMKEFNIKNVVIAGGVSANSRLREKFLCTDNGAMVAFTGYKRMDKFVEIIARLGRIFHGEIETPVFMPVGIILGNTYHLYGLHRFMNWDLPILTDSGGFQVFSLAKEKNVIQIQIIGSDIIMPLDVCPPYKTIRWLIVQGSTYSIGG---LSVGEPRPRYLMGVGTPENIVESVDKGVDMFDCVMPTRNARNGTLFTYGRLNIKPECDCYTCRGYLRHLGTIHNLRIRDSIRKGRFKQFKF---YDKQS------------------------QSFGAAKTVTGSCILVDCGLFIDYLIVTHAHLDHIGKIISTKPTRIISRIMLLDAAKVMNAGHILGSAYTLIFSGDLLIIDPLTEYIFVESTYGVESFEDGGNIVIPTFALERSQEILFVLRKIFLDSLAISAFPEYFN-IILAGSGMCTGGRIKHHLPESSVIFVGYQAKGTLGRRIIDG-FSSHADKIFLIHGELREFILEITEIALFENVPVLINAFCWPKDGGRFITLPQVISKNVGMYRIQILDAVHWQIIPVAIAIGGDPVLTYVASAEDVDEYLFAGIIRGVDLEVPAAEIIIEGYIDFGDHTGFYTYPMMHVTTTIVGRPPMEKATERDYNLPVSGCFVSIKKQAYKVMDALWGQMMFTKNIVVFDEWVDVLWIWGNNVDPARDVVIKKGV-IDVLDHSTDATTKWQREWPGLVEAVEGVTLSTFIGKGKVKQLKADTVVFDDLTPVQITNIEVLDRTDLILQIFSQRAKRQAKLQVELATLQHELPRVYGKALSRIGG-MKTKGAGEKIGEITIKDRIIKKELKVSLVGYTNAGKSTLLKKLTKRLFATLDTKTSYVLITDTVGFVKNMPKELMDAFMATLEELLILHVIDISDPLVVVLNKIDKLVISTEKKNLISVNNIEILLPFFESSTRTRTSFELAGILGADTINISSSVKKGETLYDTIKTLEAMFIVLRHYMSGAAHIVANK-VINAGDGTHEHPSQALLDAFTILEKIEGLKIVIVGDILHSRVARSDIKLLKMLTICGPQTMLPGKDVAIFLRIQLERQKKVFSTLNEYSILKEDAVIMHPGPRGIEMQSLILDQVENGLFTRMAIYRYLLQLLKLSGEALAIVIGGGNIFRGVKGSMG--MADYMGMLATVMNALALQRIVIFAASPFFTTDTTGALRAAEKADVLLKATKVDGIYDKDPVKPDAKLL-VMDHTALTLCMENNLPIMKILLG-SIVRMILKDRNILVGVSGSIAAYKACELVRTLRKKGASVRCMTPSAKEFVALTENDVLSDGETGLEHI---ADSFVIAPASANTIAKIRFGLADNFLTSVALA---YVIAPAMNKMYENPSNIG-ILHILVDPSGSGRLADVEDI-LKGKKVLVTAGGTREFLDPIRYISNASSGKMGYALAKISLGGDVLLISAPIVIMNAAVADFKKKLKKNPDILIGFAAESLDIIVANLLIVQKFGGTSVGVVVSSAMAGETDRLLTQDMVVSTGEQVAIIYTDDVVIVAGFQGIITTLGRGGSDTTAVALAAVCEIYTDVTGVFTADPRIVENAEEMMEMASLGSKVMQIRSVEFAGVKIHIAKISVVGLGMKTAGTAGKMFEVLYSEIKISCLIDAVRALHEAIRIGTRKSKLALWQAIVTKGDKVPLAKVGGKGLFVKEIEEAMLRNEIDIAVHSLKDVPTYGLGLVAITERERDAFLIEDMPGAVLGTSSLRRKAQIKRKDIRIEDLRGNVDTRIRKLQYDGIILAYAGLKRLMIPAVAQGFLGIEARLDRAKAERAFLLEGGCQPLAGYS
>GCF_000019965.1|Opitutus_terrae_PB90-1
DAEIASLLIRAGLVRK-LGGGLYTYLPLGLRVMAGAIELWMPHVHPVELWQQGPRWAA--REIMFRADSEFVLGPTHEEIVTPVKAEITSYRDLPKNFFQIATKFRNEIRPRFGLMRAREFVMMDAYSFDVDRAIKSYMKAAYEVQAIAEADTGV--MGGSFSHEFMVPAEVGRGIEVGHIFKLGTKYSEKSGAVYTDDQKVMGSYGIGSRTLQAIIEQSHDADGIVWPWNSAPFHVLICVLGAEVLVDDRARPGVKFKDADLVGIPLRLTIGGKGLKVELKWRH-----------FQSLPGFREFYYDAPVLEPELYKTKSFTDKGGREVALRPEMTPTVCRMKRPIKWFSIAEYYRYERAQKGRERAFFQFNADLFAEEAEIELIARLSDRNLWFLSAVDKVDLGVVRGLAYYTGFVFEARAIAGGGRYNDLVKLGGPLPAVGFAIGDVTLGLLLFGKQFALIYGPDELAKNGRKIDAALYAADFGVETTAYAKDEPIVIAMIGVNGSGKTTTAAKLGDGKTVTLAACDTFRAAAVEQLKWATRLDLEIVADSAAVAFDAWRDYLIVDTAGRLNLMEELAKIRRVLPQHRWLVVDGSLGEQARAFHGLTGLVVTKLDGTSRGGAIVGIIYFLGLGEQAEDLQPFSTGTVQGIGFRPFVARLAKRIRGWVRNNPRAA-LRIAGALPAAGKIDFEIIASAAVTPDLAICADCLAELGDRRHGYPFINCTHCGPRYTILALPYDRPNTTMAEFVMCHDCAREYGDPRRRHHAQPNACSVCGPHAAAASLLHGNIVAVKGIGGFHLLADGTNETAVAELRRRKHREEKPLAVMFPSLA-LTSAAAPSIAPGNPVGAFLPYTPLHKLLLLVATSGNLAEEPLCTGEARERLGRIADLFLTHNRAIARPIDDSVIRVARDGARGFAPTPLPLCVGGELKTIAVTVLSPHIGDLAVGCDAHPDYASTIFAERVQHHLAHLLACLLEHVLGVAWDGTGYGSDGTIWGGEFIRRVGHLRFRLPGGEAAIAPWRTALGLLLPNTPTTSAGRLFDGVAAMLGLTFEGQAAMDVEAITLAARFTLAAGIAALA-DVVLSGGCFQNVRLLLPPNDGGIAAGQAAAHQLTLMEICGGQTHSILKFGIDELLPRAVTLVHGPGCPVCVTPVLIDAAIALAGGVVLCSFGDMLRVPGSDLLTARARGAEVRTVYSPLDAVALAQPAREVVFFAVGFETTAPANAMAVLNFSLLISHVLVPPAIVQGFLAAGHVCTVMGLQFHVPIVATGFEPVDILRGVLDCIEQLESGRAEVTNAYGRVVREAGNPHAQAVMWRGLGVIPHSGLTLREEFECIAGTILRGRAKPPACAAFGTRCTPEHPLGAPMVSSEGACAAYYRYR-LLVTNDDGINVFLHELGHVLAIAAPKQSWVGAGKSRWIVDGTPSDCVNIALVVSGINVGLNASLASGTIAGAWEGALHGLPAVAFSQ----VHNINFPRTVPAYISHTTLDVILGTGAYAPARVLTDELSRT--RTGIRERRIAPGEACSDMAVQAAQAALADAKVAPADIDLLIVATVTPLPMPSAACVVQHKLFDLNAACSGFLYSLDHALVIGVERLSSVLDWCVLF--GDGAGAAVLG--GENTELHGSHGKRMKGKEVFDILEQQHVDQIALVIPHQANMRIIEYGNTSAASIPIALDEARRSGPGDLTLLVAFGAGLTYASAL------MVNVGEKPTAHAVAVVSLPKKGPVFHAAVLAGVMGAKHTGDLIPLCHPLPLEDCQKTGVEMEALTGATIAALTLYDMGKAVSPG-------IRLLEKTGSVRVPASTSNCGAGFDSQGLALSLESTHALVVRIEGEVPAARGLGSSATIIAGVSLHETRLPIATAVE------GNPENVSASLLGGFTVVVASPRTVESRGALPPASFFAAAFGDYEKLDFVHEPYRLGIEAGALTGWLSGSGSSVLC-----------------------------------------------------------------------------------------------------------------------------------------------------------------------------------------------------------------------------------------------------------------------------------------------------------------------------------------------------------------KPKTGGRNVY-GRITPATVEALEYDPNRTSNLALVVYILAPEGLQVGAKVGNNFPLHLIPPSTRVHAVELPGRGAKIARAAGTGLELVAVRATLKMPSGECRATIGEVGNGDHNQSLGKAGRVR-----PTVRGMVMNPVDHPNGGGQKGGGGRQQLVSPWGQLAKGFPTRRRSKQSNALLAFFACVVLHE------PIGGMAEEPMREFLITLAGPAVNFAIVGVLA-------ANFIMGCFNLLPAFPMDGGRILRLLDAGVHFGHQTKNPRSKPFVFDHR-QGISIIDLGKTHAALEKACTFLEVLFVGTKRQAKDIIREAATSTNMVDRWLGGTLTNPTAMFVVDVNHEKIAVAEAASGIPCVGICDTNSTLSHPIPGNDDAVKSIRIIVEAIVAAVQNGK-------AFERRSYPPGQHK--VSEYAVGQFRRVFEI--KERGVTGERLQLLETRLDSVVYLLGLAKSRAARQFVNHGHIRVNGHKVDIASYNVKGDEIE---MPRLLGVEIPAKSLRYINGIGPAGLSPAQDLTEEQ-----------------KWVLEGDLRGNLKRLQANCYRGVRHRRGLPVRGQRTSTNARTRK--GPRKT---------------MPRRKVRT-KSKSPALDGNPFRRGVCVQVMTRTPKKPNSAIRKVAKVRLT-NGNEVISYIPDEG--HNLQEHSIVLVRG-----G-RVKDLPGVRYHIVRLDATGVEKRRRSRSKYGVKR--------------------MS-RRHRAKRQVEPDIRYLVAHLVNVIMSGKKNAQRIVYGAFEKVSEKEKGDPVDLLLGALENARPRLEVKSRRVGGATYQVPIEISFERQESLALRWIVDAAKGI---PMKEALAAEIIDAYNNT-GNVVKKKEDTHKMAQANRA-----------------------------------------------------------------------------------------------------------------------------------------------------------------------------------AEAIEKAKFDETVELSFRLG-VDATEQNVRTTPLPNGSRVLVFTDNADMA--AGGGW------FDVAIATEAMK-KVRTLARVLGPKGLMPNPKSGTVGRVEFKMDQIIENAQAVITISSSMSPAVKYIRLQLPAGAANPAPPVGPALGAQGVNIMAFCKDFNARTKDQNGMILPVVITV-DKSFTFILKSPPASVLLKKAANIATGSGKPVGKVTKKQCAEIWKLKKMNAKDEAAGIKTIAGTARQMGIEVVDX----------------------RKADLLQKRRRKKVQGTAAAVRFTAKYAQAI-AGSTLVFLGTLDPE---RGKNLAGAKVLGTAFAAKAKAAGIAVVFDRAGGKVKTFADAAREGGLKFX-----------------------------PGGQRRDNRRDNDKPQEGDG-------PQMIKVVFINRCAKVVKGGRRFSFAALAVVGDGKGKLGIGYGKANEVDAIKKSTHAHKHMVTVKL-KG--------DTIPHDLGEYDGGKVLLRPATTGTGLIAGGVRAVLEAAGVKNVLTKG-SNNHIAVVHATLNGLLQ--------------------------------------------------------------------------------------------AVHRKKRVGCGEGGGHGTSGRGGKGQTARSGSVNVGDLASLDKILGDGEFSESAKAKIEKAGGQA-GRRKTSTARVRGKLTCNGHENFAQAYAPLLTKIDVTNVAGGGVAGQAGAVAHGIARALQK---GHIKRDPREKERKKAPGARKRFQFSKRXYLIDAAGVPLGRLAVKAANIIRGYVIVINAAKVALTRERHPEFIIEHAVKGMLPIAAKMLTKLRVFGGETHNPVKV-------MPSPRSDGRHPDQLRPITFEANIAPYATGSVLVSFGSTRVICAAMIEPKVPLWMRQ-GWLTAEYSMLPYST-RKPRLDGRTVEIQRLIGRSLRAVVDLMKLGENTLWIDCDVLQADGGTRTASITGAYLATRLAVQPVLDSVAAVSAGVCGLLDLNDANIVMT---GQFVEMQSSGTFTHEQLLTALAQKGLIAALQTAFLT--------------------------------------------------------------------------------------------------------------------LMPGGVNSPVAARGATVTADDQELIDFVCTWGPAIHGHNALEHGTSFGEVEMAELIQKVRMCNSGTEATSAIRLARTKRSKIIKFAGCYHGHSSLLIKAGSTVVVTYNDRVIIEPYCGNVGFIMPDGYLQAVRELCEGAVLIFDEVMTGFRQARGGVQENITPDLTCLGKIIGGGAFGGRTYLMYQAGTLSGNPLAMAAGIAACLANGVYLFLSTAHKSIRDLRVFIRVDFNVPQDARIVAAVVLASHLGRPDGSLKPVADELAKLLNKPVKFLDDCVGPAVELKAGEVVLLENLRFHIEEEAFRASLSKLADVYVNDAFGTAHRAHSSMVGVQDKAAGFLMQAELEAFAAILGGAKIADKIPLIAIIIGGGMAFTFKKVLVLPVDYVALDVGPKTNTIVWNGPAGVFEFAFATGTKAVTVIGGGDTATAATHCSTGGGASLELLEGKTLPGVAFLTALRNLRLSEENMAEALKEVRSALLSADVHFKVAREFVVQQQAVGQQVTKGIAPGQQVIKIIHDELVRLKVLMVGLHGSGKTTSTAKLGGYRPFVVACDVYRPAAIDQLEILAELGFYADKDVPAIGSAALDCIIFDTAGRLQIDQDLIEEVDEVLLVADGALGVAKAFHQLTGLVLTKMDGDARGGAALSIKTITGVPIKFVGTGEKTADFEPFHPDRLASRILGVSLVEKAQEEKLRKADFNLEDFAQMQQKKMGSMQSIVGMLPGAIIKSMTFERRKPEGSRRKRIADGSGTVEVNQLLYESSGVRYRGESAYLME-FLAHVEGLGTKNLVAYREVAIDTVATIVNDLITCGALPISVAMHAAVLVEGFAEGCGGETPTLGGVIVLAGSAIGKVKAGDTIVFLASSGVQTNGLTLSYGEALLAPSVIYVAFVRECLNYVAHVTGHGWRKAVFRFLREMYATFNQGVGFAAYVLAGTV----------------------------------------------------------------------------------------------------------------------------------------------------------------------------------------------------------------------------FNLGMIGGGTVGSGVFHALQA----IHIVTELVGG-TGIAKRGKAVVTANKALISAHGPELFAAAYFEASVAGGIPIIKVGNRIDRDGIVNGTCNYILTRMDVLADAQRLGYAEADPTLDVDGHDAAHKIGILASLEGIRSIKLLGMVSVSPTLVVNDVFNAVFLYYGRGAGKDATASAILSDIALGRDPNFAQANSEHCRHKIFLFQMIKNAAVIEGSLDIHILCKVETHNHPTAISPFPGAATGSGGEIRDEGATGGRPKAGLTGFTVSNALDIMIDGPLGGAAFNNEFGRPNINGYFRTYEKPIMLAGGLGNIR-GDKLVVLGGPAMLIGLGGGAASSMASG-ASVQRDNAEMERRCQEVIDRCNPIAFIHDVGAGGLSNALPELVGGRGGRFDLRKIPNDEPGMTLEIWCNESQERYVLAVLCERERFAIVGEPIDLPLAVRRVLAHPTVADKTFLISIGDRTVGGLICRDQDCGVTAAEALAMGERTPNNAAASARAEALTNLAAAQVGRVILSANWMA---PAVPGDLYAAVQAVALGITIPVGKDSMSMSAPVSLIVSAFAPVTPGTGLLLLID-KNRLGGSILAYHDRSDGGLLATIVEMALFAEELGAVIQMCGIVGYGLKRLEYRYDSAGVCVKKAGRVIGHTRWATHGGANAHPHKFALIHNGVIENYETDTEVLCNLIEGTYGIAASPLILGVLASDASALLKDGELAHFMEKEIFTAWHACLVTEHLINTLFFVMSQIDTLAVLAISNVVGSSAREADGGIYQHVGPEIGVASTKAFTISYIHAEGYPAAPVSIPDKVKVEGPKGRAMYGTASIVAGMVKGVTEGYTKDLEI----QGVGFKANLKQLDLALGYSHPILQTKVRVEGADKQLVGAVTAEIRGYYPPEVRIVGERVRTDPISDFLTRLRNAS-ETTSPHSKLRAIAAILKEGYIADYKDGTDAAGHKTLVVALKYVDSPAITGLTRVSTSYQEIPRVLLGISIVSTSRGLMKDADCRNKAGGELICNVWNKHEVKLVKINLNTGIDAEADITDIQDLGLIAGQKPVKSRKAIANFKLKPNQVVGCHVTLRFLQRLIAKLDGQGNYNLGITDHTIFPEITVENVKKHIGLDIAIVTTAET----------DDLLRLLGMPFRTVAPK----------------MAQKFHVKRGDQVVVIAGSQGKVLEVRARIEGVAKKSQESVHISNLMLQSTFDASKRKKIQLRSVLDVADNTGARKAAMISRKI-----TATAGVGDIITVHIKQSSTEKKGEVHKAVVVRTKAPVRRADGSYLRFDSNAVVIIDPTNNPRGTRIFGPVARELRAKFMKIISLAPEVL------SSPA--------------KTQIGFVSSIKVTVPLYHKIVNRQTVLHVHDEKNEA-KLGDTVEVMETRPMSRLKRWRIVSIVKEIRELAKIRELREQLLQLKTGQV-EKTHELRSLRKDIARLETALTASKKDFPIIREKLMKLKQASVPRIFIEASNRVRVKIYTARPGIVIGRKGQEIEKIKKEILLDIQEVKPEIEAQLVAENVALQLERRIAFRRAMAVEMAMTLGAEGIRIQCSGRLGADIARREWQKGRVPLHT-EAHTVYGKIGVKCWICK-VQALTRYMSPKKMRDISIIQGRKYLALI----------------PRKSARIAKTLRSAIANAENNNLSADALTVKLALIENGPLKRFKAGARGSAMPMAHIRIVLT---------------------------FVDYHLLEPIQTWSRRSTITPDFVGHTFSVHNGKAFIAVYTENMVGHKLGEFALTRIFKAHG-----GMTRKEIX--------------------------------------------------------------------------------QDFTLP-TFEKGLQAVKEVIVA--RQG---THSTSIRSPLGGGGVVFGPKKINAKVKQLAFSRALFDRA-----------------------------EIAVAF---ATKTKAFNQILGPKGKVLLVRASRNLERVTLKLNTLDLAQY----QKIIVSSKALEAI----------------------------MISSLLGKKIGMTQV---------PVTVVAGPCAVQVKTTSLADAPRVLSEVRLEA--------VGDVVNEGQLVDVIGVTKGKGFQGVVKRFRVAGSHGSMF-HRRIGSIGMTPGRTWNQAMPGHMGQLKRTVQNLRVVKII--------------EKNLILVKGAIPGAGDDVIVRSAI--AVIGLEVHVQVKTASKMFTRVAAGYHAPNTLTDPVVLALPGTLPNKAALDAIIKAGLLLGCEIKWDRKNYFYPDSPKNYQISQYDQKIPLTRIHLEEDVGKLNHSLVDYNRAGTPLMEIVSEPAIHSAEEAFAYLTSLRTMIYGGISDKGQLRCDANISVRPGTKVELKNLNSISFVRDGIAHEIKRQLAVITIVQETRDYDGQTGTSQSLRSKEMAHDYRYFPDPDLMPCPELPFDKQRRFFLTSVLVWDRELSDYFEEVGNWIVNDLLREIIAELVKLIWCRDAIAANAKAVAAINAFKGPVMKAAKGKANPKVDETLRIRIKLQGFDVIDQSAEIVETAKRSGARVSGPIPLPTRVEKLSVNRSPHVD-KKSMEQFETRTHKRLIDIQTVDELKKLNLPSGVDITIN-KVSLISLGCAKNLVDSKADVVIVNTCSFILIVAGCMSAFIGLYVKIAEGCIPQIREGVKEINLISQDTTFFGMDTGTALTFWIRLLYRYIDIPLQHISDAMLSMQRETSGAVRTTFIVGFPGETDADVDELCAFISTKFERLGVFRYSQEDGTRAAKEARW-RVYVKIVLAYSGGLDTSVIVKWLRETYDAEIVTFAADIGQEGLPQKARKHYTLDLVEEFARFIYPMIRANAIYEGQYYLGTSIARPLIAKAQVEIAKREKADTVAHGATGKGNDQCRFELTYMADPKLQIVAPWKIEKPGRAEMIAYCQHKIPVPYSMDRNLLHISYEAGILEDPPENKGMFKLSYVELEFVKGNCVALNKLGGKHGIGRVDLVENRFVGMKSRGVYETPGGTILMQGHRQIESLTMDLIPKYAELVYYGFWFAPERALQALVDSQENVTGTVRLKLYKGNIITCGRKSKYNQSDATGFIRLNGLRHVFVSGCYDILHAGHLQFFREARALGDHLTVSFASSEVLHKRALLEGLKMVDAVVVGREILAVTEDDKVLPKTVSTTQIVGVANVLASFNNTIVSITDQQGRVISWSSAGKCNFRGSR-KSTAYAAQIVAQAARNAMAHGLKDIVIRISGP--------GLGRDSAVRALQAVGLEITSIIDVTPIPHNGCRPRKRRR---V-----ERDFWIAVMAQRDLGASIDKRELHDVKARIEEFSFIHLGLTSRDLTENVEQLQIFRALMITGRTHNVPAQPTTLGKRLAMFGQELRGLKGAVGTQLDQHLGFRVGQVYPRSLDFEVVLHQVGAAAASCATTVRLMAGGQVGSSSMPHKVNARCERICGFSTILGGFVSGLSGHQWNEGDVSCSVVRRLAFAIDGLLRQMELPFLATTTILMEAAHAAIKEHTL----------------------------------------------------------------------------------------------------------------------------------------------------------------------------------------------------------------------------------------------------------------------------------------------------------AALRTIEAGGTYHPLVREEMCRILRKVGFTVADGPEFYCFDALNTPPDHPARDAQDTFYFPKYLLRTHTSSVQIRTMLIRIVSPGRVYRRDTTDATHSANFHQLECLYVDKVTVRDLKALLDYIFKTRFRPHYFGYTEPSFEVWIEIGGCGMVDPAVFAAVTGYAFGMGLERLAMLLYGIDDIRYFY---------------------------------------------------------MSTTVVKPEIIAQYKTSEVQVALLTARINHLTEHLHRKDFSRRGLLQMASRRRKLLDYLKKHDLPKHLASGNLHKAEEFTGTFVGNAWVLADDSGVCVDALHGGPGVESAYYAANYEKLLRVLADRGAYFFCLLLFGYDPIFVP-RSYAELKNRISHRARAW-MILALESSCDETAVAVFGVVPDLATREHLITQVAVTNGPGLAACLAIGVAAAKALALRVPLVGVNHLRGHVWSPFILGLIVSGGNTLLFARQVTVLSTTRDDAAGEALDKGAKLLGLSYPGGPLIEKLAAFPRGIGRLDFSFSGLKTSLRRSDLCASYQQAVVDALVRKTRAALRQGDYRSLGLSGGVANNRTLRAALHTGDNAGMIAFAAWAD--GM-KLTARRGRLQHGVVETPIFMPVGIILGNTYHLNGLHRFMGWDGPILTDSGGFQVFSLAKLRDVMRIQNLGSDIAMVLDECPPWRSQRWAIAQGSTYAVGG---VSVGEPKPRYTMGLGTPPQMLKMIALGVDMFDCVLPTRVARNGLAFTDGPMNLREGLANYT-SAYLRHLLTLHNLHARAHLESGDYGSWHW---IERYE------------------------IDLNRDGGIGANSVLVDCGLHLDLILITHCHLDHIGPVLMTAASRMLIERMLHNSANVMHAGHVAGAAGAVFFTGDVRTLTGAKDTLVTETTRGNDAIQRGGSLLLPVFALGRMQEVLAILHPIYASGLGMDL---YFDEYVVSSGMMVAQTPSYLLAARNTIAFVGYCDPDTPGGQLLAARLSGHADRIVLTHGD-------------------------------------------------------------------------------------------------------------------------------------------------------------------------------------------------------------------------------ELVENLRLTVVALLLGSGKAQELAADVIVFDQLSPAQQRNWEVIDREEVILEVFADRAHREAVLQVGLARMEYSLPRLTRH-LSRQRG-LG--GEGETQLEQIVRDRILKAELTASIVGYTNAGKSSLLNALTGALFATLDPTTRQLLVTDTVGFIRRLPHRLVEAFKATLEEVFLIHVLDVANTILTVFNKVDIAFVSARTRHLLTLEELSIVNLFLEPSTRTRMAFDMAARLSADVISF-SSTTKGETLHDTAKNIQALMIVIRHAAAGSPLYLSRIPVINAGDGAHEHPTQGLLDTFTMKEHLKGRKIVILGDILFSRVARSNIHALTKLTLVGPATLVPDAEVVMLLRIQHERQSSGFPSLGEYTSLNPKAIIMHPGPRGVEIDSVILEQVNNGIAVRMAALYLCAGVLKLSGEVLCVVIGGGNIFRGLNGKRG--VGDYMGMLATVINGCALMRVVIFVANPYFTTDTTAALRASEHADIIMKATKVDGIYNKDPKKPDAVKY-VMDSTAFSLCLDNSVPIRKAVFG-TLVH--MPN--VLVLLTGSIACFKACTLISRLVQAGVTVQVATPAALRFVGLSGRPVF--VFEEGRALDHIADLALVCPATANTINQLAAGIAGDPVGTLFLAWELEWIAPAMNWMWKHPASIATLKVRVLDPVGPGRLAEPELITSAASEMX---------------------------------------------------------------------------------IVQKYGGTSVGVVVVSARSGVTNELIAMDMLLATGEQETIIFTDKVVIVAGFQGIITTLGRGGSDLTAIALAAKCEIYTDVDGVYTADPRVVKNADEMLELASSGSKVMQSRSVEFADVVFEIAKLSVVGVGMKTSGVAAMLFQVLASEIKITVAIDAARLAHAA---------------LVTTGDRWSLEQKGGKGLFTSELENALRRGEADLAVHSTKDLPGDELAVAGYLPRARDVLV---VAPKSLATGSPRRRLQILYPGVTFTEIRGNVDTRLKKIVADGTVLASAGLNRLMVPAVGQGAIAVQCRAAAVDVERAFQLGVGCQAFGAHV
>GCF_000019625.1|Thermotoga_sp._RQ2
DVETVSYLLRGGFIRK-TAAGIYTYLPLGRRVLIGAQEILMPILQPAELWKQSGRWDD---PEMMKLKDDFTLGPTHEEIVTDVKNELRSYRQLPLVVYQVANKYRDEIRPRFGLLRAREFIMKDAYSFHSESLDETYFKEAYSVKYMVEAETGA--IGGNASHEFVVPAKIGKGIELGHIFKLGTKYSEAMKAYFMDENGIMGCYGWGSRTMAAVVEHFHDENGMIWPLSIAPYTVVVDILGEEVVLDDRESPGFKFKDADLIGFPIRINVGRSL-KVELKKRY-----------YRRIKGTNDIFIRTPIFEQELFVRSTFQDKAGRSITLRPEGTAPVVRAGFQQRYYYIGPMFRYEKPQSGRLRQFHQVGFEIIGPKADFEVIMHLNS-----PVCRKNEDHTLVRGLDYYTRTVFEVSAIAGGGRYDGLFELGGSVPALGFAGGIERIILALLSGQLAVIIGDEELEKGGKKLDDLLIQADVGVETTK----PPFVIMVVGVNGTGKTTSCGKLAEGKSVVLAAADTFRAAAIEQLKWGERVGATVISDPAAVAFDAVKDVVIIDTAGRLNLMEELRKVHRVVPHETLLVIDATTGVQAKIFKNVTGIILTKLDGTAKGGITLAIIKFIGVGEKAEDLRPFD-------------------------------------------------------------------------------------------------------------------------------------------------------------------------------------------------------------------------------------------------------------------------------------------------------------------------------------------------------------------------------------------------------------------------------------------------------------------------------------------------------------------------------------------------------------------------------------------------------------------------------------------------------------------------------------------------------------------------------------------------------------------ILVTNDDGIQKGIIVLEHEVFVVAPDRSATGHSITIYSTTGTPADCVKLAYIVSGVNRGPNMGMYSGTVSGAMEGAMMNIPSIAISS-PFTMLNINVPFTRQSYVSITPIH-----------------------------------------------------------------------------------------------------------------------------------------------------------------------------------------------------------------------------------------------------------------------------------------------------------------------------------KVLVPATTTNLGAGFDVFGLALDLHNLFFEVFKQTCNIPVSSGLGSSAAVIVAAEGTGRNLSLAVELE------GHPDNVVPAFTGGLVVTFFVP-TNEMRKILPESCQFLAKIGKIKEADRLHQNYRIILSKNPEYWFVSGSGPSVCS-----------------------------------------------------------------------------------------------------------------------------------------------------------------------------------------------------------------------------------------------------------------------------------------------------------------------------------------------------------------LKKTGGRNHH-GRVTPAKVLAIEYDPNRSARIALLLYILAPKGVNVGDTPGNALPLEKIPVGTLVHNVEFPGKGGQIARAAGTYCQIMAKYALLRMPSGECYATVGVVGNEDHNEVHGKAGRRR-----PHVRGVAMNPVDHPHGGGERGK-GHH-PTSPWGLPTKGYKTRRGKRPSDKFLAVLIVATPREFVHLDPTRSVPIRKKKDLLKISLLGPAVSFILFFLCGLMVKAAKYNLTYALFSLFPIPPLDGSKILALLEAGVHFGHRTRNPKMAPYIYTER-KGIYIIDLQKTQQLLEEAYYFVRILFVGTKKQAQGVIKAEAERCGANNRWLGGLLTNPDIIYIVDPRKEKIAVAEANLGIPIVAIVDTNCPIDYVIPGNDDAIRSIKLITSVIANAYLEGERCYTDKCAFDRRPYAPGQHRAKLTQYGIQQFERYVEK--QKAGDTRENIQILEARLDNVVYRMGFAINRQARQLVNHGHFLVNGKKVNIPSYLLKNDVVE---MARIVGVELPNNALTYIYGIGRTGIDPVGDLTDEE------------------FKVEGELRRNIRRLIEGCYRGIRHKLGLPVRGQKTRSNARTRK--GPRPS---------------MPRKPKKK-KSKAPALQGNPQKRGVCIKVSTMTPKKPNSALRKIARVRLS-NGIEVTAYIPGIG--HNLQEHSVVLVRG-----G-RVKDLPGVRYKIIRLDAAGVEGRRQSRSKYGAKR---------------------V-RRRRAIRQVPPDPVYLVAKLINKVMDGKKTAQKIVYGAFDIIREKTKKDPLEVFRQAVENVKPVLEVRPRRVGGATYQVPIEVQEPRRTSLALRWIVEAAKGR---PMKEKLAEEIIAAYNNT-GTAIKKKEDTHRMAEANRA-----------------------------------------------------------------------------------------------------------------------------------------------------------------------------------DEAIETAKFDETIELHIQTG-IDYREQHIRTIVLPHGTKVLVFAKGEKEALEAGKEG-----FFDVAIATDMMRIIGR-LGKILGPRGLMPSPKSGTVGRIEVRTDKLKENIIAAIVLSSTMGPGIKQIKLQLPAGKATPAPPVGPALGQHGVNIMEFCKRFNAETADKAGMILPVVITV-DKSFTFIIKTPPASFLLKKAAGIEKGSSEPVGKVTRKQIEEIAKTKMLNANSLEAAMKIIEGTAKSMGIEVVDX----------------------SKKEQRLRRHRKKVFGTPECVFRSNKYAQIITIGHTLVSASTLDPEEK--LQNVEAAKEVGLLIGKRALEKGIKVVFDRGGGRVKALADGAREAGLEFX---------------------------------MKEIQ--YE----------------FEKIIEIRRTSKVTKGGKNLSFRVVAIVGNKNGKVGLGIGKAREVEAIRKAIAAKRNIIEVPVING---------TIPHEIGRQDASKVLLRPAAPGTGIIAGGVRAVVELAGIQNILTKG-STNPLNLALATMNGLKNLKIKLVKSPDTVKRLGLRQIVVKDRKVRHLVEVEEIEGSNAX--------------------------------------------------AMKKRKRVGRGPGSGHGTSGRGHKGQKA-RGSVNVKVLEERFKILGDGEFSKSAVEKIESAGGKAEGRRKTAVARVYGKVKVNGNPAWTHAIEPLEVKFDLVRVNGGGLSGQSGAVRLGIARALLQ---KMLTRDPREVERKKYKKARRAPQFSKRXYVVDASGKVLGRLATRIAKILMGYVIVVNADKVVLTLEKHPERLIWLAVKRMLPKGRKMLKRLKVYASPEHKPEPIELXRLIVEKGIRADGRKPTEIRPISCEVGLFPRTHGSALFTRGETQSLGIVTLGAPMDVQIIDVKRFMLHYNFPPFCT-VKPLPSRREIGHGHLAERALKNMLPPEEEFPYTIRVVSEILESNGSSSMATVCSGSLALMDAGVPIKKHVAGIAMGLILLTDIIDFKVAGT--RDGITAFQMDCGVSDELLALMQAREARILDRMYETIS--------------------------------------------------------------------------------------------------------------------YLMNTYS--RYGKGSWYDEKGNAYLDFTSGIAVNVLGHSQAEKLIHCSQMELAEL--KVFFANTGTEANAAIKIAREKKYKILSAHNSFHGRTGSLTATG--EYFEFNNIVFLEPIQGESGIVPATEFLEGARKLCYDALLVFDEVQCGMRTGKLFAYYGVVPDVLTTAKGLGGGAVIVNER-AG--TTFGGNPLACRAGVTVCFENKLLVLLPPLTMTIRDVRVIMRVDFNVPVKTRIRAKVIFLSHLGRPKGSLAPVAKRLSELLGKEVKFVPAVVGDEVKLKEGEVLLLENTRFHPGETELAKFWASLADIHVNDAFGTAHRAHASNVGIAPSVAGFLMEKEIKFLSVVLGGAKVSDKIGVIRILIGGAMMFTFLKALVLPVDAVILDIGPETVTVVWNGPMGVFEIDFAEGTKAITVVGGGDSAAAVSHVSTGGGASLEFLEGKELPGIASIAVFKNLSITEKNVKDAIREVKLSLLEADVNYKVVKEFVVLQKALGEEVLRSLTPDQQFIKIVRDELVRIPIMMVGLQGSGKTTTCAKLAGRNPLLVAADLYRPAAVDQLVKLGGVNVVHDKTPVEIVKEAVDVLIVDTAGRLHIDEEMMKELDEILLVVDAMMGTAKVFDDLTGFVVTKMDGDARGGVILSIKYVTGKPVKFIGTSEKLDGLEPFHPDRIANRILGLSLIEKVEKEKFLKAEFTLEDFEQLQEKKLGPLSSILEMLP-AIINSMTIERRNPGASRKRRIARGSGTQDVNKLLYREAGVDVPTGYASILTPVVVTADGIGTKLILHWRYAAEDLVGMNYNDLVCVGARPVAFLDYLGVFIKELVNVLGGETAEMPDVWDAVGFAVGVIKEGDVIVGIPSSGFHSNGWSLELPFELLKGTRIYRE-VIELVKGIAHVTGGGVVRDFVDWINEAVNTFNMGVGMFLIVVVGKV---------------------------------------------------------------------------------------------------------------------------------------------------------------------------------------------------------------------------------------------------------------------------------------------------------------------------------------------------------------------------------------------------------------------LGREPTFSVMWSEHCGYSHTYIRRLP-AGVVNLDD-YSVAFKIESHNHPSAIEPYNGAATGVGGIIRDVLAMGARPTVIFDSLHMSR------GIIEGIADYGNSIGVPTVGGELRISSNPLVNVLAAGVVRPGQVIVIFGGATGRDGIHGASFASEDLTKLSIQVGDPFAEKMLIEAFLEMGLVEGAQDLGAGGVLSATSELVGNLGAIVHLDRVPLREPDMEWEILISESQERMAVVTIARKHLGDIVAEVMEVPV---------NARE---VFEQYDHMVGTDTVVPPGAAVMRIYSLVTHSRADQDTYWGTFLESVRKTLSVGALAITNCVNYGDPDVDPV--GLSAMMTALFSGVPVASGNASLYNTIPPTLVVGMLGKVN--SKVFAVGWRKLSEEGAFILVFSERTPVVDVPVKEIG-----------MCGIAGVVLLGLQHRQESVGVVIKGKGLVIGHVRYSTAGS-DIQPIRLAIAHNGNIPNGSLDSEVFLHLIPLAYSLLIRPLFYGKVASEDAALVPSGTV-FCSFEFIYPVLDSGLSGAMGFGLMRNRYVGRSFIMLVPIEDVVSGKVVVIDDSIVRGTTMGIIVKILREAGLFYLSLEGLKRAPIVLPQGVTVKGPKGEMFQGTYSLIRNMVVGVTEGYKKELEI----VGIGYRAQLNTVVMNLGYAHPVVPNRIVVSGIDKQRVGQVAAEIRAFRPPNIRYVGEVVRSDPIADMLTRIRNANMYTDIPASNLKKICEILKEGFIADYKYIEDGKQGILRVYLKYKGGRVIHGIVRVSHSDKDHIPKVKLGIAILTTSKGVLTDKEARLGVGGEVIAYVWNIHQVKLVKIVINMGIGEGSRIERHAELAKITGQKPIRARKSISNFKIRKGMPIGLKVTLRFLYKLINSFDGRGNYSFGLSEQLVFPELSPDEVRRIQGMDITIVTTAKT----------DQLLELFGMPFK-------------------------MRIKKGDLVEVISGKDGKVLRVKVIVENVNRPIPQPIYASKVMVVCPACDKRTRVIQQETYLNVADNSGAKKLRVIRVIF----HKKYGTVGDIVVCSVREAIPNKKGDVVRAVIVRTKKEIRRSDGTYIRFDDNAAVLIDKFNAPRGTRIFGPVARELREKFMKIVSLAPEVW--------MP--------------KRLTGIVVTVVVAVTIYKKYVKRTKKYHAHDERNECKI-GDVVEIEETRPLSKTKRWRVVRIISELRNYTLLEEKKRQLMELRMGQL-KNTSLIKLTKRDIARIKTILRER-KNYKEIRKFIKKYYHAGISEIYVEDAERINITVKTARPGIIIGRKGAEITSLRRRVVINIEEIKPELDAQLVAESIASRIEKRASYKVAMAIMNAMRKGAQGIKVMVAGRLGAEIARREWYRGRLPLQK-TAWTKYGTIGIKVWIYKEAKAVARYISPRKARAIATIRGKSILAFS----------------PKKAARMEKVLKSAVANAENFGLSVENLYVSECYVNDGPMKRIWPRGRGRADIMSHITVVVR---------------------------YVDKKLLEVIKTWSRASMIIPEMVGHTIAVYNGMKHIPVYTENMIGHRLGEFAPTRRFGGHA---DKKAKKGELKKX------------------------------------------------------------------------------GTLEISDFVFDPNDVMWRYVDM--RAG---TASTSIRSPIRHGGIAHGPKKLNKKMKKLALRSALSVKY-----------------------------KLFVDLKL-TKFLKEILQNLQDKKTLIVLLSGKNLPNVKVGLNVFDMLKY----DYLVLTQDMVSKI----------------------------MKM-IIGRKIGMTRV---------PVTVIAGPCVVQKKTVGVE-PMKILREFRVEN--------PGQVIKKGEYVDVTGWTKGRGFAGAMKRWGFSGSHGSKF-HRELGSVGQEPAKIWGKKMPGRYGNERVTVRNLQVVDID--------------ENDLLVVKGGVPGAGGLVLIRSAK--PVIGLEIHVQLSTKTKAFCSCPADVLPPNTAICPVCTGQPGALPNEEMIRFAVKTALALNCKIRFDRKNYFYPDLPKGYQISQYFYKVRIRRLHLEEDAGKLVHSLVDMNRCGVPLIEIVTEPDISSPREARVFMEKLRIVRYLGVSTKGALRCDANISVVDSNRVEVKNMNSFRFVEKALEYEFERIVKAMDVERETRGWDMTTKTTVSMRGKEEESDYRYFPEPDIPPLPELPDEKAKRFMDAKVLTSSKELAEFFEELSNWIMTEVLRELFADLFKLMLVKKAMEQNPKAVQAAGFFVGYVMRETKGKANPETNRIIQIRIKLKAYDLLDESAKIVEVAKSTNSKVSGPIPLPTERTLYCVLRSPMKH-KDSREHFEKRVHKRLIDIKTIDALMRINLPAGVDVEIKLRFYIKTFGCQMNENDSEADVVIINTCAVRVGVAGCVAFVLGTWVTIIFGCVPYTRQGYREVTFLGQNVDAYGKDLLAKLLERIWFLTKSVHLPVQSGSNRILKMNRSYTKAISSDIIVGFPTETEEDFMETIDLVEAQFERLNLAIYSPRKGTVAWKVRRMKIIAFKVVLAYSGGLDTSVILKWLCEK-GFDVIAYVANVGQKAIKEKALKVYVEDLRREFVTYIFTALLGNAMYEGRYLLGTAIARPLIAKRQVEIAEKEGAQYVAHGATGKGNDQVRFELTYAANPNLKVISPWKDPEKGRTDLINYAMKGIPIPYSEDENLMHISHEAGKLEDPIPDEDVFTWTLLEIHFENGIPVKLNEVGAKNGVGRLDMVENRFIGIKSRGVYETPGATILWTAHRDLEGITMDLAPKFAELIYNGFWFSPEMFLLAAFRAQENVTGKVTVSIYKGNVMPVARYSPFNATDSKGFINIHALRVVITYGTFDLFHIGHLNLLKRAKALGDYLIVGVSTDEFNQRAEIVASIKYVDLVIPETDILVMGKDW-YL---ISSSYLRGVVHIKSTFNNTIITLTDKDGNTLTWASGGTVGFEGTR-KGTPYAAQLAADVAREALRMGIKKVDILVKGP--------GPGREPAIRTLQGAGLEINQIKDVTPIPFNGCRPKKRRR---V---MVWLEVELAVTAYEELGELFKKIENHDVVAFVEGIGFFHYGLTSSDVLDTANSLALVEATPTIGRTHGVHAEPTSFGLKVLGWYSEMGKISGAVGNYAN-YLGLKSTQVVPRDRHAFYLLAIVAAGIERIAVEIRHLQRQR-GSSAMPHKKNPICERLTGLSRMMRAYVSLENIALWHERDISHSSVERYVQTLYYMVRNMKKGLVFSQRVLLKLAYDIVQRNALGTWIIKKGFAEMFKGGVIMDVTSAEQAKIAEEAGAVAVMALERVPADIRKEGGVARMASIAKIREIMEAVSIPVMAKVRIGHIAEAKILEELGVDFIDESEVLTPADDFHINKHEFKVPFVCGARDLGEALRRIAEGAAMIRTKGEAGTGNVVEAVKHMRRVMEQIKQELLREVKRLGRLPVVNFAAGGVATPADAALMMMLGADGVFVGSGIFKSKDPRKMAKAMVLAVTYWDNPRILLKISEDIGEPMRGLDVEVRMQERG-----------------------------------EKRQQIQRIGHSHPVVMEEIERIFVSMGFDVVEGPTWHNFDALNTPEWHPARDEHDSFYIT-LLLRTHTSPVQIRTMLIAIISPGKVYRRD-YDATHLPMFHQVEGLHVDRLSVAHLKFTLEEFAKVRLRPSFFPFTEPSFEVWLEILGAGMVDPNVFLNVTGYAFGMGVERIAMLKYGIADIREFV-------------------------------------------------------VVSLDPEKKNEIIKEFQIVEVQIALLTARIKHLTEHLHPKDFSRRGLMKMIGRRRKMLKYLRHKKPEVYLATTNPHKVEEIGETFLENSPVMADDSGLVIYSLGGFPGVMSARFMEKMRTILKMLEGRRAAFVCSATFGYDPFFIPDKTFGEIKEKISHRSKAFR-VLGIETSCDETAVAVLGVVPEVAARHHLVDVVAATYGPGLIGALLVGLSAAKGLAIEKPFVGVNHVEAHVQAVFLVVLMVSGGHTQLMKYSMEVLGETLDDSAGEAFDKVARLLGLGYPGGPVIDRVAKFPRPMLDYNFSFAGLKTSVLVEDVAASFQKAVVDILVEKTFRLARNLGIRKIAFVGGVAANSMLREEVLCTDNALMVAKAGYE-MFSPLNLNARLGVMKHGAVETPVFMPVGIILSNTFHLMGLHNFMGWKRPILTDSGGFQVFSLPKIR-SMEVQALGSDICMVFDHCPVPRTYRWAIVQGGIYAIGG---LSIGEEKPRYFMGGGSPELILELVDRGVDMFDSVFPTRIARHGTALTNGKLNLKERCGCYTCKSYIHHLLTIHNINVRRSIESGTFKELKV---VEVYS-----------------------------------------------------------------------------------------------------------------------------------------------------------------------------------------------------------------------------------------------------------------------------------------------------------------------------------------------------------------------------------------------------------------------------------------------------------GLCKTLGVDVVATYLGRGKLQKLKADLVVVDEITPVQSKNMRVLDRTQVILEIFARHATEEGKLQVEMASLLYELPRLVGEELSRLGG-IGTRGPGEPLLEVHIKNRILRKRLHVSIVGYTNAGKSTLLKSLTESLFATLEPVTRRILVSDTVGFIRKLPHTIVSAFKATLEEIVLIHLVDASDPRILVFNKID-LFISAEKRTLAVIEDLSIYIVFVEPSTRTKESFINAAFHSGPKVNVFSSFNKQESYTDTFSMLTGYIFVVRTRLEGVCRLLERRSFINAGDGKHEHPTQELLDEYTFLEQ---IHVALVGDLLHGRTVHSKVNGLKIFDLVAPEELMMVAKIWYFTRLQLERMGEDLEKVHILRELPEGVKFYHPLPKVYPTINGWETQARNGYWVRIVLLSMFGGLVKLSGEAFGIVVGAGNLFRG---VELKNLADQIGLLGTVMNSVYLKSILIFAGNPFFTTDTAAVLRAQERAKLVVKATKVDGVYDKDPKKPDAKKI-VMDAEAFALCKKLGITLLKALKG-STVV-----MRIVLGVSSGIAIYKAVDLASKLRKEGHELHVMTPDATRMIAVGNCSVYHDRNGWIPHT---TDVLVVAPATANTISKIANGIADNLLTLVALA---FILVPTMNRMYSNKLNLE-KLWFVVEPEGKGRYPENEKIVLAGKKVLITAGPTRERIDAVRFITNASSGKMGYALATVAMGARVSLVSGPIVIMNAAVGDYRGKLKKTKDILVGFAAEVLDLLVLNDAVVQKYGGSSVAVVVVSAMGKTTDNLIKLDMLLATGEQVSAIKTTPVLVVTGFQGVLTTLGRGGSDTSAVALAA-CEIYSDVDGIYTCDPRVHPRADEALELTALGAKVLHSRSVEIAGIPIYFAKLSIVGVGMRTPGVAARFFEALESEIKISCLVPALKSVIEE--------------------------------------------------------------------------------------------------------------------------------------------------------------------------
>GCF_000092565.1|Leptospira_interrogans_serovar_Lai_str._56601
DAVVASLMIRAGLVRK-SSAGLYFYLPLGLKVLTGALEFDLPILTPSDFWEQSGRWSA---KEMFRIQDSYALGPTHEESFSFLKPLLKSYKDLPVNVYQIQTKFRDEIRPRFGVIRSREFIMKDAYSFHISSLDDTYMRVAYRLKTIPQADSGS--MGGSASEEFMVVSPIGKGIEVGHIFKLGDKYTKAFGIQVLDQNGTMGCYGIGNRTMATVIEQCNDEKGIFWPISIAPFEVSLVSIGIEVFWDDRDGPGFKLKDSELIGFPIRITIGKKFFEISIYNRK-----------TAPYKGTRDFYYDGPILESDLYKAKDFIDKGERRVAIRPEMTPTLARMPKPVRWFSIPNLWRYEQPGKGRLREHWQLNVDLFGVRAELEILLKVSHRKLLDSKLLDKFDPSIIRGFDYYTGCIFEVRSLYGGGRYDNLILFSKELSGIGFGLGDVTLKNFLIGKQIVLFLGESEIRTEVEEEIESFLRRDTSTVRKKLVR-QRKVIFFVGPTGSGKTTSVAKLARGKSVSLYTTDNYRIAAIEQLKYADTMGMPFYP---------FSELILIDTAGYS-NLEQLERMNSLLSVENLLVLSSTSSTVLKAYE-YRRILLTKLDEADFLGGFLELFTYYSVGQEVPDILSAE-------------------------------------------------------------------------------------------------------------------------------------------------------------------------------------------------------------------------------------------------------------------------------------------------------------------------------------------------------------------------------------------------------------------------------------------------------------------------------------------------------------------------------------------------------------------------------------------------------------------------------------------------------------------------------------------------------------------------------------------------------------------ILITNDDGIASGIKALEHNTYLIAPLRSATSMALSIYIVDGYPADCVNIGLVLSGINRGVNMGHYSGTVGAARHGAIHKKLSLAVS-VGV-VYNMNIPVTKLGKISLTPLSQITGFGHYLPEKIVTEEIRSRLKNIGVNERRRAESETPMFMASKVAEMALKDAGKKPDEVDLYILANWTDYYLPDLAPQASKLSFDVSTACTGFVHGVQNALVIGSERFSV---RYGEFTAGDAAAGVFLE--GDLAGIPPPN--KSY-PELVKLLEKNGLDDVDWVVPHPGTDVVVQVGNTSAASIPIVLSEYYYKGKGDLFLTPAVGGGFYWGGLL------PMCVQGVPYKEKMTTESITGDNEPFLNKEITDWFKAIEFGYLDVMVNTNGLVTEEEDTYKKIRIGGKFEQVMKNIDNFLRIRKELNSELPIVRMKENENSIRVPGTSANLGPGFDLFGLAFRIEDLVLSSYLMDLKLPMKGGLGSSASAAVAGKKFYPEISHLGQIE------GHPDNTIPAYLGGFVFFLIVPSTHQSRKTLPSVVTWMEFLGKISLLDRIHTPYRM-IHKNLIGYSLSGSGPSVLL-----------------------------------------------------------------------------------------------------------------------------------------------------------------------------------------------------------------------------------------------------------------------------------------------------------------------------------------------------------------LNYKAGRGDG-GKIAPAVVKSLEYDPNRSAFISLICYILAPDGIKVGDTIGNAMPIGKIPPGTNVHNVELIGKGGQIARTAGSFGTIAGRYILLKLPSSECYATIGICSNKDHLVSIGKAGRKR-----PSVRGVVMNPVDHPHGGGERTSGGRH-PVSPWGQPTKGYKTRRSTRPSDKSLSLIIILFAHEYFIPIPTMGAVIRNKKQLFDIGIWGPLMSLILSVPCYPLAQAGWVGLLVTAINLLPFGQLDGGHVIYLLETGVHFGHQTRNPKMAPYVFTAR-NGIHIIDLQKTVQKAKEAYDALKVLFVGTKKQARGAIEREAIRSNMNNRWPGGLLTNPEIMFVIDPKKEEIAVKEARLGLKIFAVVDTNCLIDYPIPGNDDAIRAISLFLETMSNAVIESSYTFNKDKFHRKGP--PGMPKGKVSEYGAQQFRRYYEE--HAHGVTGEILQLLERRLDNVVYRLGFAITRQARNFIAHRHILVNGERVDIPSYRLNGDKVE---MARIAGIDLPREGLTYIFGIGNAGIDEVKDLNESQ------------------AKVEGDLRLNIKRLMDGCYRGLRHRRGLPVNGQRTRTNARTRK--GGKKT---------------MPRQKQKK-RTKSPALKSSPQRRGVCTRVMTFTPKKPNSALRKVARVRLT-TGIEVTAYIPGEG--HNLQEHNVVLIRG-----G-RVKDLPGVRYHIIRLDTLGVDKRRNGRSKYGAKR--------------------MSRRRGKVPRKITPDPVYQVAKFINCLMSGKKSAEQLFYDALEIIQKKTGNDPYTTFREALENAKPQVEVKSRRVGGVTYQVPVEVRPERRLALGIRWLIRYSNEK---GMAAKLAAEFIEAQKGT-GSAIKKKEDIRKMAEANKA-----------------------------------------------------------------------------------------------------------------------------------------------------------------------------------DKAVEYTKFDGTLEIATKVN-Y---LQNIRTISLPHGTRVLVFCKGDKDAKAAGG-G-----WFDACVATDMMKDVGK-LGPILGRKGLMPKPKAGTVGRIEYRPDKLIENIRTVVSISPTMGVGVKQIKLQVEAGKANPAPPVGPALGQAGLNIMEFCKQFNERSKAQIGLKLPVVITV-DRSFTFITKSPPAALLVKKAIGLETGSATPVGKITRKQLEEIAKTKMLNANDIDAAVNIIAGTCRSMGVTVEAX----------------------KKSISKTKRARFKLKKLGSVFIKSNQSCQIIIQGVTLAYATTSEKTGEG--KDKGAAKVLGKLIAERGSQKGVQVMLDRSGGRIAAFAEGAREAGLEFX-------------------------------M---AYQDEE--------------SKEYSKVVKIDRVAKVVKGGRRFSFNALSVVGDQRGKVGIGFGKANEVDAIRKSISAKKHLVKINF-KG--------HTIPHEIGKFKSARVILKPSTAGTGIIAGAVRSIVEKAGIQDVLTKG-SSNPVNIVKATLDALEQIIVTQVKSSLTLHALGLRQQRKHKNSVRHLIKVEKAX-------------------------------------------------------ATKEKKRVGRGPGSKVGTAGRGSKGQYAR--NVNLRDIEKS-KILGTGEFSQSAKEKIEKAGGSIKGRRKTSVARAKGKITVNHNRKAIEAIRPLSLKYDLNNVTGGGTTGQVGAIRHALARAICR---GFLTRDPRMVERKKYHKARRGTQFSKRXFVVDAEGKTLGRLASGIAARLRGNIIVINASKVKVTIAKQPEKVIYEAVKGMLPLGDKMLTHCKIFSGAEHKPVKLD--EQVLTKGTRFDGRKLDEIRSISVEINPLPGPHGSAVFTRGQTQSLGVVTLGTGSDNQRYEEKSFMLHYNFPAFSV-VRRSPGRREIGHGNLAERALKLVLPKPDEFPYVIRVVSEILESNGSSSMASVCSGSLALMAAGVPIQGSVSGIAMGLFSLSDIADCKIAGT--RKGITAFQMDLGVSFDVLVFEQAQRGRILDIMEKHIS--------------------------------------------------------------------------------------------------------------------VSPGGVHSPVSAKGATTDISGKEYIDYCLSFGPLILGHRTTEIAWSFGSLELAELAEKVRFVNSGTEAVSALRVARTGREKILKFDGCYHGHLSLLVKAGSTLVLPLDDELIIEPLPANYGLLIQREFLLKIVETAYGTLVVFDEVISGFRVGFQGMSLGIWPDLVTYGKIIGGGCYAGKKDLLYQAGTLSANPFGMRAGLATFLKNGIYLFLSWAHPRLENVRVFLRVDFNVPVETRIEKRIIIASHLGRPKGSLAPVVETFQSLVKSKVYFSKTVIGEDAILKNGEILVIENVRFHKEEEGFSKKLSALADIYVNDAFGAAHRAHSSTEGIAPAYAGLLMHKEILELSAIIGGSKVSTKIKVLHLLIGGGMAYTFLKSRQLPVDHIIMDIGSKTVTIFWNGPMGVFEMKFASGTMAKTVVGGGDSIAAITHISTGGGASLEFMEGRKLPGVEALKTLQTLKTLEEKEIAVEEEIEEITTEPDVGLSFEKELLLGEKLVR----EGMSQSYVIISKVEERLSPLVIFFVGPTGSGKTTSVAKLAGKSVSLYTTDNYRIAAIEQLKRYAGMPFYPV-------KKFKELILIDTAGYSH----NLEQLVENLLVLSSTSSVLKAYE-YRRILLTKLDEADFLGGFLELADTYSKSFTYYSVGQEVPMAECVVTPEKIAELRG----------------------------------------------------------------------------YKNAGVDTLGGFAGAYDILLSGTDGVGTKIELAYNTIGIDLVAMCVNDILVCGGEPLFFLDYIACIVSGIVQGCGGETAEHPGTFDLAGFVVGAIRSGDKILGLESSGPHSNGFSLFLKDYALKPTRIYVSSILKLVKGMVHITGGGYQEYFFEKILELFATFNMGIGYMVIVEIGEI----------------------------------------------------------------------------------------------------------------------------------------------------------------------------------------------------------------------------IRIGLIGAGTVGSGVIEILKC----IDMILELVGG-TDIAYFGKTVITANKALLSQKGDELFSFAGMEASVAGAIPVIRGSDSFLSYGILNGTTNFILSKMEALRIAQDLGFAEKDPTFDVEGIDTAHKISILGSLEGITKIKLLGLARVQPVMIIMNEMNAVYMFVGKGAGSLPTASSVVSDILLGRIPNFSAMWSEHCSYKNSKLKTLPNAGAMDIGDGLAVVFKIESHNHPTAVEPYQGAATGVGGIMRDIFTMGARPIVSLNSLRFGNNKYLLSRAVKGIGDYGNSLGIAVSGGELFIDENPLVNAMTVGIVRIGNSVYIVGATTGRDGIHGASFASKDLSRSAVQVGDPFMEKLLMEASLEAGLLVGIQDMGAAGISCATSEMSGKTGMKIDLDLVPFRETGMNYEAMLSESQERMLVVPIFEKWNAVKIGEKAKIPAILLKILSSWNVCSRKPITEQYDSEVGLVKLIGPDGGLSAILATATDCNSRLDPYKGAECEAARNVYVTGAYGVTNNLNFANPYIPENYYIFSECIRGMFLGLPVTGGNVSFYNEIFPTPTIGMVGILEIGVELAVLG-FRPSLGGSEYLAKDLSLGGIAVALSKTVLFGESSTAVLV-----------MQHRQESSGIVYAGMGLVIGHNRYSTTGARNAQPLAVSLAHNGNLVNSTIDSEVIVHLMRGAYSLVIRPLVMGRFASETCAFVEPGEMSLCIFEYIYPVPDSANIAALGYGLIRSHYIGRTFIEYNVVRNVVEGKVIVVDDSIMRGTTSRKIIKMIRNAGIAYLSVESMNRAEIKLPDKVEVKGPLGEALHGLTALLMNCVKGVSQGWEKNLEI----TGVGYRAQKEDLVMSLGFSHEVVQLKIKVSGIDKQLVGQVAADIRSKRPPEIKYAEEFIKSDPIGDMLTRIRNAG-TCLVPGSKIKSILDLMKEGFIKDYESVKVNETF-YKVFLKYDHTKIIRELVRVSTPKSAEIRPYKIGTLIVSTSKGIMTGKNARLKLGGEVILKMSSIMQVRLEKIVLNVGMGEAHTLEAAVELALITGQRPVKAKKSIAGFKIREGMSLGCMVTLRFLDRLVNGFDGRGNYNMSIKEQIIFPEIKVDKINTLYGINMTFVTNSKS----------NELLAAFGMPYRX----------KLTYRGSEYT-FKKFRIKKNDEVICITGKHGKVLSIRVIVEGLNRPTQEPIHISNVMF--YDPKKKKKAIQQETLLQVADNSGIKKVMCIKVLS----KKRYASVGDEIIVAVKDGLKDHNKAVQRAVVVRTTKEIRRPDGSYIRFDDNACAIIDDKGNPKGTRIFGPVARELRDKYAKIISLAPEVL--------------------------------TVVILVPKFKKIVRRSVRLKVHDEKNECVV-GDKILAIETRPLSKEKRHRLYKIV--LQELKQLEEARKVLRNSRVARSLENPKIISNTKKKIAKLLTIQRER-SDYKKIRKFVQRFNNAGVVKVVIEFPEKINVNLHTAKPGIVIGQKGANIEAVKKPVNLNIIEVKPETVAQCIAESIALQIEQRQPFRRVMELRRAMRGGVEGIKILISGRLNADMARRENYEGRIPLHT-EAKTTFGQIGVKVWTYS-AKAVSRFMSPRKVRLVAEIRGYAILKFT----------------NKRAIELTKVILSASANASVNKVDFNQLFIKKIYVDEGPMKRFRPRARGRAARLSHITVVLS---------------------------FIDDHLMKPFKTWSRRSTIFPDMVGHTVMVHNGKQFTPVYNENMIGHKLGEFSPTRTFRGHV-AGDKKAAKKX----------------------------------------------------------------------------------EIELPSALFELSVASIYEAIKARSGNH-----ATSTRAPHVGGGTVHGPQKVSSKLKHRAVLSILGKKA-----------------------------AVKVDLDPKTKAFDSIFKNMNGVIGLLVQKSVRNIPTVKYRISCRDILYN----RNLVITEAALKEM----------------------------MAKGLIGKKVGMSQI---------PVTVLVGPCASQVKSVGLG-PKKVLKEFRSF---------AGSVLKVSDVVKVTGVSKGRGYQGVVKRHGHAGAHGSRF-HRHPGSMGATPSRVFGVKLPGRTGSQKTTVRNLKVVRIN--------------EKNLLFVSGAVPGTNTVITIEKIX--TIIGLEVHAQLNTESKIFSTSATK-SPPNSQTNPVCLGLPGALPNEFALEKAIMAGLAFGCDIKFDRKNYFYPDLPKGYQISQFDKYVRLTRIHLEEDAGKLIHSYVDLNRAGTPLIEIVSEPDMRSSDEAYYYLNSLKVLKYIRVSDEGSLRCDANVSIRPGTRVEIKNLNSFKAVKAAIDYEVEWQKEMATFQQQTKLWDSVANKTVTMRTKEMSHDYRYFPDPDLPVLPELPNERKNRFVDAEVLTAEREVADYFEDTSNWVKDEILGIVIGELVKLIIVDEAIANNQDAVTALGAIVGYVMKVSKGKADPEVNQMLLIRVKLKAFDLIDQSTEIVATAKRTGATVSGPIPLPTKKEIYTVLRSPHVN-KKSREQFELKTHKRLIDIDTVEALMKLQLPAGVSVDIKSKVYIETYGCQMNEYDSNSDIIFLNTCAIRIGVLGCMALVVGPFVTIMRGCVPYTRKGIRQITLLGQNVNSYKEQD---LIERIRFTSPNIHLPLQAGNTRVLEMKRSYSKGITTDIIVGFPNETEEEFEDTLAVVRVQFDMAFMFKYSEREGTMAQKSARLRMTVFKIVLAYSGGLDTSVILTWLKDTYGCEVIAFTADIGQKGLEEKGIKVYIQDLRLEFARFIFPAIQGNAIYEMRYLLGTSLARPLIAKAMVEVAEKEGADAFAHGATGKGNDQVRFELGVKSAPEKTIIAPWRIW-GGRSDLIEYAKKGIPVPYSMDRNLMHISYEGGILEDPEPDEKMFLLTYLELDFEEGNCVALNTIAGKHGVGRVDIVENRLVGIKSRGVYETPGGTILFLAHRDLESITIDLSIEFAELIYNGHWFSSRMAVRAFITTQRYVSGTVRIKLYKGVCSVVGRKSQYNQKDAEGFINIYGLPLVLCYGHFNVIHPGHIRFLQYAKSLGKKLKVAVLGDQSIERAEGVASLHFVDLVYVLDSVLVLGKELEGVVAACTFLSVVGKVYITASFNNTIVTITDMAGNTISWSTSGAMGFRGSK-KSTPYAAQIAAGAAEKAMDSGLQEVDVMVSGP--------GIGRESAIRSLVARGLNIKMIKDVTPLPHNGCRPRKRRR---V--MIDWKEIEILACIRMKRGDEILEIEHHDVIAFLTNMNHVHYGLTSSDIGDTALCVQMVQALPCIGRSHGIHAEPMTLGLKFALFFEELGKLSGAVGTYSNIKMGLRATQVVSRDRHAFYLLGVTASSLDRMATEIRLLQKGQKGSSAMPHKRNPVCERISGLSRVIRANVGLQDVALWHERDISHSSAERVVIALEYIIKNLHRGLVFSQKVLLALAYLIVQEHAM----------------------------------------------------------------------------------------------------------------------------------------------------------------------------------------------------------------------------------------------------------------------------------------------------------ETKTSLKKKGSLHPIIQYEIEDIFASMGFSVMDGPDTNNFGALNFTEDHPAREMQDTFYLE-NLLRTHTSAIQVRTLRFRIIAPGRVFRYEEVDASHEHTFYQIEGMVVGKISAANLIDTMQVLLKTRLRPGYFPFVEPGFELWLELLPCGLIHPNVLSHATGFAFGLGLDRLVMMRYGIHDIRYFQ---------------------------------------------------------MIATEQKKQIISNFARTEVQIALIDARIKELNEHFHKKDFSKTGLLRLVGKRKKLLDYLKRTELERALGTNNLNKVKEVS-TFKENAPSIADDSGICVSALKDEPGVYSARFGLNDEGLLEKLKGRKAYYACAIAFGYDPIFIFPKPFSQIKNSVSHRKKALI-GMGIETSCDETSIGIVGIVPEIASRAHLLSYVAVTSSPGLTGSLMVGAQMARCIHMETPILPVCHLQSHFAVLHLLGLLLSGGNSAIYIGKMELLGDTMDDALGEAFDKVAGLLELPYPGGPHIEVRAKKPILPALVSFSFSGLKTAVMKERICWNFQNSAFDLVERNLKRAVSKTGIKRIFAAGGVLANFTLQNRLYCTDNGAMVASLGYYLYQRDIDFTARTGILNGIELKTPVFMPVGLILGNTYHLYGLKKFSTWKKALLTDSGGYQVFSLNSLFKVIDIQSIGSDIMMVLDDCAPFRTHRWAIFQGGIIAIGG---LSVGEPRPLYLMGVGTVPDILDGVKNGVDMFDCVLPTRNARNGQVFTLGKINLRPNCTCKVCKGYIRHLSTYHNLHIQNSIQKGEFLEIYWKNLYEKPE----------------------------------------------------------------------------------------------------------------------------------------------------------------------------------------------------------------------------TSEFVLELAEIQLFKNVSVVTNLYSWPKDGGRFVTLPLVYTENLGMYRIQIYGGMHIQILPVHIYAGGPPALTIAAVAEEISELILASLLLGSPLPVVAADFLIQGVIPFGDHYGYYAYPIVQVKATVVGRPPQEEYLQDKVWAYEESGAAVVKERAFTGALRILGQLSLTKVLFITDQDVETFITVLERMNPITDLHIFANISQDTLDYTGDLKTQFSFKNPELCKTAEVHVVSTVLGKGKLEEIIVELLVFDELTPSQAKKISVIDRTQLILDIFARNAKRDGKLQVELAQLKYLKGRLTEDNMSRLTG-IGGRGPGETKLEIRVEERILEVELAVGIVGYTNAGKSTFLNALTNSLFATLDPTTRRIIISDTVGFIHDLPPELSNAFKATLEELLLVHVVDVSNPMIQVFNKIDRLLVSAFQKNVLDTEQFSLASLFFEASTRTRLSFEAAMRLGGRVISTVSSISKGETLYDTMKMVEAYIAVIRHPVEGSSRIAAGAPVINAGDGAGQHPTQAILDLYTIISELDGLTVAFIGDLKYGRTIHSLINLLRHYFLISPPELAL-CDVAYVTRIQEERFPDHKEYERLKDLSKKETTVLHPLPRVNELSAAYFRQARYGVVSRMTLLCLSLGLIKLSGEALALVVGGGNIIRGTNLKAG--IADYMGMLATIQNALALQRIVIFAGNPYFTTDTTASLRAVEGCDVILKATKVDGVYTADPKKNGAKRY-VMDSTALSLCMENNMSLKDLVTG-TLIS-MSNLKKEILVAVSGSIAAYKTCELVRNLTKEGYPVVIMTANATKFEALTGKKV--RVDEYEQGMAHSSVIAIVPATANIIGKMANGIADDLVTSTYLA---AVIAPAMNFMYAHPSNLKRLIVILADPSGYGKLAEISIIQ--QRNFX---------------------------------------------------------------------------------IVQKYGGTSVGAVIVSAMGHTTDELVDMDMLLSTGEQISTLLTDGVVIIAGFQGIITTLGRGGSDTSAVAVAAECEIYTDVDGVYTADPRVVPSAEEMLELASLGAGVLHSRSVELGDVVIHIAIVSAVGVGMKSVGVAAGMFKALASEIKISCVIAAVNKIHDVLKIGSRKSALAKLQTREASGDQTPLWKMGTKGVFTQDLTADLVEKKVDIVIHSWKDLDLEDTTIIGVLDRARDVLL-KYSPVLKIHTSSPRREYNLTNSSLVFLPIRGNIQTRIRKWDSDGLVLAKAALDRLNPTAPGQGAIAAEVRTEAVEEERKILFGGGCHKIGVSI
>GCF_000317475.1|Oscillatoria_nigro-viridis_PCC_7112
EAEIPSLLLRAGYIRR-IGSGIYAYLPLMWRVLTGAQECLLPQLQPADLWRESGRWDT--EGIMFAMTDELGLGPTHEEVITTAKDMIRSYRQLPLHLYQIQTKFRDEIRPRFGLMRGREFIMKDGYSFHTESLKKTYMAQAYSLQFRADADSGA--IGGSGSQEFMVLAEAGRGIEVGHIFQLGTKYSQAMGATYTSEQGVMGCYGVGSRLAQSAVEQSYDKDGIIWPVAIAPYHAIISIPGIETLLDDRDRAGVKFKDADLIGIPYRIVPGRS-LKVEVVERA-----------IKTLPGTRDILIRTPIFEQSLFERGTFKDKGDRSITLRPEGTAGVVRAGGLQRLWYAGPMFRYERPQQGRMRQFHQIGVEVLGSRADVEVIADINS-----KEDRQNLNPRLVRGLDYYTYTAFEIATVCGGGRYDGLVELGGPTAAVGWAMGIERLIILLFSKQFCLVLGDAEAENEQGPLNQLLLQADVGVAATRLKQ---NIWLIVGVNGAGKTTTIGKLASGYKTLIAAADTFRAAAVEQVKWGSRSGVEIIADPAAVVFDAITELLVVDTAGRLNLMDELSKIRRIVTVESLLVLDATLGRQAEVFAKLSGVVLTKLDGSAKGGVALAVIRFIGVGESIEDLRPFSEGIVQGVGFRPFVYGLAKGVVGWVKNTDR-VSIDIEGTKPHHAFLQFEIRPSDLILPDLATCRACLHEIYNRRYRYPFTNCTHCGPRFSILSLPYDRPNTTMQRFQMCPECRAEYENPLRRFHAQPNACPTCGPHQTANAIRQGKILAIKGLGGFHVVVDAGNETAVRTLRDRKRRPDKPLALMYPSLELLLSSEAPSVAPGNPLGVMLPYTPLHHLLLIVATSGNLSSEPICTDDALNRLQNIADLFLVHDRPIARPVDDSIVRVVGEEARGYAPFPITLAVGAHLKTVALYLMSQHLGDLAIATDAHPDYYSTQFANPVQHHYAHVLSCMVDNVLGIAWDGTGYGLDGTIWGGEFLERTAHLRFPLPGGEQAVEPRRCALGLL--FSRTSSAGRLFDAIAALLGLSFEGQAAMQLEFAIVAAKFTLIEGMVAIA-QIVLTGGCFQNRYLLIPTNDGGIAAGQILAQQYSIMEICGGQTHSIVKFGIDTLLPKTITLIHGPGCPVCVTSAIIDEAIALAANVIFCSFGDMLRVPGSDLLTVKALGGDVRMVYSPLDALKIAQPDKQVVFFAVGFETTAPATAMAVYNFSLLVSHVLVPPAMVQGFLAAGHVCTVMGYKYRVPIVVTGFEPIDILQGIYLCIKQLEEGTAEVENQYARSVRRQGNEAAQHLIWRGLGEISQSGLGLREHYECLSGLILQGIRKPHDCPAFGTRCTPEHPLGAPMVSSEGACAAYYRYRQLLISNDDGIFQGIRSLGHDVSVVCPDRSATGHGLTLWACSGTPADCVKLALVLSGINHGPNLGTCSGTVSAAMEGIMEGIPSIAFSL-KPVLLNVNIPIARQGRITVTPLQ--------------------------------------------------------------------------------------------------------------------------------------------------------------------------------------------------------------------------------MVDVSAKVQAVAAGRVRMLPKGDVLGTARLAGIMAAKQTAHLIPLCHPLPLSSVEETGVEMEALTAVSVAALTLYDMAKGLEKS-------IRLVSKSGTVTVPATTANLGPGFDCIGAAL-SSNLAYQAFHIDMQVPLARGLGSSATAIIGGELAGKPLSLAIELE------GHPDNVVPALLGGCRLVVAIPSTAEARKVLPALGLLLRALGNQNWLDKIHQPYRQALNAGACGMVISGAGPTLLA-----------------------------------------------------------------------------------------------------------------------------------------------------------------------------------------------------------------------------------------------------------------------------------------------------------------------------------------------------------------KHTKQGRNNR-GVITPATVKAIEYDPNRNARIALLFYILHPLNLNVGTVIGNALPLKNIPLGTSIHNVELPGKGGQIVRSAGSSAQLMAKYVTLKLPSGECYATIGQVGNTDANISLGKAGRRR-----PTVRGSVMNPVDHPHGGGERAPIGRPGPVTPWGKPALGAKTRRKNKRSDASLALIAILAIHEYFIPIPTFGAFIQNRRALFDVSIAGPLAGLVATVPLLPVAVAGYLGLIVTAFNLMPVGQLDGGHIVHMLESGVHFGHQTRNPKMSPYIFTER-NGVHIIDLVQTAQLMEDAYEYMRFLFVGTKRQAAGIVAQEAQRCGANQRWLGGMLTNPDGVVLVDQRREYNAVLECQLGIPIVSLLDTNCLVDIAIPANDDAIRSIKLIVGKLADAIYERK-------T-PRRDYPPGQHK-KLSEYAVRQLLRYVRK--RVTGSTGQVLQFLEMRLDNTVFRMGMAPTISARQLVNHGHITVNDREVNIASYQCKGDVIA---VARIAGVDLPRDGLTYIYGIGLTGVNPVKDLTEAD------------------YQIEGDLRMNIKRLMDGTYRGRRHRLGLPVRGQRTRTNARTRR--GVRRT---------------MPREQTQK-KTKSPALKSCPQRRGVCTRVYTTTPKKPNSALRKVARVRLT-SGFEVTAYIPGIG--HNLQEHSVVMIRG-----G-RVKDLPGVRYHIIRLDTAGVKDRKQGRSKYGAKR--------------------MS-RRTVIKRPVPPDPTYLVSMMVRRIMHGKKSASSIVYDALKTIQERTGAEPLDLFEKAVKNATPLVEVKARRVGGATYQVPMEVRSDRGTTLALRWLIRFATGR---SMAAKLANELMDAANET-GSAIRKREETHRMAEANKA-----------------------------------------------------------------------------------------------------------------------------------------------------------------------------------LEALQTAKFGEAAEAHIRLG-IDPKDQQLRTVSLPKGTRIAVIAKGEKEALNAGK-G-----MFDCLIATDVMPLVAK-LGRLLGPRGLMPSPKGGTVGKLEFRADDLLVNLHALQYVSATMGPSIEVIKLAITAGKANPAPPIGPALGQHGVNIMMFCKEYNARTADQAGLVVPVEISV-DRSFTFILKTPPASVLIQKAAGIAKGSGEPVGTITQAQLREIAETKMLNANDVEAAMKIVAGTAKNMGVAIADX----------------------TRKESVQRRHRRKVFGTSEAVFRSEQYAQVITAQHTLAAASTLDPEST--LSNCSASVQVGQLIAKRCSSAGIKVVFDRGGGRVKALAEAAREAGLDFX-------------------------------M---AEQKEQTK-KKSSSNKTREKESEWQRVVQIRRVTKVVKGGKKLSFRAIVIIGNERGQVGVGVGKASDVGAVKKGVDGKKHLIEVPLTKS--------NSIPHPNGDGGGAKVMMRPAAPGTGVIAGGVRTVLELAGVRNILAKG-SGNPLNNARAAVNALST--------------------------------------------------------------------------------------------SQKRPRRLGRGISAGQGSSGKGMRGQKSRAGSINVSKLASL-KILGDGEFTAGARTKIEAAGGSCEGRRKRSVARVRGILTVNGNPTYLLAKAPLETEYDILKVEGGGLTGQADSIRLGVARALCQ---GYLTRDPRAKERKKYRKARKAPQYSKRXYVVDAADQRLGRLATEVAMYLRGFVIVINADKIAVTQARLPERIVEEAIRGMLPLGRQLFTKLKVYAGPNHKPEELIVHQQILEDGVRVDGRKLDEVRPVSCRVGVLPRVHGCALFNRGLTQVLSAATLGTPGDAQDLGDKRYLHHYNFPPFSV-TKPMPGRREIGHGALAERALLPVLPSKEDFPYVIRVVSEILSSDGSTSMGSVCASTLALMDAGVPLSQPVSGAAMGLIKLTDIQDFKVAGT--DTGITALQMDMGLPLDVIAIRQAKPARILERMLATID--------------------------------------------------------------------------------------------------------------------LMPGGVSSPVRVKGAYWDVDENQYIDYVGTWGPAICGHASLEKGTSFGENVLAEMIEMVRFVNSGTEACAVLRLMRTGRDKVIKFEGCYHGHAMFLVKAGSTLNAPYNDLVILEPVVGNAGFITPDGFLEGLREITNGALLVFDEVMTGFRIAYGGAQFGVTPDLTTLGKVIGGGAYGGRRDIMYQAGTLSGNPLAMTAGIKTMLEHGIYLFTSLAHKTVANLRVLVRADFNVPLDTRIRAKVILCSHFGRPKGRLTPVAVRLSELLGKEVKKTDDCIGDEVAMQDGDVLLLENVRFYPEEEEFAKKLASVADLYVNDAFGTAHRAHASTEGVTPSVAGFLMEKELQYLGAIIGGSKVSSKIGVIKLLLGGGMVFTFYKARLLPTDVVVLDIGPDSVTVIWNGPMGVFEMKFAVGTETTTIIGGGDSVAAVSHISTGGGASLELLEGKELPGVAAL-TWKKLRISESNIQDALKEVRRALLEADVNLQVVKNFIVAAKAQGAEVVSGVRPDQQFIKIVHDELVRVVVLMAGLQGTGKTTATAKLANRTALLVATDIYRPAAIDQLLTLGDVPVFELIDPVEIARQGIDTIIVDTAGRLQIDQDMMAELHETLLVVDAMTGLTRTFHGITGAILTKLDGDSRGGAALSVRQISGAPIKFVGVGEKVEALQPFYPDRMASRILGLTLVEKAQEQKMLTAKFDFTDFKQTRLKNMGSLGGIMKMIPGAMINSMTVERRNPEPSRRRRIGKGAGYNDVTKLVYREAGVDVFGGFSGFFSVMVSGTDGVGTKLKLAHDTVGIDLVAMCVNDVLTSGAEPLFFLDYLATVVAGIADGCGGETAEMPGFYDLAGFCVGIVQVGDVAVGLASSGVHSNGFSLTLGEVLLTPTKIYVKPVLEAIHGMAHITGGGLPEPIFQWIADMFNTFNMGIGFVLLLAIGEV----------------------------------------------------------------------------------------------------------------------------------------------------------------------------------------------------------------------------FKIGLLGLGTVGAGTAEILLG----IDIVVELIGG-LEPARSGKHVVTANKAVIARYGNEIFEAAMLEAAVGGGIPVIQVANRIKSTGIVNGTTNYILTRMEVLADAQQLGYAEADPTADVDGLDAADKIAILASLEGIRKIKLLAIIRVHPTFVVNGVYNAILMLYGRGAGAGPTASAVVSDIMLGRHPNFGVMWSEHCCYKNSLLKQFPNAGVVDLGYGLQLAFKIESHNHPSAVEPFQGAATGVGGILRDIFTMGARPIALLNSLRFGNTQRLFKGVVSGISHYGNCIGVPTVGGEVYFDPNPLVNVMALGLMEIGNPVLYVGSTTGRDGMGGASFASAELTRPAVQVGDPFLEKSLIEACLEAGAVVAAQDMGAAGITCSTSEMAGGVGIEFDLDKVPVRESGMVYEYLLSESQERMLFVAIFHRWGAVVAGTAAEITAILLTLLDTPTIASKRWVYRQYDHQVQNNTVVLPDAAVVRLVAATVDCNSRLDPYEGAKAEAARNLSCVGALAVTDNLNFGSPEKPVGYWQLASACRGIELGTPVTGGNVSLYNEIYPTPVIGMVGLIPKGDLIYVLGITSPTLGGSEYLAHDCAEGGIAIALAECCVLFGEMGNCIVACGVFGIGLYALQHRQESAGIAHKDMGLVVGHTRYSTTGSVNAQPVSLALAHNGNLVNTTTDSEAIAVAIQGAFSLTIRPLVIGTLASETCGLVEPGELKLCIFEMIYGVPDSGIPAAIGFGLIKNRYVGRTFIQLNPLKDVLEGKVIIIDDSIVRGTTSRKIVKALRDAGLAFLSWDGMLKAPISIPNKVTVKGPKGEQLHGLCTLVANMVEGVSQGFQRRLEI----IGTGYRAQVRNLILNVGYSKPVENTNVIVSGIDKELVGNTAARIRAVRPPEIRYSGEVIRNDTIADMLTRIRNSC-TTQIPATKMTSIAQVLKEGFIGEFEEAEAEGIKHLVLSLKYKGKTIITALKRVSKPNRKELPRVLIGIAIISTSSGIMTDREARQGLGGEVLCYVWNIHQVKLVKVTVNRGLGEASQLDSSIEIGIITGQKPVRAKKAIAGFKIRKGVPVGVMVTLRFLDRLINSFDGRGNYSLGLREQLIFPEIEYDRIDQIRGMDISIITTANT----------DELLKEMGMPFR------------YGKKGKPTSQRYRMHVKAGDTVQIITGKEGEILKTKVIVKGVNKPQQEPIHSSNVMHYSEKEKIASRVIQPQTYLNVADNSGARKLMCIRVLG----NRRYGGVGDVIIAVVKDAIPNKKSDVVRAVIVRTRKGLRRDSGMSIRFDDNAAVIINADNNPKGTRVFGPVARELRDKFTKIVSLAPEVL--------MA--------------KERVGVVVTVVVAITKYGKIVVRTKRYKAHDEENQCKS-GDRVRITETRPLSKTKRWTVAEIFKEARELSQILAAKRQLMELRTGR-MEKPHLFKHAKHRVAQLMTVERERPKNYPKIRKYVRTLNNAGISSVKIEKADQIDLEVFTARPGVVVGRGGAGIETLRRQIRINVVEVQVDADATLIAEYIAQQLERRVSFRRVVAITRAQKVGIQGIKIQVSGRLNAEIARTEWTEGRVPLHT-TAQTIYGILGIKVWVFK-IKAIARYTSPFKVRRVLQIRGKSLLEFM----------------PYRACEIVKVLRSAVANAEHAGLDKSKLVVSQAYADQGPLKRFRPRAQGRAYQTCHITVVVA---------------------------FVADHLMTVIKTWSRSSTILPQMVGHTIAVHNGRQHVPVYTDQMVGHKLGEFSPTRTFRGHAKSGDKKAKRX-----------------------------------------------------------------------------------GETTLELRVAENASHIVHRALTA-RQG---NACTSIRSPLRGGGVIFGPKKMNKKERRLALRTAFQSRT----------------------------EDIIVEFAEQSKELLSAISRWGDTKVLLILLSGRNIELVNVSLNVYDVLAA----DKIIVTSTAIAKI----------------------------VSVGILGTKLGMTQV---------PVTVIAGPCTTQIKTKGAN-PLRHLQEYRLQD--------LGQQIKPGQIVDVIGTNIGKGFAGFQKRHNFKRSHGSKN-HREPGSIGPTPGRVYGKRMAGRLGNVQVTVRKLTIVRVD--------------EQNLLLIKGAVPGKGALVNVVPEK--AIIGLETHCQLSTNTKIFSSSSTE-NPPNTNIDPICMGMPGVLPNQKVLEYAVKAGLALNCSIKFDRKQYFYPDLPKNYQISQFDLKIGITRLHMEEDAGKLVHSMVDYNRAGVPLIEIVSEPDLRSGAEAAEYGQELRIVRYIGVGDEGSLRCDVNISVRPGTKVEIKNMNSFNAIERAIDYEIERQIQALTIVQETRLWDENKQCTFSMRVKEGASDYRYFPEPDLPPLPELPAMKRNRYEDARVLTDDKAVAEYFEKAANWVMGDITAYLLAELLGLIAIDAVLAANPKELELLGFFVGKVMKETGGRADPKTNELLVIRIRLKAFDILDASCKIVDTANRTAATAIGPIPLPTKRRIYCLLRSPHVD-KDSREHFETRTHRRIIDIKTIDALMKLDLPAGVDIEVKLRYHITTFGCQMNKADSEASLILYNTCTIRLVVAGCVALVMGPWVNVIYGCVPNVRQGYKEVTLLGQNIDAYGRDLLTDLLDRLRFATEHFHIPFQSGDNDILKMSRGYTQSITADAIVGFPGETEAQFEKTLKLIEVGFDLVNTAAYSPRPGTPAAKADRLRLTFFKVVLAYSGGVDTSVCIPYLKNEWGVEVITLAADLGQGPIRKKALESLVIDATEEFVKYAFPAIQANALYENRYPLSTALARPLIAKLLVEAAEKYGADAIAHGCTGKGNDQVRFDVSIGANPKIKILAPAREW-MSREETIAYGECGIPSPYSIDRNLLGMAIEAGILEDPEPPEEVYLMTYIEIGFDCGNPVSLNEIVGNHGVGRIDMIENRLVGIKSREIYETPAILVLMHAHRDLESLTLTIEETYSQMIYNGLWYNPLKALDAFIQTQKRVTGTVRLKLFKGNATIVGRKSDFDHKAAEGFVYVWGLPIVFTNGCFDILHCGHVRYLQAAKNLGRSLVVGLNSDASVQRAEVLAALKPVDAVVIFSDIYVKGGDYQSLIEISSTSAIVGVGYIQSTFNNTIVTITDLNGEVISWASAGSSGFKGAK-KGTPFAAQTAAEAARRANDQGMRQIEVMVSGP--------GAGRETAIRALQGAGLEITLIRDVTPIPHNGCRPPKRRR---V---VIWLQVEIAVCAQAELGKRVLEIERHDMIAFLTNVNYIHLGLTSSDVLDTALALQLVASTVMVGRSHGIHAEPITFGFKLAGWLAEVGKISGAVGTYAN-NLGLESTQVISRDRHAEYVLALLAASIERFAVEIRNLQRQK-GSSAMPHKRNPISERLTGMARIVRANAALENVALWHERDISHSSVERMITVTHFMVKHLLGGVIFSQRVMLALAYKIVQSCAH----------------------------------------------------------------------------------------------------------------------------------------------------------------------------------------------------------------------------------------------------------------------------------------------------------DKRAALQTAGRVHPLVIDRALDIFVGLGYTVANGPDYYNFEALNTPPDHPARDMQDTFYLP-DLLRTQTSSVQIRYMEIRIVSPGRVYRRDTVDATHAAVFHQIELLAIDELTFTDLKGTIKEFLPIRFRTSYFPFTEPSAEVWLEVLGCGTVDPNVLKGVTGFAAGFGVERFAMVLYEIDDIRRVY--------------------------------------------------------MALTQQRKQEIMGDFQTADVQVAMLTDRITKLSAHLNQKDFSRRGLMMMISRRKRLLAYIQKQNADRVVATGNPGKLKEM-ETFIANAWSIADDSGLMVDALDGQPGIYSARYGDRISRLLKELGSREAQFVCAIAFGYDPIFYVPQTFAEMKRSHSHRGRAFATIFAIETSCDETAAAIVGVVPEVASRSHLIDGIAATCAPGLVGALLVGLTAAKSLAIQKPFLGVHHLEGHIYASYLLCLLVSGGHTSFIYGVYETVGQTRDDAAGEAFDKVARLLQLGYPGGPLIDKLAALPEGRISYDSSFSGLKTAVLINDIAASFQETVAKGLTKRAIDCAVNFGLTTIVVGGGVAANSGLRKHLYCTDNAAMIGCAAAEHHTSPLTLGARAGVFAHGVVETPKFMPVGMVLANTYHLHGLHKFMAWPGPMLTDSGGFQVFSLSQMRKSIEIQDLGADVIMAFDECPPYRTYRWLIVQGGVYAIGG---VSVGESKPRYLMGIGTYREMALAVASGVDMFDCVIPTRLARHGTAFVGERWSLKESCPCYTCQAYLAHLLALHNVTMREAILA---DRFTF---ACWLA------------------------LPYGAGHAQE--GILLDCGI-ADFVVCTHAHSDHARPIYASEVTARL------------PSGHLPGAATTVVYTGDFRLVEGLPDVLILEGSYGHRAIADGYSVLLPAPALGLGQEMLMLLRDIWVDGVADGC---YLELIVITDK--------LADLGTNPWILLAPQKPGYPVSDWLGNSLAEHCDGVILVHGSLRGFLLEIAEISLFENVPVAINLLPYPGDAGKIITLGLVITKNVGVYRLQLQSTVHWLSLEVAIALGVDPLIILAAATVDLSEWLFAGLYGGVDLEVPASEIVLEGTITFGDHMGYYGSPLVRFHTTFSGRPPKEIALNRDFFLPMEALIISIDKAARRAALAFWSQFTYTKFVIVVDKSIQVVWAISSKVDPVRDVFILPNTPFDTLDFASDATTKMDHEWGRLVESAGGQVLQTVVGEGKVQEISANLVVFDDLAPAQIRNLEVVDRTEVILDIFAQRARSEGKLQVELAQLEYALPRLTGQAMSRQGG-IGTRGPGETKLETTIAKRILQQEVSVAIVGYTNAGKSTLLNLLTNSLFATLDPTTRRIVLTDTVGFIRELPPALIDAFRATLEEVALLHLVDLSHPALVVFNKIDAVFISAAKRHILTLADFTVANLFFEPSTRTRNSFELAARLSADTLNF-SSLTKGETILDTAKTYLAMLMVIRHEQAGVPSTIASESVLNAGDGQHEHPSQGLLDLFTICSLLAGKKIAVVGDILHSRVARSNIWSLTASHLAGPPTLLPDADFVMTLRLQKERMSDHLPSLREYHSCKPDVKVLHPGPRGVEISSLISQQVTSGVAVRMALLYLIGGLLKLSGEALAIVVGGGNIFRGVKASAG--MADYVGMIATVMNAITLQRVVIFGANPFFTTDTTAALRAAEDAEVIFKATKVDGVYDSDPHLPNARRY-VMDSTAIALCKENNIPIYRAVMG-TLVG--MKGRRILIGVSGGIAAYKVCEVVSTLAKAGAEVKILTDAAGEFVTLCRHPAFTDSHGRPLHI---AEVFVIAPLTANTLAKLAGGFADNLLTNTVLA---SLLAPAMNDMWEQPANWREVLYHAANPGGVGRMAEPDEILLAGLRVLIGAGGTREHLDPVRFIGNPSSGKMGIALAQAARGATVTLVHSILTVMAAAVADVREKLPKVADIVIGFAAQTLDVIAANPIIVQKYGGTSVGVVVLSAMGKTTDGLVKMDMLLSTGEQVSIIVTEAVVVVAGFQGIITTLGRGGSDTTAVALAARCEIYTDVPGILTTDPRLVAEADEMLELASLGAKVLHPRAVEIAGVPLVIAKVSVVGSGMVAPGVAAKMFEALSSEIKISCVVDALKAIHAAVRIGSRKSQLALVQTMSTQGDIVALAKIGDKGLFTKELETGMINNETDFAVHSLKDLPTNGLILGCVTEREADALVLDTLPGSVIGTSSLRRLAQLHFPHFEFKDIRGNLNTRLAKLGYDAIILAVAGLERLSLHAVGQGALGIECRAGRCYAERAFLLEGGCQPIGVNT
>IMG_2264867067|Candidatus_Iainarchaeum_andersonii_SCGC_AAA011-E11
DFSEWYVVLKAELADYAPTRGFMVIRPNGYAIWHKVRNAYFPLLIPKSFFEKEAEHAAGFAPELAWVE-KVAIRPTSETIMYDYGKWIRSWRDLPLRINQWCNVLRWEVKQTKLFLRTREFLWQEGHCVYAGDCDREVFLDEYKIPVIAVKTEKEKFAGAFYTTTIEALMPDGRALQMGTSHNLGQGFAKAFNIRFTDENAWQSSWGFSTRLIGAIVMVHGDDKGLVLPPNIARNKAVIVPIG--VFVDDRDSAGWKFNEWELKGIPLRIELGPKDMAVVVVRRDSRCIPFLFAKSYQTVKGMRDFLLQTPIVEEDLLAAKWFKDKSERELGLRYDLTVPFARVQRPFKRYCISTVYRYDRPQAKRYREFTQADIDVAGVMADFEILQTVNNRAFLEFRIIDKLELSLARGLEYYTGNVFEIPSVGAGGRYDKLILYGGETPAVGISFGVDRLFDALIKKNFMIVLGENELKSKDKETVKALISADVEISLVEAFK-----ILLVGLFGFGKTTTAGKLARGLKTAVIAADTYRPAAVEQLRVAEKAKVGFYGNAAKVVKEGLYDLLICDSAGRSELSKELKQIDSAFSKEKWLILGADVGKQANAFHGVNGVIITRMDGSAKGGGALAAVYFIGVGEKLDDLQEFD----------------------------------------------------------------------------------------------------------------------------------------------------------------------------------------------------------------------------------------------------------------------------------------------------------------------------------------------------------------------------------------------------------------------------------------------------------------------------------------------------------------------------------------------------------------------------------------------------------------------------------------------------------------------------------------------------------------------------------------------------------------------------------------------------------------------------------------------------------------------------------GIVGYGAYVPRKRILTEIAKAWKGLGVKEKAIAWDEDTATISVEAARLALETAKINSREIDAIYVGSESHYAVKTTSSIIAEAIADLEFACKAGTAALQYGLAIGADTAQGRPGDALEFTAGSGGAAFIVGDTPDFWRRFPSHGGRFTGEPAYNMMEKAGMKDFDYAVFHQPNGKFPRIGNTYSGASMVGLASVLDVAPGNKILVVSYGSGAGSDAFVVDYGQY---------------------------------------------------------------------------------------------------TVFSPASVANVGPGFDVMGFALSSKNTASIGATLNKGLRLNSGLGSSGASAVAGKLF--APEDCVKAEAAVSGN-HADNVAPSLFGGFVITVVTPSTKEARAILPSVAALVAGINDCAIIDSIIEPVRAAMDSGALGCAIAGSGPSMFAALGLKCGLECHQQLDTG-KLFSRTPERRLRPVSEFGEYDKAALEAFISLVELDEEPPQECDKEALRTVLEVSLLGEKILDELFTMRKAVIDGSNTSGFQRTTLVSTGGLGIQTIVLEEDAARPVEVYRLDRLGIPLIELATEPTPEEAKEAARQIGELFRITCRAKRGLGTIRQDLNVSIREGARVEIKGVQELEIIDEYVRREIQRQYGLIAAKKELIGKIFEAKILEPKFTGILGRVGTELSDNVKTGLKGLFHSDELPNYGITDAFIIIAGALERAGVPEEGNTEYLRPLPGAARMYPETDLDPIM-AKKTAVFLLEARREKITKEVASFAALMGDAMKELKGKASGSEIKTQRRGAGSPVYIATKGEIVELINDPARTGVLAKIRYMIAAEGIYTGQRVGNVKHLRECIEGCPVFNIEMPGDGGSLVKTSGGYALILTKKALVKMPSGKCRATIGCAGGGGRDKPFVKAGKRARHKKYPTVRGVAMNAVDHPFGGANH-HPGKSKSTSRHAPPGRKVGDIASSRTGRR-------------------------------------------------------------------------------YLNTGAHIGTKFKSGDMKRYIYKVRKDGLNVLDVQTLDAKLKVAAKFLAIMVVSRKLYGYTPAKTFAEAVGATGRFVPGTFTNPKVVVVTEPESDSQAIDEATMRVPVVAMASTNNNVDLAIPINNKGRKSLALGYWILAKEILKKERRIVDFYGLKNKRELRRLEKKHLARAMLANLRKYGLVDSTIDDILSLKEDILEKRFQTVVFRKGLANTSQARQFITHGHIAIAKNRVSIPGYLVQDEVSQIRLIVRIAGIDLNGQALTKIKGIGIHGIPATGKLSEEDVPAWSFNRKKDFVTGTDAHLVMSDLDTDLQRLKEKSYRGFRHTWGLPVRGQRTKSTHRKGGVVGVTKKGEFAARSLQKRKK--WSVKAKMGKGKREDLLGGSPQARGIVIEKRGVTAKQPNSGIRKCVRVQLIKNGRQLTALAPYDGAIKFIDEHDEVTIEGIGGAQGGPKGDLWGVKYRVTHVNGIALEMLRTGRKEKVKRXLLVFGKWDPEVMINDASLAKIPHTFGKGRKRFEKGNVSIVERLINKCMCGKKVVMHMVEKAFEIVEKRTGKNPIQVLVDAIQNAGPREDTTRIKRGGVSYAVSVDVAPLKKIDEALKNIALAASYRTKTNSAEALAKELISCAAEEASFSVKRRDEVERIAKASRXAIQALIPVIAVADNMFPAFQALRKKMHVVSKTRVLAAIFTKMNPFELFPAKIGAIAEEDIIVPAGDTGLPPGPALSDLKGAGLKVGVQGSTIAIMEEKIVTKAGQEITPVAGTLSKLNIKPFKVGMKALEADVLDIDIKAFNLAFNAAIPNSATTLLAKAFNAKAVSIEGKILLLAKADLESLK-RKFEQSVDLAINFKGIDFKENRIEDVKMPHLTKAVVFLKDKNQQLKDKKKKDVDNFMYNIFLAEPALVSVGKYLGQQLAPKGRMPKLIPQSVTFTKITNKSIAENIMAVYYVKTTMGKPIK-ISVLIEGGKATAGAPLGPALGPLGVNIGEIVLKINEKTKNYAGMKVPVTVEVK-KQFQITVGSPPTSALIIKELNVQKGGSNQIGDLSMQQVKKLAEMKLLTSTSVFAASREIIGTCNSMAVYVEGKPAKEIEIQAGNWNGFFYKVSFRRRRESKTDYVKRLALLKSEVVRKTNNIAEVVKGDVVRAFFSSAGLTLGWKGHNIPAAYLAGYVCAKKALKAEVEAVLDIGLSRVFAALKGAIDAGLGIPADKKVFPGDERVSGKHINWIPKTEVGKKVKKGEIESLDDLFKGYKIMEPEIIDVLIPNLRKMVDFKKTTRVTRQGRNFSFRASVLIGDGESYIALGTAKDKEKPAITKATKAKLLMKKIVRGSGSWEDRTTRHSIPYSIGKCGSVRVKLLPAPRGTGLVVADIKDVMKFAGIKDVWSKGNTGSKLEFVSAAVDALFAIATIRVRGTRTLELLRLFHLMLLKEKSKDFVTYGKINTLAILLEKRGRAFAEAIMGVKPVFRLHPPRKLGGALG-NEKINELIKSMV-----------------------------------------------------------------------AKKKEAVARAIGTIRINRLYV-QFIREPIELEINIDIVEGGGSMGQAVAARAAIAKGILEYDRMLLVDDPRRVEPKKQPKARKKKQKSKRXTVIDADNCIAGRLAAVVAKRLLKVIAIVNAENAVITYPRMPDKILRRVVRGMLPTGKNAYRKLKVHIGVPKFMRVGEISVYVDSKGKRLDGRKVEELRPIKIRAGVIPSADGSAYLEWGQNKVFAAVHGPRPCLPKHTAKAVIKFDYKMATFSVRKNPRPSRREIEISKVCGEALEKAIFVERFPNTEIVVIVAVIDSDAGSRIASLTAASVAMADAGIPMRDMVAGTGIGRAGIVDLNDIPLAILPNSKEIVLLQMDGPLGEKAIVYELQKNA---------LKGRCYSKDRAYTRYIGAIPGVKTRQFNMGNLQIRDNAIESARLIINRTLAGYFLKVRIYPHHILRENKQAQGAGADRVSKGMSHCFGKPIGRAARINQKIFYAEAAKLAMLTAAARI-------------------------------------------------------------------------------------------------------------------------------------------------------------------------------------------------------------------------------------------------------------------------------------------------------------------------------------------------------------------------------------------------------------------------------------------------------------------------AMEKLRLDKETVKEVVKELQRALISADVEISLVLKLSIEEEAFK-DLPGGINRKEHIIKTAYDKLAGLKILLVGLFGFGKTTTAGKLAGLKTAVIAADTYRPAAVEQLRQVAKVGFYGNKNAAKVVKEGLDLLICDSAGRSA-DAELSKELKEKWLILGADVGQANAFHGVNGVIITRMDGSAKGGGALAACSSTNSKVYFIGVGEKLDDLQEFDPTRFLSRIMGESLLEKAREEELLSEEFTLDTFKQMKARKMGPLDKVMDMMGMHIMDSMTQEKRDPEKSRIARIAKGSGTEEVRELLYRDSGVDILGAFGGAYSVLVSTMDGVGTKLKVAWSSVGEDIVNHCSNDVLCLGAKPLFFLDYVAAIVSGMAKACGGETAEMPGVHDIAGCMVGAIKKGDVMVALASDGLHTNGYSLTVGAELLKVSYSRAVLALAEVKGIAHITGGGLVEPIFKLIKEMFRVFNMGVGLVLVVVLGKI-----------------------------------------------------------------------------------------------------------------------------------------------------------------------------------------------------------------------------------------------------------------------------------------------------------------------------------------------------------------------------------------------------------------------------------------FIRKATNAGIVKFNNEYNIAMKAETHNHPSALDPYGGANTGLGGVIRDVLGAGAKPFANTDVFCFAPPKRIFKGVRQGVQDYGNRMGIPTVNGAILFDENPLVYCGTVGLIPSGDLIVVVGGRTGRDGIHGATFSSTGLDSSAVQIGNAIEEKKMMDAILKAKLYNSITDCGAGGFSSAVGEMGSEIGAKVFLEKAPLKYKGLEWEIWLSEAQERMILAMICEIEGATAIGEVGELKMTLKQLLAMPNIASKETTVRHYDHEVMGGTVGKPDAAIVRPVVIANGINPLIDPYWMACDEAIRNSIAVGAISLLDNFSWGNPENKKVLGELVRACKGCGFGVPFISGKDSLYNHIPGTLLISALSVIPEGNSIYIIGETFPELGGSHYACHDLSEGGLGVAIAEMCLFSESNSRFIVECGVAAVMLVQMQNRQVSAGITYKKRGMVIGHVRYTTSGG-SAQPFWFSFGFNGNIANFNLDTEMIMHFL-GAYNMSYRPMSYLIAASETVALMEPGEMAHCMFEWVYPVPDTAKPAADAYGLIRNRYVGRTFIEFNLNKSVIKDKVILVDDSIVRGNTSKALVEFLRKYGLRYMTLEGLVKSRVGVPEGVKVSASGKEAEANAVSHIRNLITGLNKDYVYRLEVVYSHFPMNVAVKGVEINNLSGGKFPRRGKDIIVRGQNKEHTGQTAANLEQATRIRFQDGIYITSTDPIADALTNLKNHENCIIRPASKLLEILRIMQKGYIGTYEFVDDGRQGIFKVHLIGKINDCRAIKPRYAVKYEKKYLPSYVGTIIVTTPKGVVAHKDAKMAVGGRLLAYIYNPMKIRVEKVTVNMGVGQTGELKKAAILQNVTGAKPIECKVKQPTWGIREGLTIGTKVTLRFLKGAFASFDKTGNFGFGIKEYIDLPKAKYDPKLGIKGMDVLVTLERPGYRVKKRKAKIEKIKTEEAIEFVFGVEVSKELHLHLSKELAKELGRRSLEVRKGDTVKLVRGGEGKIAEVQVLIEGLVKLDGTPFRPSNLIIMAIDDKDGRRLLNHGSICFCADNSGAKEVKIIAVYHGRKKTQPRGGIADLVNVVVKKGKPEIRKKVERAVVIRVRKEYRRPDGTRIKFEDNAVVIVDEKGLPKGSEVKGVVAKEVGERFPKIAGISSGVV-------MPE--------AIKVRGAVLVGKVVTVTVERPKYERYKKTKSKVRAHNPENINAKDGDIVKIGETRKISKTKSFIVMEIL------------------------------------------------ERIFIELDSYLAELDKAGFTKSEIVTPLVTRIVVNVTRPGLAIGKSGSNIAQLTDNPQLEIREIEPELDAQAVANKLKALIERGFSWRSVVTFRDTQAAGAQGIEIIVSGKIAGDRKRAQRIWGYMKKVGESAHPKVGAIGIKVRIVRSARAMVKNVSLKFTLEIINVKGKRWMHRILNHEEFLPLRRYAGRYPERTVKFIELLELVKANADYKGLDSDNLLIAHAFASQGFRSSNQSQGRIAGKRATHIEIIVTTFRGKTMEELRGMSVQDFAKLCTSRTREHFMKKVKPVKTHNRDMIVVPAMVGITVAVFIGNGFQNVEKEKMLGHYFGEFALTRKRLTHGKAGIGATKSSTAITARGVLKYPLITEKAVNMIEAENKLVFVVDRATKGTVRKAVESLYNVKVRKVNMLKDMKGKRAIVRLMKAGNVATKLGVIREVELPMQFSIDAPLIKRAVLAKQAKAPYILAGRVAAIPGVGGPKAHPPKKINAKEKKKATASAIAATATVRARGHVFFPIVVEASFEQLEKTGKTLENLGVDVEKALRAGKGKKRGRKRKSVLIVVRAARNIEGVDINLNADLLAPGAVPGRLTLWTEGALKVL-------MGYYPRVRAKKHLANFTSYPT--LNFFGYKAGMISVKSVSFGQDTPATVICPPVKFGARVYAFGKKKSDIAEITLGGQFIFAKEKFGKELRPQQFIDVKAVDKGKGFQGPVKRFGVKVHRPKAKKHRYVGSISPHPPTVMTVPRPGQMGYQTRTELNKRILAIDLVNPPGGFSQFGVVKSEYVVVLGSIPGAKRPISMRVNVRPTMIGLEVHVQLSTDSKLFCSCPTKGAEPNTRVCEICLGMPGSKPNKKAVDFALKVALALNCELFFSRKTYFYPDLAKDFQITQYEVKIRLRRIHLEEDPASLVHSLVDYNRSGIPLIELVTEPDMQSPAEARRFLDTLLTLNYLGVYA-SVLKVDCNLSIDGGSRVEVKNVTGFRAVEAALGAEEKRQRSVVKIEMETRGFDEASQSTYLMRKKETEEDYGYITEPDLPKMPELADSKKKRFMDASVLASDKGLAQVFEEAARLVSRELAGILISELVLLVIVKETVKENSSAFSSLNFIIGLVMRKTKGKANPKVQEILGARIKLSSPDVLNEVCKIHEVAERTGAKHSGTIYLPTKKMKIPTRKSPCGGGTESYEKWQMRIHKRLIDVTTLRRVMRIEVPENVHLEIELRIHVEGYGCSMNLAETS-DFLVVNTCAVKLIVFGCLPIHMGPIMPINRGCTKFARS--KEFWLTSQDTGAYGLDI-PELLYRIRIGMRFLHIPLQAGSNRILNMRRGYTVTIATDVIAGFPTETEGEFSETLEAIKTAPDIVNISRFGARPGTIAAKKERSKPVIIKLVLAYSGGLDTSIILKWLSEK-GYDITAYLADVGQEAAKEKALKVYIEDLKKEFVQYIFKALKANCIYEGNYLLGTSLARPLIAKKQVEIARKEGAKILSHGATGKGNDQVRFELTYLAMPEAKIIAPWKEKEKGRQDMIKYAEKGIPIPYSTDENLMHTSFESGILEDPAPDDAMFKKAKLEIVFEKGIPVLLNKIGGENGVGIVDMVENRFVGIKSRGVYETPGGTILLKAHRDLEGLTLDLMPKISELIYNGFWFSPEMFLNAAIESQEHVNGTVKMTLYKGNAIITGRSSAFNQQDSKGFIKINAIRTVLAFGTFDILHPGHLSYLTQAKSLGDK----------------------------------------------------GIIHIYASRNNTIILLTDVTGAETIAKCSGGMVVKAQHKEGSPYAAMKVAEVADKAKEKGITEVIVKVRGQGGIRPKSPGQGAEAAILSLTRNNIRIKQIENVTPMPHDGTMRKRRHRRKKE--------------------------------------------------------------------------------------------------------------------------------------------------------------------------------------RDLTNSASARFILGLLAASSNLVGESIIAEPLYILLAHEAVRKLALGTPKLKKGLAQMLKGGCIMDVVNAKQAKIAEKAGACAVMALERVPADIRAQGGVARMADPAKVKEIMKAVSVPVMAKVRIGHFVEAQILQELGVDFIDESEVLTPADNFHIDKKKFDIPFVCGARNLGEALRRINEGAAMIRTKGEAGTGNIVEAVTHVRTVAKEIADELLAETENLGRLPVVNFAAGGVATPADAALMMQLGVDGVFVGSGIFKSSNPNRMASAIVQAVTHYRDAKMLAKVSSGLGEAMQGLEIEMRMQDRGSVRRAWLSQKGFAEVLTKEGEEGLPETRMLRKNNF---------GKKQPYFLNIIRRKLTELGFEEMEAPEFYNFDVLFQPQNHPARTWTDTYQLKKVMPTAHGTAHSARQLTGKYFAIARCFRPDVLDATHLIEFNQTEGFIVGELNFTHLLGMLEQFAEVKFIPDYYPFTEPSVQLWVELGGAGMFRPEILENLQAIAWGIGIDRLAMFKLGIKDIRHLFMARMHSGAKGKSGSTPPASPNWVDEVAEIIVSLANSGMTPSEIGMALRDQYGIPSVKNLTGKNIEKILSENKLIPRDMLNLIKKSVEVQSHMNHKDTAKRGYQLTVSKIRRLTIYYTKKGRLP------------------------------------------------------------------------------------------------QICLGVESTAHTFGIGIVGLIPRELAEHHSVDCIAFSQGPGIGPALSVGAVAARMLSLNKPLIGVNHCVAHIEIGKKLILYVSGGNSQVIGGRYRVYGETLDIGVGNLLDSFGREIGLGFPAGPNMDEMYFLPYSVKGMDLNFSGLLTAAKEKDLVYSLMHTAFAMVVEVTERALAHTGKNELLLTGGVAASKALQKMCLAVDNGCMVGWLGLLMRFRTDQQEARAGILHHGKIETPFFMPVACMISNAFILHGLHKFMNWKKGLFTDSGGFQVLSEQFCLKAMQIQVLGSDVAMCLDDVPIARTAEWAICQGGVNALGG---LAIGEPKPRYLMGVGSPQDLVKAISLGVDCFDSRFPTRTARHGRAFTKGNINIDEKCGCFVCKAYIHHYLSFHNLWIREQITEG--KFRQF---LKTMK------------------------TFKGASQEVGRSAILLDYGVKLNAAIISHAHLDHTGLVYMTPPTLGIAKILWFDTLKIADAGHIVGSALTLVYTGDFRLHNPAQDYLITESTYGQETIDRGGHALLPSFAVGRSQEIIDVLNPIYYDGMGQRVNPSYLKNIIVCTSGMMQGGSVYAYLASSKIMLTGYQVDETPGRILLETGFSAHAGKVICVHGD-----------------------------------------------------------------------------------------------------------------------------------------------------------------------------------------------------------------------------------------------------------------------------------------------------------------------------------------------------------------------------------------------------------------------------------------SDVVSISDFSVALLFFEPSTRTRLSFETAINLGGRVIGFASSTKKGETLSDTIRIVESYIIVMRHYIEGAARRAAEIPVINAGDGANQHPTQTLLDLYTIKKEIDGLKIAMAGDLKYGRTVHSLLYALSKFFLIAPESLRMRIDILYSTRIQKERFPDEIEYEKVKNVAKKGMKVMHALPRVNEITALYFQQAANGLPTREALLALLMGVVSIGGSLIVVVVGGGKTARNYANAASLGAQDLLGIHVTRANAMLLAKVPVFGGMPFFTTDSVGALLAEKNAT-FVNLTNVDGIYDSDPKTPDARRFVVLDIACCMILRRSRIP--KAFVNGTMIKKPL----IVLGVTGSIATIRAFDLCRELRRKGFEVQVMSEAAQGIVFASGRKVISKLSGKIEHVKYFASLLLVAPATANTISKIAMGIDDTPVTTFATVAIGSLLAPAMHPMYEHPINLAKLEVKVIAPLEKAKLRNIGEIVLSGKKVLVASGAFQSKIDDVRVITNNSSGKTGSALSLECNGAAVKQIGNGYFFCPAALPDFDGKLDSRKKFLIAFKAEYFFAVVATDI--MKFGGSSLAIVVLSALGKTTDNLLSEDFLVSFGERLAVFLSDSTPIVTGFIAKITTLGRGGSDLTASVIGSAIEIWKDVDGLLTTDPRMVKKAEEASELAYFGAKIFHPYSILPANVPVIMASISLVGD-IRNKNILKRAFIALSSQVSTSIVVDCVRVLHKE--------------------------------------------------------------------------------------------------------------------------------------------------------------------------
>IMG_2264867070|Nanoarchaeota_archaeon_SCGC_AAA011-G17
NFSEWYIVKRAELADLYNIKGFLVFQPFSVLTMKGHLPYWYPAVIPESNFLKEKEHVKGFSPDVFWVTSPLALRPTSETAFYQFSLWIRSYKDLPFKTYQRAQVWRYETKATRPFIRSREFYWIEAHDAFSEEAEAQVDMETTKIPFIFKRPQWDKFAGAVNTYAADTLMPDGKVIQQPSTHLLGQNFSKPFDVKFKDKNGFITCYGPASRIFASLISIHGDDNGLIFPFKIAPFQIVIVPVKFRVYLDLRENMGEKFYHWEMKGIPIRLELGPKEAKVTLFRRDVRGIRSYLAKPLTDAKGTRNFLIETPILQRETLASKKLKDQGNRQLGLRYDFTVPLANFKLPFKCYQMGPVFRDGPIEKGRLREFWQCDVDTIGCGAEAQLLNKVNNRKILDMLTLDKICLPLVRGLSYYTGTIFEIFSIGGGGRYDKMILLDSKYPAVGLSFGLERIFELLLSRNLVVFIGNKELKAKDERAINALLQADVNVQLVRALNEP-FKIMMVGLYGSGKTTTIGKLSRNYKVATLGLDVHRPAAPEQLELSEQVKVKCFTNPLKVYKKFEYDILIIDTAGRDDLVKEIELLNKEIPDEKILVISADIGAQAEQFHNISSVIVTKMDGTAKAGGALSAIKFIGIGEKVDALETFN--------------------------------------------------------------------------------------------------------------------------------------------------------------------------------------------------------------------------------------------------------------------------------------------------------------------------------------------------------------------------------------------------------------------------------------------------------------------------------------------------------------------------------------------------------------------------------------------------------------------------------------------------------------------------------------------------------------------------------------------------------------------------------------------------------------------------------------------------------------------------------------------------------------------------------------------------------------------------------------------------------------------------------------------------------------------------------------------------------------------------------------------------------------------------------------------------------------------------------------------------------------------------------------------------------------------------------------------------------------------------KLGFKCGLEIHQQL-DGKKLFCSCPIRKLRAAGEKGEKDVAALYEENCLVELDEDPPHEVNRDALKIALTVALLLNKIEKNIKFMRKIVVDGSNTTGFQRTALIAKDGVRIDTIFLEEEAAKKIKTYRLDRLGIPLIEIATAPDSEHAKESASILGMILRSVDCIKRGLGTIRQDVNLSIKG--RVEIKGFQELRSIPRVIEIEVERQLKTKNLKA-------------------------------------------------------------------EKDGGSEFLRPMPARMYPETDVPEIIPEFIAKVLIDIKTRFRISEISFSFNAIMGEVMKKFRGKVDPKKVVSQARGRGGPRYRSPYGIVKELVHCPGHSAPLAAIEYIIAPEGLRVNQKPGNTLPLKSIPEGTQVYNIESPGDNGKFIRTSGGFAMIVGRKILLKFPSKKCRATVGIIAGSGRNKPFLKAGKKARNKLYPITSGGAMNATDHPFGSGRPTFGGKASSIAPNAPPGRNVGMIRASRTGRK-------------------------------------------------------------------------------YLKAGLHIGTKFRTKYMAPFIYKVRNDGLSVLNVQEVDNRINIASKFLSILVVCRRENGWQAVRLFSKATGVAGRYTPGALTNIKLLIVTDPWPDKNIVDDALLGIPVIALCDTNNGIDFVVPCNNKGKKSLGLIFWIFANEYLKVDRELVKEYGLRNKKELWKAEIRNQAKLLIARLVKLNLVGAVLEDVLGLEKSVFDRRLQSLVVKKGLAKSIQSRQFIVHGHISIGEGKINVPSYLVKDEENKFRQIVRILGSDIKGEGLRKVKGLGFSNIDIVGNLTDEQIPVWMLNRRKDRETGENRHVVTSDLKFDIKNLKKKVYRGVRHSLGLPVRGQRTKAHFRHGKTVGVRKKGLGAGRKLKRRAKLRLNKRKKFNLKAKSDPLRGASQAKGIVLSKFQREAKQPNSAMRKCVRVQLTKNGKKVGAFVPGNLASKFIDEHDEVIIECIGGKQGRAKGDISGIRWQVIKVNDQSLNALWRGKIEKGRRXMKLFDKWD-NIEIKDPGLKNVPRTGGRTKTRFHNSQINIVERLINRLMTGKAFIYRMVRDAFVKIEEKTKKNPIEVLVKALENAAPREEITTIEYGGARYPKAVDCSPQRRVDIALKNLSQGVCFNKKVSAVNALVNEIMDAYNINSSNAISKKFELERQADSSRXILKELLKVIGIIDTGLPSMQKMRGQLKRVSKKRLICIVFTDDDSFKLAAAKPGQIAPRDIVIPEGPTPFTPGPIIGELGAAGIKASVEAGKIVVKQDCVVVRQGEVINKKAAILAKFGIEPMEIGLNTYEKGVLDVDDNAVGVAVEAGYYIKDTAFIKKAYNAKALGTKTNIG------LETLGKRKFKQSIDAVINLKELDIKKNNVDFVSLPHS-KICAIVDSE-TQAKQTDLKLVKKISYDIFIAQSLMGIIATIFGRVLGPLGKMPNPLPP--KLVRITTKDVAENVYTIYIIKFTMGNPLKKVEIMVEGGKATAGATMGKAFGPLKVNVQDILKVINEKTEAFKGVKVPVKVTVETKEFEVEVGSPPVSELIKKELGLEKGSGTPLANLSMEQIIKIALMKKMLDKSLKSAVKSVIGSCNSLGCLIESKTSKEVDIEQGKYNHLI-KVPYKRKKEGKTDYKQRILLLKSRVIRKSLNLLQIIDGDKILISTHSNQLKFDWKFHNIPSAYLTGLLCGMKAKSKKIEAVLDIGLTAIFAALKGVIDAGLKVSASEEVFPSEDRISGKHIAWKPKTALGKKVKSGEITNINQILTGQKILESEIVDTLLPDLQDLLTIKQTQKKTREGNKPKFSTLAVVGNKDGYVGVGKGKAKETPAREKAIQAKLNIIQVVRGCGSWECGCSHHSIPFKQGKSGSIVITLMPAPKGVGLVSEGVRKILGFAGIRDVYSKGNTTTKLNLLYACFNALKKLAIIRIRGSDTLNMLRLYSCVIIEKKAKDYITWGEISAFKQLLETRAKQFTKEFFGLKLFFRLKPPTKLGGALGRKEKINDIISRML-----------------------------------------------------------------------GRRKRAFARVTGIVKINNEIARMKIKEPLYIKTNISRVQGGGWQGQAEAVRLGIAKGLVAYDRHLLVADVRRKETTKPGRARAKRQKSYRXMIIDAENLILGRLGTYAAKKALMKIDIVNCEKAVVVLSKMPDRFVRRSIRGMLPRGRVAFKSIMCWIGVPEFLEVGAIC----------KSRKLDEPREMEAKVGIIKRADGSAMFKIGNTIAMAAVYGPRNLYPKFMQKGILRVNYNMFSFSVRIRPGPSRRSKEISLVSENALLSCLNLEEFPNSVIDVYIEILQADAGTRCAGICAASMALADAGIPMRDLVSAISVGKVGVVDLDDMPIAMMPRNGKISLLQMDGNMSKEDIALELGRNTCIYELQKRTLKSKCYRK-RAYTRFIKVIPPIKIIRWDMGNAQIRQNSIESGRLAGNRRLEFYFLKLRVYPHQILRENKMLTGAGADRMQTGMSHAFGRPTGIAAQMGQVLFGIPIAKEALEVMRPRL-------------------------------------------------------------------------------------------------------------------------------------------------------------------------------------------------------------------------------------------------------------------------------------------------------------------------------------------------------------------------------------------------------------------------------------------------------------------------TLKKITIDERAINELVKELQRALLQADVNVQLVFNLTIKERALNEKPLKSITQREFIINIVYEELTNFKIMMVGLYGSGKTTTIGKLSNYKVATLGLDVHRPAAPEQLEQLSKVKCFTEKNPLKVYKKFEDILIIDTAGRDALSSDLVKEIDEKILVISADIGQAEQFHNISSVIVTKMDGTAKAGGALSACAVTGAKIKFIGIGEKVDALETFNPPGFVSRLLGEALLEKAKENKFLKGEFNLIDLEQMEASKMGPISKVLEMVPGFILDSLTKELEDPESSRIERIAKGAGVSEVRDLL-------------------------------------------------------------------------------------------------------------------------------------------------------------------------------------------------------------------------------------------------------------------------------------------------------------------------------------------------------------------------------------------------------------------------------------------------------------------------------------------------------------------------------------------------------------------------------------------------------------------------------------------------------------------------------------------------------------------------------------------------------------------------------------------------------------------------------------------------------------------------------------------------------------------------------------------------------------------------------------------------------------------------------------------------------------------------------------------------------------------------------------------------------------------------------------------------------------------------------------------------EIAIKEKIEIKGPKGETMIGTFAHIKNMIKGVLEGFVYKLKICAGHFPMSVLVEGVLIKNFLGERVPRKGDIITVEGIDKEIVSQSASNIELACRISFMDGVWLINNDTLSNTLSKIDAYENCIIPISSKIIKVLEIMNYNYVGAYEITNTSRGEILKINLIGSINKCGVVKPRFSVKYEKRYLPAQFGILIVSTSQGIMTNYEAKKNLGGKLLAYVYNLMKERIEKITLNIGSGEAGALTKAMLLDTISKSKSITTKKRIPTWGIRPGLTIGCKVTLRLVKRLLISNFGDGTISFGISEYIDIPNVQYDVDIGIIGLDVSLTLQRAGYSIAKRLRKIGRITKEEAMNFMFSVTINAPLNILLSDQLREKYQKRNIPVKKGDTVKILRGQFGKVAKVRVYVEGMDKKDGSSIHPSNLMITELNLDDKKRQLTMGSRVATCDNSGAKVIKIYSVKKTVKGRLASAGIGDLVFASVKKGIPGMKKQRVLAIIVRQRKEYRRPDGMRIKFEDNAVVVLDDKGNPKGTILKGPIAKEAADRWPGIGKLASIIVTDKKQAKEVSDPNCPFHGSLKLRGRTFSGTVTTIVVEWPKYERSEKRKTKIKAHLPDCIKVKEGDKITIKECRKLSKTKAFCVIKNE------------------------------------------------ERKILQIKEFIAEFEKTGYSHTKIQTPLGDKVTIYTSRPGLVVGRKGQNINRLTENPQIEIGEIEPYFDAQSISEKIAYAIEGPKHFKSVATLQSIMDAGALGAEIIVSGKVPSSRAKTWRFNGYLKKSGDVAITKSGVIGIKVKIMPIATASKESISMKNSVEISFLRGKNLLLKVLEKKVAVPFKRYAGRYPIATAKFLEIIEDVEANAKQKGM-VQPYKIIYLVANKGPTWHY-----GRTRGRTHLKIKVR-------------------------------------------------MIGATIAIHNGKEFVPAITEEMIGHRLGELTMTRKRVQHSAPGIGATKSSSAISVKXIIKYPVSTEKAVRIMESENKLIFVVDKAKKAEIKGALEKLFKIKIVKVNTLNTPKGKRAYVKLSPAIDVATQLGLMETIELPKQFSLNKNLIKRAVIIRQSYGSFPRAGMGAFMPGVGGRKAHPPQKINKKENRKAIRSAISATLLVKQH-HKFLPLILESKFESLTKTKQVLEKIGLELKRIVRAGKGKSRGRKKTGPLIVIKSSRNLQGIQISLNAELLAPGTTPGRLVIWTKDAIERMHSPRHGSLQFWPRKRAKREIPRIKAWSKKLLGFAGYKVGMAHVTKVTKGMDIPVTIICPPLKLSLRFYAIGKKKPEIFELALSGQLSIAKQFL-KEIKEGELVDVHAVSTGKGFQGTTKRFGTRLQHKSEKVKRGVGSLGPWHSRSIAVPHPGKMGYHTRLDFNKLILKIDTINPKQGFHKYGFVKNDYILIRGSIPGPKRAIRFIEAIRPLKIGIEIHVQLNTKTKLFCSCPN-YDEPNSRTCYICLGMPGSKPNKEALKKAIKVALALNCKIFFSRKSYFYPDLVKNFQITQYEIGIRIRRLHLEEDPGALIHCLIDYNRSGIPLIEIVTEPDFKSPNEVRIFLRKLIMLAYLDVYYESTLKADANISLGG-ERVEIKNINGLKEIERALDYEMIRQEKEV--AKETRRWDSEKGKTFLMRTKESEEDYGYIFEPDLPIIPELNVDKTNRYLTAEVLSNDIKLGALYDFAAKWLRRDLLGFLLVEILKLVSCEEAINENKESIEVLNFLIGEVMRKTKGVGKPEIVKILKARINLASANQLNEICSITDIAKKTGVSISGPITLPTKKLKLTTRKTPCGNGKASWDRYEMRIHKRLIDLRALRLVMRVPIPEEVSIEIEV----------------VGSCMPSLGISYI-IEKKILLLINNASIIATRGC-HRLTYGVKEISFYDDTFTIFR-KT-----EKIDITWHLILIGVESGDENILKIKKYISLRTRASFMFGNPEETEETMKKTIEFALLDPDEAHFNITTPYPGTEMY-----RKFYL--------------------------------------------------------------------------------------------------------------------------------------------------------------------------------------------------------------------------------------------------------------------------------------------------------------------------------------------------------------------------------------------------------GIAHIYASYNNTIIHVTDLSGTETLAKASGGMVVKQDRLESSPTAAMAAAKVAEQCAEKGITGLNVRVKAPGHNGPMSPGPGAQAAIRALSRSGLKIGQIEDVTPVPHDSCRKRGGRRGRRV------------------------------------------------------------------------------------------------------------------------------------------------------------------------------------------------------------------------------------------------------------------------------------------------------------------------------------------------------------------------------------------------------------------------------------------------------------------------------------------------------------VMRAWLENKDVLKYLGENGEEGLPERRFLKREKADSKILKNKEGRKHFVSIEYARQIWLEMGFKEMSGPSFWNFDALFTAQDHPVREMQDTFFIKKNVLRTHTTVLSARTIAAKFFSVGRCFRNETLDWSHLFEFNQTEGIVVDPANFRHLLGYLKEFFNARFRPAYFPYCEPNVEIWIELGGAGIFRPEVVKPLPVLAWGPGFDRMIMDYYRINDIRELYMARMHSRKKGKSGSIKPIKPTWLKEITLLIQKISKQGKTASEIGIILRDTYGIPDAKPIINKKITQILKESNLIPEDLAALIKKVIKIMKHLNKHDQSRRGLTLTESKINRLAKYYKKTKKIP------------------------------------------------------------------------------------------------MITLGIESTAHTVALGIIGLIPLEVAKHHNIDIISFSQGPGLSPCLLEGMRFAKDLSKNVPLIPVNHLIAHLEIGRLIFILATGANTQIISDRYRITGESMDIGIGNALDKFGRKIGLGFPAGPKIEELAKLPYTVKGQDLVFAGLVTEAIMEDLCYSLQETAFAMLCEATERAMAHCGKKEALLIGGVAANKRLMEMLYSGDNAIMIGWLGILQGWRVDEVD-------------------------------------------------------------------------------------------------------------------------------------------------------------------------------------------------------------------------------SFLGGARQVGRSCILLDCGMDLDAIILTHPHLDHSGPVYCTAPTRDIAALLALDLIGVSNAGHTLGSAMNFLYTGDLRLLEAAVETLMIEATYGKRTIERNGKILIPVLGVGRAQELMLIVHPVYIQGMVWDVYPDYLN-IILATSGMMTGGASVEYFPKNTIVFVSYQGEGALGSRIQRG-LSGHAGRIIIVHGE----------------------------------------------------------------------------------------------------------------------------------------------------------------------------------------------------------------------------------------------------------------------------------------------------------------------------------------------------------------------------------------------------------------------------------------------------------------------------------------------------------------------------------------------------------------------------------------------------------------------------------------------------------VISVGGSLIVIVTGGGKTARNYIELRKAGFQCLLGIKTTKLNAMLVSNLVVCGSKPEMTSDGDSADIARHNAE-LINMTNVDGLFTRDPRKKNAKFIFVLDKTAAVIIDKYKIK--KCINGGTIIS-------------------------------------------------------------------------------------------------------------------------------------------------------------------------------------------------------------------------------------------------------------------------------------------------------------------------------------------------------------------------------------------------------------------------------------------------------------------------------------------------------------------------------------------------------------------------------------
>GCF_000166095.1|Methanothermus_fervidus_DSM_2088
NFSEWYILENAEIIDSYPVKGMHAWLPYGFKIRD-HDEVLFPLLIPEEELMKESIHIKGFEDEVYWVTHKLALRPTSETAMYPFSLWIRTHKDLPLKVYQIVNTFRYETKHTRPLIRIREITFKEAHTVHKEGAEKQVAINIYKIPYLIKRPEWDKFPGAVYTIAFDTLMPDGRTLQIGTIHNLGQNFSKTFDITFETEEGYQTCYGVSDRVIASVISIHGDEKGLCLPPKIAPIQIVIVPIKLKVHLDDRDRAGRKFYEWEMKGIPLRIEIGPKDIEVVVVRRDMLGI--LLAKTLRKPRGTRDFLIKTPIFEHKLFTIKHFKDKGGRNLALRPELTAPIARLPKPIKMYYFGSCFRYERPQAGRFRQFWQFGCELIGGEAEAETIAHIGHMGIVRMTLIDKMDPGIARGLDYYTGIVFEITQICGGGTYN-LILFGGEVESTGFAFGFDRLVEAVLGKLLTIIVGKKELKQKSEDDIEELLEGDVALEVAELVGKKPFVILFVGVNGTGKTTTIAKLAKGLVPVIAAADTFRAGAIEQITHGEKLGVKVIKDPAAVAYDAVKDVVLIDTAGRMNLMEEMAKIKRVVPDFIIFVGDALTGEQAKMFDGIDGVILTKADADTRGGAAISIILFLGIGQNYDDLIEFKEGIVQGVGFRPTIYRLAKKLKGYVKNLGNVVEIVVAGKKPPLCKIFFKIVKS-IIPADIATCKDCLEEIDDRRYNYPFTSCTNCGPRFTIISLPYDRERTSMDEFPLCDKCLKEYEDPERRYHAETTCCPTCGPKETAKLLDEGYIVAIKGIGGAHIACDATDEDVVKKLRKRLNRPSQPFACMSKDIDTLLSKSRPSVSPGLHIGVMLPYSGLHHILFYVMTSANKPGMPMLIKDIIKKLNGIADYFLLHDRKIINRCDDSVIRFRGGKSRGYAPEPYDLALGPELDTFALVYVSQHIGNVVVACDLHPQFLTTKLAQKVQHHHAHAASLAFDAYICITADGVGYGSDGTVWGGEILKRMASLIQKMPGGDLCTYPARMLLSILFPHGKTTSTGRILDSIAVALHITYEGECAMKLESADIAFAAALAEGLAELSVIIGGSGGVFINEAITSCPGDGSISLGQA----LKIMHVCGSHEHTIMQYGIRSLLPDEVEVIAGPGCPVCCVPIEIDECVELAKGVTVTTFGDMFRVPGGSLADAKAEGADVRIVYGINNAVEIAKIDNDVVFMAVGFETTAPTTASEIL-FSILCCHRLIPPVLLDGLIEPGHVSTIIGMKYKIPQVIAGFNPLDVLMAVYMILKQINEGRAEVENEYSRVVKREGNIRAQKVMWRGFPKVPNSVLELKKEFGCICGEILRGVARPEDCPLFRKVCTPMNPIGACMVSREGTCNIAYRYGSILITNDDGVNSGILATLGRCIIVAPTQSGIGHALSLYAVSGTPTDAVILGIVISGINIGENLGKTSGTIGAAMEAAVHGVPAMAVSLDGVDFININIPITKLGKITLTPLKGIVGYGVYIPIYRIKSEIARVWGGLLVEEKSVPIDEDTATISVEAARNALKMAKINPKDIGAIYVGSESHYAVKPTATIVAEAIADLEFACKAGTAGIQYGVAIGADTAQGAPGDALEYTAAAGGAAYIIGDTPDFYRRYPKHGGRFTGEPAYGIMEKTGTSDYDYAVFHQPNGKFYLIGNTYSGSTLLGLAAILDVSPGERILAVSYGSGAGSDAFIIDYALYMVEIREKPSAIASGEIFLKKKGDVLTTAQIAAINAVKNTPSIIPLCHPIQITGVDKTGVEMEALTGVSAALLTIWDMVKSVEKDEKGQYPTIKVVEKRKEVKTPSRDLNGKIGRIDGGIGITL-NKIKMATNVKKTYPAHAGLGSGTQTALATHYLGYECD---LAKIVGRGGTSGIGVAAFENGGFIVIVAMPEVNIFKKYCPILMKMLPALKDIEEFKKIERELQSMKSAGAVCAGMSSFGPTVYGKIGLKVGLEIHQQLDTKHKLFCPCKFRKLRPLSELGKFDRAALEEATCLVEADEEPPHSINKEALEISLTIALLLNNIVDEFHVMRKQVIDGSNTTGFQRTGLLATNGVGIQTLCLEEDAARKVKIFRLDRLGIPLVEIATEPDPEQVKEVAYKIGQILRSTK-VKRGIGTIRQDLNISIKDGARVEIKGVQDLDLIPTIVKREVQRQLSLLEIKNELVKEIFKSKIIACGFGGLLGRFGTELSDYAKKGVGGIIHTDELPAYGISDAVVMVVGVQKRAGVPEEGNTEYLRPLPTASRMYVETDIPPVPG-KIVGATLAEIRREEISKDAIAIGPIMGMSMKKLRGKADGKVVIPQRRGRGTPTYRVAEGTVVDIIHDPGRTAPIAEVQYILAPEGIKINDTIGNILPLKKIPEGTPVFNIENPGDGGKLVRSSGTHASVVTHKVIVELPSGECKATIGVVAGGGREKPFVKAGNKSKGKKHVKVRGVAMNPVDHPHGGGHHQHPGKPTTVSRHAPPGRKVGLIAARRTGRKIIVVGLGFILHELVLAIV---GAVYRRDEDGKISLAGPLTNIFLALLFLIFYLGFAINSFLAFFNLLPIGILDGSKVFRYLAAGIHIGTQQKTADMERYIYRVRSDGLYILDVRKTDERIRIAAKFLAILAVSVRQYGQPAVKKFGEITGAPGRFIPGTLTNPEVLVVTDPRADSQALTESKIGIPTVAFCDSENNVDIAIPANNKGRKSLATLYWLLTRELLKEEKKLVKKYGLKNKKEIWKAEYRREARKLFGHLWKLGLLDAELRDILDLTEDVLRRRLQTMVYEKGLARTIQARQMIVHGHIAIDGTRVRSPGHIVKEEEDKFKHIVRLARRDLDGNAITGIKGIGKTGFEGIGYLSDEEIPSWMFNRKKDYRTGENKHLIEADLEEDINRLKRRSYRGIRHELGLPVRGQRTKSTFRKGQTVGVKRRGLFAARKLKNRKKFRWKKRRMLRLDVKADPLEGAPQARGIVIEKVGIEAKQPNSAIRKCVRVQLIKNGKQITAFAPGDGAINYIDEHDEVIVEGIGGPEGRAMGDIPGVRWKVVKVNGVSLQELVRGRKEKPVRXMFLYERWDPEVKVRDMGLARVPHTMGRHKKRFGKAEVPIVERLINKMMTGKKNAYNIVKKAFEIIEKRTKKNPIQVLVDAIENSAPREETTRVKYGGIAYQVAVDVAPQRRLDLALMFIAKGASFKSKKSIEECLADEIILAANNDTSFAVQKKEEKERIARSARXELKNLIPVIGIANVGIPALQQIRNKLRRVSKKTLIALILTKMNPFKLYPAKPGAIAPNDIVVPKCNTGLDPGPILGELQQAGIPAKIEGGKIVITDETVVVKAGEEIPKIAEILNRLDIQPLEIGVDVYEDGILSIDEHAFNLSVNAPIYVKETMILQNAAKAFNLSVNAGIILLSKAYVNAIKKRNFKESMDLIVNLKDVDVSEKRFNEVVLPKGRKIAVIADGELNAKNAGNRRKAKKIAYEFFLAQDLMPRVGRFLGPVLGPRNKMPKPVPPNVNTVRIRVKDLAENVKAVLYIKTTMGPTVKTVEVLIEGGKATPGPPLGPSLGPYGVNIKEVVDEINKKTADFKGMKVPVKVIIETREFEIKVGTPPTSALIMNELNIEKGSSDPVGDLSIKQVIKIAKMKFLLAKDYKAAAKEILGTCLSMGVTVEGKDPREVEIDEGKYDEFFYRVPFRRKREGKTNYRTRMKLIESGVVRITNQIAQVIDGDKTLVSAHSKQLQMGWLGNNTPAAYLTGFLCGKRAVKKGIEAVLDIGLAKVFAALKGAVDAGMNIPHSEHIFPTEDRIKGEHIAWEPKTKVGRMVKEGVITDIDEILKGLPIMEHEIVDILLPDLEEVLDVNLVQRMHKSGRKVRFRVTVAVGNKDGYVGVGVGKAKEVPAIRKAINAKYNIIKVRRGCGDWGCICGKHSIPFKTGKCGSVRVTLLPAPRGVGLAIGDGKAVLRLAGIEDVWSRGKTQTTINFAKATFDALKRYAVVRVRGRDTLKMLRLHHAVLVDQKAKDYITWGEIDTLVELIKKRGREFAKALL-LKPVFRLHPPRKEGGSLGRGKKINELLKRMIRRKITRMRGTRTVGGGSAKKRRAGNRGGRGMAGSHKHINLKEIDEKLKLLGAGQISKKAKEKIIEAGGE--GKRKTAIARGTGRVRINKELARLKIMEPLVLNIDIDKVQGGGVMGQAEAARMAIARGLVEYDRTMLVGDPRRSEPKK-RGARARRQKSYRXIYIDGEGHILGRLASIVSKKLLEKVTVFNTEKIIITYPRRPDDIFRRTVRGMLPKGRKAFKNLRAYVGIPRGITLGEVSTV---EFVRKDGRAYNELRPVKIKAGVLKRADGSSYIELGSNKILAAVYGPRDPQITKIKRAIIRCRYNMAPFSVRKRPGPDRRSIEISKITAEALAPSIILEKFPRSSIDIFIEVLEADGGTRCAGITAASVALADAGIPLRDLVVACSAGKVNVLDLTDVPVAIMPRTKEITLLQVDGELTPEELAIDLAIEGCINKLQKKSIE---------YTRYIKRIPAPKIRQFDMGDAQISHNALEAARVAANRYIQGYHLKIRVYPHHIVRENPMAVGAGADRVQDGMRKAFGKPVSLEAIVNQKVANFKDAKEALRRAAMKLFMPGGVNSPVRGRGCFYDIDGNSYIDYCLAYGPLILGHAQAEKGTTYGELKLAKFAEMVRFVNSGTEATSAIRLARTGKEKIVKFEGAYHGAHYVLVKPGSTILCTYNDEVLVEPVMGNIGCIKPKGYLKFLRKITNDILLIFDEVITGFRLAEGGAQYGVTPDLVTLGKVLGGGALAGKKEIMYQAGTFNGNPMTMSAGLATLLKEGVFVFISDAH--MDDFRVLVRVDINSPVDTRMRLKVAILAHQSRPGKTMEEHSKVLSNILDMPVTYVEDIFGCAARMENGDIILLENVRFYSEEVHLVRKLSSVVDYYINDAFAAAHRSQPSLVGFPPSAAGRLMEREVKTLYYILGGVKIDDSIMIMYILTSGLVANVFLEASLTPVDVAIYDIGMETITIFANGPAGVFEEQFSIGTEAFSVIAGGHLAAAANHISSGGGACIAFLSGEELPAIKVLESIKKLAVDEKVVKEVIKDLQRALIQADVNVKLVFKLSIEKRALKEEPPKGITPKEHVIKIVYEELTKLKILFVGLQGSGKTTTVAKLAGYNSAVVCTDTWRTAAYDQLKQLTNVPMYGDDNPIRLAKEGLDVILFDTAGRHKNEKELLDEMDEIILVIDGTIGQAKAFSKIGSIIVTKLDGSAKGGGALSAVSEVGAPIKFIGTGEKIDDLEEFDPARFMSRLLGKSLIEKFERDTMLSGKFTLKDLTQFETKKMGPLKQILNMLP-VIMDSMTEELENPRYSRVKRIARGAGVEDVRELLYSESGVDIHGHFASVIEKIAMTTDGVGSKIIVAYDTIGIDCVAMVVNDLLCVGAKPVAMVDYLAFIGKGLAKGAGGETASLPDIFDLAGTGIGIIEVGDVVIGMKSNGIHSNGLSL-IGNELLKPTRIYVKPILKLIHGLVHITGGGFKNPIFKSIDEMYKVFNMGVGFIVIVIIGKV-ITVLSGGTGGPKLIQGLLTIIVNTVENFYYRGLYIAPDVDTVLYTLADIVNEKTWYGRRDDTFVTHEYLKKLELLKIGDKDRAFKIQKTILKE-KYDLSKAVQRKILGIVLPMSNQESNIKIITHEFLIEKNAK--KNVKPAKVIESIENSDIVVIGPSNPVTSIGPIISMKGVKKALKVAAVSPFLGNKPFSGPAAKFMKAIGYEPTSYGVCLMYKDF-RLCLVGFGSVGQGVAEALLADSSGYDCLVEMTPTNGEPARDGKDVVTSNKGHLALYFPKLMKIAKFEASVGGAMPIINPSCSIESIGILNGTTNFILSRMQALKEAQELGIAETDPTYDVEGIDAACKSVILANSTGITNIKLIAEMEVSPRLVVDGTLNVAMTVMGRGAGPLETASAILTDIILGRDPNLDVMFSEHCSYKSSVIKMFPDAGVIEINKKFALAVGIESHNHPSAIEPYSGAGTGIGGILRDIISMGAWPIALLDSLHFGHSCYLFENVVKGISDYGNRVGVPTVAGEVEFDENPLVNVMCIGIVPVGDVFFLMGGLTGRDGIHGVTFASEELTRPAVQIGDPFTKKIVMEASFEIIPVSGVKDLGGGGLTCCISEMVCNNGAEVYVDKVPLREKNMTYEIMLSESQERMMFVMICKKHEAAVVGKIADIPAALKKVLSSQNIADKSWVYYQYDYDVQIRTIVKPDAAVLRIIAATVDSNCALSPYHGGAAEAIRNVVSMGAICIVDCLNFGNPEKPEIFWQFKECVKGMEFKVPVISGNVSFYNEVNPSPVVGVVGKVPKGDKIIMVSKTYKELGGSEYYIHDCSKGGLAIALSEMALFSESHGRYIMMCGIAGCCLKRLEYRYDSVGMAKKDSGKIIGHVRWATHGPFNAHPHEIVVVHNGIIENFETDTEVIAHLIKGSYALLISPLVVGILASDMPAVLDEREMDHFTIKEIHTSYHASLVGKYVFNTLVIFITQADTISTLAIVNVVGSTTREAEYVIYTRAGPEIGVAATKTYLISYIHAEGYAAGEIQIPDEVDVKGPKGEAMLGTIAHIKNMIKGVTKGFKYTMKIVYAHFPMSVKVSGVIIENFLGERHPRVDDKVYITGINKEHVGQTMANIEQATKIKFQDGIYLVSNDPLANALTTIKNNEMCKIAPASKLVRVLRTMQEGYIGEFEFVDDGKSGQFIVELKGNINDCGVIKPRHSVKFEKRYLPARFGILIVTTPEGVMTHREAKRGIGGILLAYVYNPMRKRIEKATLNISVGESGELLKAELLEKLTGQKPAYAKVTNPDFGIRKGQPIGCKVTLRIIKMFLEQFDDLGNVSMGIEEYIDLPGMKYDPDIGIFGMDLAITFERPGYRIQRRKRKVPKITREDTMKFLFNVKIEAPLHITLSKELRKKYKRRTVPIRRGDKVEVMRGDFGKVENVRVYVEGVTKADGTPLHPSNLRIVELNLKDEKRVLPVGARLHCADNTGAKELEIIAVKKGVRRRLPAAGVGDMVVVSVKKGTTEMRREVLNAVIIRQKKEYRRPDGLRVKFEDNAAVIVTPDGKMRGSEIRGPVAKEAASRWPNIGSAASMIV-VGLDVKKPKDPNCPFHGNLRVRGQILEGVVATVVVERPKYERYERRTSKITAHNPDCIGAKVGDKVKIGECRPISKTKSFVVIEVMDELREMSKLEELRAEYSKEEASGAPDNPGRMRELRRTIARILTIINEKEKEFIEIDEFLEELERAGYGGMDIQTPLGTMITIYAERPGLVIGRGGRTVRRLTDNPQIEVKEVEPELNPKIMAHRIASMLERGMHFRRVATLRRIMAAGAQGAEITISGKIRGARATSVKFEGHIKKCGETAQLKPGVLGVHVKIMPAAKAIGREISTKHSVEICEIRGMMYLKEVMEKKRPVPFKRYSGRYPVKAARILKVLENAEANAEYKGLDTERLKITHISAHKARIRGWIPRAFGRSTPRTHIQVILEMYRGYKLEELQKMPLDKVIKLFPSRQRKKVLEKIRIIKTHCRDLIILPEMVGLTFGVYNGKEFVKVKKPEMIGHYLGEFAPTRKKVEHGDPGMGATRSSMFVPLKXILIRPHVTEKTMDLIDNNNELVFVVNKSNKPKIKAAFEELFSVKVERVNTHINPKGKIAYIKLAKAEDIAMKLGILEKVKLPEIFELRPDLIKRAVLSIQPWGPNKMAGKAAFVPQVGGRKAHPPKRINRKERRLALRSAIAATALVKQRGHRIIPLIVEDKLSTLKKTREVFKKLGVDIIRAIRSGKGKMRGRKPKGPLIVVLGARNHPGVDINLNVELLAPGTHPGRFTIYTKSALEKLHRPRRGSLAFSPRKRASRETPRIKSWPECLLAAAGYKVGMTHVNSPTEGMEVPVTIITPPLTMGIRAYGVPKKKPEIFECGLGGKLEYALELLGKDVKEGEYVDTIAVTKGKGFQGPVKRWGIKIKTARSGKGRHIGSLGPTPSRTMRVPQAGQTGYHRRTEYNKMIMKIGKINPKGGFIRYGLVRNDYLLVKGSVPGPKRLIMLRKAIR-MKCGFEIHIQLKTKSKLFCSCPTNYADPNTNVCPVCLNQPGAKPNEKAIESALKIALMLGCKIYFMRKHYDYPDLPSGYQRTS--T-IRIREVHLEEDPGQYKP-VVDFNRSGIPLIEVVTEPDINSPEEAREFLKELMVLEYSEDAREGTMRADVNVSLE-GRRVEIKNINSIKGAYKALKFEIMRQKNLLEVARETRAFLESQMITVPMRMKEEAEDYRYIPDPDLPPLPETPSMKVKRFVDAHVLTSELALANAFEEAAQWMREELKRVLLIELLKMIAVEKAIKDNPKAVNALNFLLGQVMKLTKGKVDPQTMQILKARIKLTGTDKLEYVCQVKKIAERTGAEMSGPIPLPTKRLVVPTRKSPDGEGSATWEKWEMRIHKRLITVRTMRQIMKVSVPDNVNIEIEL------------------------GSLVV-FKNKI----IHLYIETHRGCVPKFFMGARRIAISGGTGTLYGCKK-EEAFITGKENLGWVFYGIESGSEKILKMNKGIKIKVAGSFIVGYPGETEDDFEATLSLADLMLDDYFVSIAEPIPGTPLA-----RKIPM-AVLAFSGGLDTTVCIKLLEEKYNMNVITACVDVGQDQAETIAKKHYTIDAKDEFVEYVYRAIKANAIYE-GYPLSTALARPLIAKKVVEIAEKEKADVIAHGCTGKGNDQFRFESTIRAS-DCKIVAPIRDL-LTREEEIKYAKHGIEIKYSIDENIWGRSIEGNILENPEPPEDVFMWTNVEIEFDSGVPVSANEIAGRHGIGRIDIVEDRIIGIKSREIYEAPAASLLITAHKSLEQLTLTISEKYAELIYNGLWHEPLRDLDKMIDMQRRVTGSVTLKLHKGSIRVVARDSPIDQREIAGMVKNYGIQ--MATGTFDIIHPGHGFYLKKAKELGGKLVVIVARDSTVQRLEVVKMLKPVDEAYLGCDIIALGPDQDKVVRIDSTCKIIGIAHIYSSFNNTIITITDITGAETITQWSGGRVVRADRQEGTPFAAMEAATAAEDAKEKGIVGVHIKVRAPGGNGPRTPGPGAQASIRALARAGLKIGRIEDVTPIPHDGTTRPGGRKGRRVIHPIEMLKVEAALAAEAELGERVKEIEKHDVVAMIKALEYIHFGATSNDIVDTAQSLLFKDSRVCIGRTHGQHALPTTYGMKFALWADELGMITGAVGTFAALKLGLKSNQIIQRDNHAEFILANIASTLDKIGTEIRNLQRKQVGSSAMPHKMNPIAERICGLSRVIRSYVALENNVLWHERDLTNSSPERIIILTDYILKDLKKGLIMAERIVSKLAYKIVRDCAIGTERLKRGFAKMVKGGVIMDVVNAEQAMIAEDAGAVAVMALEKVPADIRASKGVARMADPNKIEEIMDAVSIPVMAKVRIGHFVEAQILEALGVDMIDESEVLTPADEFHIDKRKFKVPFVCGARNLGEALRRIAEGAAMIRTKGEAGTGNVVEAVRHMRIIMGQIREELVKETAELGRLPVVNFAAGGIATPADAALMMQLGADGVFVGSGIFKSKNPEAYAKAIVEAVANYDNPEVLLEVSRGLGEAMPGIEISDRMQERGAVMSASLESKNLVKRLNDEGLEGLPERRLLKKKNCTHEDLKSGRGKTHPLIIEEIRKIFISMGFKESRGPAFWNFDSLFQPQDHAAREMQDTFYLKKPVLRTHTTCISARFLFVKMFSIGRVFRRETITYKHLPEFHQVEGIIASKVTFRDLLGTLREFYEVRFRPAYFPYTYLSTECWIELGGAGMFRPEVLEPLPVAAFGLGIERLAMIKLGIDDIRMLY--MVQKTTEGDQ-----MKPDWVEEIEELVVKLYKEGHPPSKIGIILRDQYGIPKVKDVIGLKITQILEKHGLYPEDLMNLIRRAVRLREHLHPKDLSKRGLQLIESKIRRLVKYYKRKGVLPIFITSNLHKVSEAG-SLEEVAPVIVEDAGLFIKALNGFPGPYSSYVQIGNKGILKLMENRQAEFKSVVGFAFDPIFYPEKTFGELKNRISHRGKSFMLSLGIEGTAEKTGVGIVGIHPREAAEHHAIDLVSFSKGPGLGPALRSVATAARTLALKVPIVGVNHCIAHIEIGRLVSLYVSGGNTQIISGRYRVLGETLDIAVGNLLDQFCREVGLGHPGGPIVEKLAKLPYTVKGMDLSFSGLLTATILEDLCYSLQETAFSMLTEVTERALEHTKKDEVLLCGGVAVNKRLQEMLYCGDNGAMIAWLGQLMRYRTDEVDGRIGIFTNKKVQTPTLMPVIIVITNAYIIYGVHKLIDFDGVVMTDSGSFQLSKYGDIDVIIEFQKIGSDIGTSLDIPTPPITIKRAVVQGSTHPIGAVVPLLESYDRPIHLMGAGHPMLFALMVAMGCDLFDSAAYMLYAQDDRFLSHGTYKLQMPCTCPICLEELRRLISQHNLYVRQAIYDGSLMELVRCRSHPTLLAFFYLRRVEIFCIIPLGVDLYPLATALGGFREVGRSCILLDCGVNIEAVVISHAHLDHSGPVYCSAPTRDLMALLQLDHIDIANAGHILGSAINLVYTGDFRLLEPAVETLVMESTYGYDTIKRGGKVLIPVFAVGRAQELMVVLDPIFVDGMVWEARPEYLS-VILSTSGMLAGGNSVEYFEKNTLVFVGYQAEGSLGRRLQKN-FSGHSDRILVCHGN-IEILFEIAKIIIFNNIPIVSGVCHYKKDGGRYITSGIVIAKNASIHRMMVIDAIRIVPLEVAVVIGVHPAVLFASSIINQDELEIANYFHQVDIEVPKSEIILEGKILFLDITGTYDEPILKFEAILPAGYEHMIPQEADVKLTEGGCVISIKKRAKNVIMAALSAHPSLKHVVVTDEDIEVEYAIATRVRGDRDILIIPNVRGSSLDPMADATKPL---------------------------------------------------------------------------------------------------------------------------------------------------------------------------------------------------------------KDIISIRDLELGMMFYEPSTRTRLSFEAAMRLGGKVIGFSSSTMKGENLADTARTVAQYAIVIRHELEGSARYVADLPVINAGDGAGQHPTQTLLDLYTIKRTINGLHVAILGDLKYGRTVHSLAHALAMFSFVSPPELKMDIDVLYVTRIQKERFPDPQEYSRIKGAGKD-LIVMHPLPRVDEISAKYFKQAFYGVPVRMAILKLLIKVIIIGGSVLWIVIGGGKPAREYIAARSLGACDDIGIDVTRLNAKLLKKIVIMGGEPAHSTDAVGAILAEFDADILINLTSVDGFYDKDPKKKDAKFYEFFDRTALDVVSRSKIKLLRVLKGGTTVI-----SMIVLCVTGSIAAIESVKLARELKRRGFDVKFMSDDACKIIFATKKKVVLELTGKVEHVKYAAEAIVVAPATANIISKFACKIADNPINTLLLAACGAIFVPAMNHMYK--AKIEEIDVTFVDPKGKAKFPDIEDIVLEGKRVLITAGGTYEPIDPIRGISNLSSGKMGVELAKEAQGADVTLLIGRVFISVGAISDFKKKISSNPKVIVGFKAEYADMVVANDVIVVKFGGTSIGVVVVSAINKTTDELIKLAEVISMGEMTSAIITDSIPVICGFLGKITTLGRGGSDVTAFVLAKEVIIVTDVSGVMTTDPNLIKSAEEMRDLATHGAKVLHPDALKYKRAKIIVGMISVSSPDFVTPGIISKITEPLKSQTSIVIFVEVYNLVRDVMIVGTRGSPLALKQTIKTTGDKSQLHKIGQRGVFTKEIDKAVLNEEVDLAVHSLKDVPTEDLEIVAIPHRDNEVLV---LSECILGTSSLRRKAFCHGKKFKIKPLRGNIETRIKKVEYDATIMAEAALKRLFTPSAGQGAIAIETRS-EVTAERTVLLGVGCQPIGVVA
>GCF_000007185.1|Methanopyrus_kandleri_AV19
-FSEWYVLRSAEIMDVYPVKGMYVWLPYGFEIRTGHEEVLFPTLIPETQLKKESEHIAGFEDEVYWVTHKLALRPTSETAIYPFALWIRSHADLPLKIFQIVNTFRYETKHTRPLIRMREITFKEAHTAHAEEAEEQVAVEIYSIPYIAVRPEWDKFPGAEYTVAFDTLMPDGRTLQIGTVHMLGQNFARTFEVTYETEEGYMTCYGISDRVVASMIAIHGDERGLVLPPDVAPYQVVMVPIGVRVKVDDRDSPGRKFHYWELKGVPLRIELGARELEAVVFRRDVLGTPYRIAKTVERPKGTRDFTVLTPTFEHKLFEEKVFKDKKGRKLALRPEMTAPVVRFPHPLKLAYIVNCFRYEQPQRGRWREFWQAGVEVFGSEADVEVIERVGHLGILRAHLVDKLDFSVARGLDYYTGMVFEISQCAGGGRYDDLVELGGPVPAVGMAIGFDRLLLAAIRKALAVIVGERELKEGDEDFVKALLEADVDVKLVRALEEDVNVIMLVGLYGMGKTTTAAKLAKGYRVGLVGADPYRPAAGEQLRLAEEVDVPVHVDAVEMAVKGVCDVVIVDTAGRDDLIDELREMAERIPHEVLLVLDATVGDHAEAFHQLTGVVITKLDTAAKGGGALSAIKFVGTGERVDDLEEFNRGIVQGVGFRPFVYRLCTELDGHVRNLGSEVEIVVKATHPPLARVRFRIVESEQIPPDAPVCEECLEEIFSRRYLYPFTGCTNCGPRFTIIGIPYDRENTTMVDFPLCEECRREFEDPERRYHAQVVCCPRCGPREACELIEEGKIVAIKGIGGFHLACKTTEDEPVAKLRERLGRPQQPFAVMSGSLDLLTGPVRPLVAPGLHVGVMLPYTGLHHIMFIVMTSANPPGEPMAIRDALRHLRGIADYYLVHDRRIAARCDDSVVRVLDGRSRGYVPEPIEVAVGPELDTACVLYPTQHIGNTAVACDLHPSFATTGLARRVQHHHAHALACLAEHAIAAAMDGYGYGDDGSAWGGEILERIGHLEVSMPGGDAATRPLRMTAAHLLKHGETTSAGRFLDAVSAALGVTYEGEPAMKLEAV-YALTAALIEGFAEVID-VAITGGVFNNELITVPAGDGGVSLGQVFVRKLTIMHVCGSHERTIVEHGLRSLLPENVRLVCGPGCPVCVTTTELAAAIKAAEGMVVCAFGDVYRVPTGSL---SSCDGDVRVVQSVRKAEEIAEEDRDVLYLAVGFETTAPTTAAVLLNFYVLSAHRLIPPAMLDAFICPGHVSTIIGTE--LPCVVAGFEPEDVLIAVLACLKMLRRGRVGVTNEYLRAVEDRGNPVAKELMWRGFPTIPESALKLREDLSCICDRILRGLAEPRDCPLFGTKCTPTDPVGPCMVSEEGPCFIEYRFGGILITNDDGIAPGLRAAVGEVTVVAPAQSGVGRSISLLAISGTPADAVLIGAVVSGINLGENVSATSGTVGAALEAYGNGIPAIAISQ-G--VLNVNVPVVPLASIVITPLTGIVGYGAYVPRYRIKEEIAAVWGGLMIEEKSVPETEDSATIAVEAAKNAVARAEIDPKDIGAIYVGSESPYAVKPTATIVAAAIADYEFACKAGTAAIQYGLAIGADTAQGAPGDPLEYTAAAGGAAFVIGDTPDFWRRYPRHGGRFTGAPAYGLMEELDLEDFDYAVFHQPNGKFPRVGNTYSGSSLLGFTAALDRAPGDRILVVSYGSGAGSDAFSVTYGEYMVDVTGKKIAEASGFLRLTGKGDPIEVAKVAAILAVKKTPELVPHCHPIKITGVDKTGVEMDALTGLVVGLVTLWDMVKYAEKDEEGQYPHVRVVEKIIVVRAPATIANVGPGFDVFGLAVDGRNTAGRVAEIRKGVPMG-GLGSSAASAVAAREFELGLEFAAEGERAAAGEPHYDNVAPCLLGGFVIVTVTPTTEEARKALREVALMVHALEDAETFDRISEPVRKAYGTGALGFAISGAGPTVFAEIGLRVGLEIHRQLDTSRKLFCRCTRRKLRPQSEMGEFDPAALEEFSCLVELDEEPPHEPCSEALDVAIKVTLLLGSVVDEVHVMRKMVIDGSNTTGFQRTMLVGFGGVRISTVCLEEDAARKVKDYCLDRLGIPLIEVSTEPTPEQAREAAERIGEAIKAVGGVKSGIGTVRQDVNVSIEGGAVQEIKGVQDLNLIPKVVKYEALRQANLLRIRDELVTDVFESEVIRPGFEGILGRFGTELADYARR-VSGLFHSDELPKYGISDGFVLIAGVKDRAGVPAEGTTEYMRPRPGAARMYPETDIPPVVP-KVAAATLVRLEKDAIAKSGIVMGKIMGEVMEVLRGRADGKRVRPQRLGRGGPTYRAPVGKVVELLHDPARNAPVARVRLILVPEGTKVGDIPGNTLPLAEIPEGVPIFNIEGPGDGGKFARAPGCYATIIAHRTYVQLPSGKCRATIGVMSGGGKEKPFVKAGKRSKGGKWPKVRGVAMNAVDHPFGGGNHQSPGKPTTIARGDPPGRKVGHIAARKTGRGALAFSAIYFGKEFFLAVPAFSSVIRLVESLCRVGVAGLVAGFLLSTAMFPITLAGWAGLVITWLSALPVYPLEGGYILRYLAAGVHIGTQQKTKDMEPFIYRTRADGLHVIDVRKTDERIRIAANFLSILVVSRRYYGQKPVSKFAEATGTPGRFVPGTLTNPEVIVLTDPRADFQALVEAQVGIPIVALCDTDNNVDLAIPTNNKGRKALALVYWLLARELLKYERKLMRKYGLRRKKELWRHQWRERAKELMAKLYDLGILEATLDDILRLTEDVLERRLQTIVYRKGLAKTPQARQLVVHRHIAIGDRIVTVPSYLVSEEEEEVKPIVRIADVDLDGHALTGIKGIGILGLDELGELSDEEIPSWMYNRQKDYETGEDMHLVGAELEQDIDRLKKRAYRGIRHELGLPVRGQRTKSSFRRGRTVGV-KKGEFAARKLRKRKKFRWKKRRMLKLDEKADPLEGAPQARGIVLEKVGVEAKQPNSAIRKCVRVQLIKNGKQVTAFCPGDGAIDYIDEHDEVVIEGIGGPKGRAKGDIPGVRYKVVKVNDVALSELLKGKIEKPMRXMKVFGKWDPEVEVRDPGLKDLPHTGGRHKKRFAKAEVPIVERLINRVMTGKKHAYNIVKRAFDIIHERTGENPIQVLVQALENAAPREETTTIIYGGISYHEAVDSSPQRRLDIALRLITEGAAFRNPKPIEECLAEEIIAAARYDTCHSIRRKEEIERIAEAARXELKELMENVGLVDEGIPALQEIRAKLRRMSRNTLMAFIFTNLDPFKLYPAKPGDIAPEDIVVPEGPTPFEPGPIVSELQQAGLPAQIQDGKVVITKDTVLVKEGEEIDKTAEILKKLEIEPMEVGVDIVAEGDLAIDFHAFNLSINAAIPTAETAIVAKAHEALNLAVNAGVPILAKAHIEPLRPRRFLETVDMIVNVKGVDLSSQRIDEVVLPHGRNVCVIAEGEMEAEEAGNVREAKKIAHEFFYAQDLMPDVGRVLGPVLGPRGKMAKPVPPNARTARVRMRQLAENAMAVLYVKTTMGPAEREVEVLIEGGKADPGPPLGPALGPLGVNIQEVVEEINRKTKDFKGMEVPVKIIVETREFEVKVGSPPTSAIIKSELGIDKGAHEPVGDLSMEQVIKIAKMKFLLSYDLKTAAKEILGTCGSMGVTVEGKDPKEVEIDEGKWDDLFYRVPFRRRREGKTNYYKRRELIKADVARKTLNIAQIVHGDVTLASAHSIELRFGWKGHNTPAAYLTGYLCGLRALERGIRAVIDIGLSRVFAMLKGALDAGMDIPHGEEVLPPEDRIRGEHIAWEPKTKLGRMVKEGEIKTIDEVFQGWKILEPEIVDWLLPDLEEVLDVNMVQKMHKSGRRVRFRVTVVVGNKDGFVGVGQGKAREVPAIRAAIRAKLNIIKVRRGCGSWECGCGPHSIPFETGKCGSVRITLKPAPRGTGLVAGEAQKVLEMAGIEDVWTKGETRTTINFAKATFDALRN-----VRGPDTMRMLKLLWCVLIDQKIKDYVTWGEVETVAALLKKRGEEFARAYCKLKPFFRLHPPRGLGGALGRGKAINDLLERMIKKSPKKYRGSRTHGGGSHKNRRAGNRGGRGMAGSH--INVGELDALAKVLGGGHFTERAVEKLEEAGGEARGKRKTAIARAVGRVRVNKEMARMKIMEPLIIQVDIDKVQGGGWMSQAEAARIAIARGLVEYDRHMLKGDPRRKEPKK-RGARARRQKSYRXTVIDAENAVLGRLASVVAKRILKRIAVINTEKAIITYPRRPDLIFRRVVRGMLPRGREAFKRLRAYIGTPRYVTLGELSRLISEDGLRLDGRKPDEMRPLKIQAGVLKRADGSAYLELGANKIVAAVYGPRELHPRHKQRAVVRFRYNMAPFSVRKRPGPDRRSIEISKLSKEALEPAIFTEYYPRTAIDIFVEVLQADAGTRCAGISAASVALADAGIEMRDLVAACAAGKVEVLDPMDVPLAMMPKEGKITLLQMDGDMTPGEFAVKLAKKGCVYKEQRRALKARIYRKGPAYTRYIKGVPDPKIQQFDMGNAQVTHNALEAARVAANRYLTNYHLKIRVYPHHVLRENPLATGAGADRVQEGMRLAFGKPIGTAARVGQRVVNFEHAKEALRRAGMKFVMPGGVSSPVRAEGSRYTVDGHVLIDYCLAFGPLILGHARVREGFHYGELKLAEKVEKVRLVNTGTEATSAIRLARTGREKIVKFEGCYHGAHAVLVRAGSTLVCPFNDVVIVEPVLGNAGCVPPDEFLKVLREYCTERLLIFDEVITGFRLELGGAQYGIDADLVCLGKILGGGAFGGPEEYMYQAGTFNGNPVSATAGLVTLLEHGVWIFLSIAHSTMDDFWVLLRIDINSTVIERIKRRVAILAHQGRPGETLEPHAEIMSEELDN-FEYVPDVFGPTAKLEPGEVILLENVRFYSEERHLVRNLAPLFDIFVNDAFAAAHRSNASLVGFTPSCVGRVMEREIEVLEFVIGGSKIEDAIKVIRVLLGGLVGNLFLWASLVPEDVALFDIGTGTIMVVANGPMGVYEEGFEKGTYAFSVIGGGHIIAAADHVSTGGGAMLRMLAGERLPAIDAILITKKIKIDEDFVKEVVRDVQRALLEADVDVKLVLELSIEKRALEEEPPAGVPKRDYLLRIVYEELVELVIMLVGLYGMGKTTTAAKLAGYRVGLVGADPYRPAAGEQLRQLADVPVHVEDDAVEMAVKGVDVVIVDTAGRDRLSEDLIDELHEVLLVLDATVGHAEAFHQLTGVVITKLDTAAKGGGALSAVARTGAPIKFVGTGERVDDLEEFNPRSFVARLLGDELLRRTEEEDVLEGEFTLKDLEQLEASKMGPVDKLLQYVPGVIMDSMTEELENPEKSRIRRIAIGSGTRDVIELLYKDAGVDIIGHYAAVLELLTLNVDGVGSKVLVAYDTVGIDAIAMNANDAVCLGARPLAFLDYLAMIAEGLGKGAGGELATLPEVFDLVVACLGRVEPGDAIVGLRSSGIHSNGLTLTVAEELLEPTRIYVRPVMEVVRGIAHITGGGVENPVFEIIEEMYRTFNMGMGMALIVIVGHVRLTVLSGGTGTPKLLRGLFSVIVNTGEDDEILGLYVSPDVDTVLYTLAGIVNDETWYGIKDDGFRGHEFLERLEPLRIGDADRALKQYRTYLMREGLKLSEAVIRRRLGIVYPMTDDRVTTIVETREFWVERGGKGAEEASPPDAVDELLRADVVLIGPSNPVTSIGPILSISEIRHIVRVVMVSPFIGREPVSGPAGKLMRAVGFEPSVRGLVEYYREWARLFVIGLGAVGLGLMRLLAADSRGFDVLVELTPTDGEPGLLGRHVVTANKGPLAVAYGEIMEAARYEATAGGAMPVFNKSVDIHSEGVLNGTVNYILTRMDAIAEAQSRGIAEADPSMDIEGWDTACKVVILANATGIEDIKLIGRLSVRPCLVVRGVMNIVRYVSGRGAGPLETASAVMSDVLLGRDPNFENMWSEHCAYRSTLLRQLPDAAVVAIDDEWAVVVGIESHNHPSYVDPYNGAATGVGGIVRDVLSMGAFPIALLDPLRFGPVPYLVDGVVRGISDYGNRIGVPTVGGELEFDPNPLVNVMCVGIVRPGDVLVLVGARTGRDGIGGAAFASEELGRPAVQIGDPFTERQLIIAIREAGLVKGCKDLGAAGLTCAATEMAGGTGVEIDVFKVPLREEGMEWEIMLSESQERMLLVVICRKYGASVVGRIARVPALVRSVLSSPNVSPREWVYRQYDHEVQGRTVVKPDAAVMWLLALTTDSNPRIDPKTGTEAEALRNLATVGALCLVDCLNFGSPENPRVYYQLRRSIEGLEFEVPVVGGNVSLYNEVNPTPVIGAVGVIREGEAVIVLGETREELGGSLYLVTDVSTGGLLAAVAELLLLSESHGRAIVLCGVSGCILHANQHRQESAGICKKGMGLVIGHVRYSTTGAVNAQPFELALAHNGDIVNSETDSEVIARLLVGSYSLTVRPLCLGWVSSETVGLLERGEVAVCMFEFVYPVPDSGRTAALGYGLIKNRYVGRTFIMLNPIREVIKGCLAVVDDSIVRGNTSRQIVEMLRDAGLAYLSLEGLVESRVKIKDDVEVKGPKGEAILGMIAYIENMQKGVTEGHEYKLKLVYSHFPPEVKVDQVYIENFMGENVPRVGQDIIVRGIDKEAVGQTAANLEQATYIKFQDGIYIVEMDPLADAMATIKNNEMCVIEPASKLIRVLKVMQYGYIGSFEFIDDGRSGKFLVKLVGRINDCGVIKPRHPVKWEQRYLPARFGLLIVTTPEGVMSHYEAKRGIGGRLLAYVYNPMRKRVGKVTVNIGVGESGDLQKAYLLQELTGQKPVRAKQTNPSFGIRRGQPIGVKVDLRFLDWTLDQFDEFGNVCFGLEEHIALEGVEYDPEIGIFGMDIAVTLERPGFRVMRRRRPVPRLTKEEGIVFMFDVEVNAPLHKTLHPELRKKFNRRSLPVRRGDMVRIMRGDFGEVVEVRIYVEGATRANGEPIHPSNVMIIEPNLDDPMRRLPVGARLVCADNTGARELQIIAVKKGVRRRLPNAGIGDMVVCSVKEGTPDMRKEVVNAVIVRQRKEYRRPDGTRVKFEDNAAVIVTPDGAPRGSEIRGPVAKEAAERWPRIGSIASIIVDIGLGVKPPRDPNCPFHGNLRVRGMILEGVVVTVIVERRKYERWERRRSRIPAHNPPCIDAQEGDKVRIAECRPLSKTKSFVVIEVL------------------------------------------------HKKFVELDEYLEELGRAGYGGMRLQVPNATKIIAYVERPAIAIGRRGRNIRRVEGRVSIEVKELPPELNPRVVARRLASALERGIHFRRAAALRRIMNAGAKGAMIILSGKLIGARARTEKFEGAVKYCGEQAVTKPGAIGVTVRIMPTAKAFIREISPKHAREICAIRGMPFLRRVIRKEEAVPFRKHAGRFPEKAARILRVLEHAEANAEYKGLDTDRLYIKHIAAHKGRIRGWIPRAFGRATPTTHIEVILERYRGYTLGELMKMPIEEFIELLPARQRKKLLRKVRVIRTHCRDMIILPEMVGLTIAVYNGKEFKEVKEPEMIGHYLGEFAKTRKTVEHG--GIGATRSSLFVPLKXVLLYPVATEKAMRLMEAENKLTFIVRDANKPLIKKAVEELFDVEVEKVNTLITPTGKKAYVKLKRAEDVAVDLGILDTVELPSFFEVRKDLIRRAVLARQPYGTDPRAGFAARVAQVGGQKAHAPTRVNRKERRAALRSALAATAFVKERGHVILPVVVVDELKSLNKAREFFKSVGLDVERAIRAGKGKRRGRRPKSVLIVVLGARNHPGVDVHLGVEHLAPGAHPGRLTVFTPGALEVLGRPRRGSLAFSPRKRASRPVPRIRSWPDRVQGFAGYKAGMTHANSPTEGEEIPVTILAPPMYAAIRAYGVPKKKPDVMEYRIGGRFEYAVEIL-EEIREGEIVDVSAITKGKGFQGVVKRWGVTIKTQRKQKGRHIGSIGPTPSRVRTVPMAGQVGYHQRTEHNKRILKIGEVTPRGGFVNYGVVRGDYIMIHGTVPGPKRLIRVRPAVRPVKIGFEVHVQLDTRTKLFCDCPTDYAEPNENTCPVCTGMPGAKPNEEALLIALEIAHMLDCEPYFQRKHYDYPDLPSGYQRTSV--GVRIREIHVEEDPGRWEP--VDYNRSGVPLIEIVTEPDMRSPEEARDFLRRLMVLRYSGKVK---IRVDANVSVEG-ARVEIKNINSIKGVYRALRFEIQRQLNLMEVRRETRAFREDQGTTVAMRSKETAEDYRYIPDPDIPVAPEPPHHRARRMAAAEALVTEREWADFFEEIDQWVRKEIKKILFIELLELVVVEEVIEENPQAVEAIHYLMGQVMRKTRGQADPETMRLLRVRLRLSSTDKLEEVCRIKKVVEETGAQMSGPIPLPTKRLLVPTRKSPDGEGKATWDKWEMRIHKRLIDIRTIRRLMRIHIPEEVHVEIIMKVAVEVYGCAANHDDGNADVAVLLTCIVRTVVAGCFPLV-GPIVPIAEGCVKLARRGAVEIHLTAQDTATYGLDRLEDVV--VRLGMRSIHMPVQSGDDEVLRMNRNYTVSFITDVIVGFPGETEEAFRNTLRFLETRPHILHASRFCRRPGTPAAKLRRSKKTVFRVVLAYSGGLDTSVCIELLRERYGYDVITVTADVGQPEAEEKAREHFTVDCVDEFVCYCWRAVKANATYEG-YPLSTALARPLIAQKVLEVARDVDADAVAHGCTGKGNDQFRFESYLRAGEEFEIVAPVRDLNLTRDEEIAYAERGIPVPYSVDENLWGRSIEGGVLEDPEPPEEVFEWTVVEIEFEDGVPVELNETAGEHGVGRIDIIEDRVIGLKSREVYEAPAAVTLLEAHRALEAFTLTLEEEWARLVYDGLWFNPLRHLEAFFDTQRHVEGTVRVKLFKGSATVISRESPFDQRTAEGAVKLHGLQRVLAGGVFDILHPGHVAFLEEARKIAGELVVVVARDETVQRVRMVSALKPVDRAILGHDVVVLGPDQDEVRRIDSTIKIVGIAHIYASFNNTIITITDLTGAETFARWSGGMVVDADREESSPYAAMKAARAAEEAMEKGITAVHVKVRAPGGHGPKTPGPGAQAAIRALARAGLKIGRIEDVTPIPHDGTRRPGGKRGRRVVHPIEMLEVEAALVALSEVFERVKEIEKHDVMALVKALSYVHLGATSNDVIDTAHALVLREALPMVGRTHGQHAVPTTLGMKFAIWAREVGQLSGAVGTMAALLLNLRSNQVIQRDRYAELILALIGSTLDKIGREIRNLQRKQVGSSTMPHKRNPISERVCSLARVLRSNVALENVPLEHERDLTNSASERVILLLDEMLEGLRKGLNMAEALMVELAHELVRRLAMGTWRVKTGFARMLKGGVVMDVTNVEQAQIAEDAGAVAVMVLEKVPADIRAAGGVARMCDPAKIEEIMDHVTIPVMAKCRIGHVAEAQVLEAIGVDMIDESEVLTPADEHHINKWEFEVPFVCGARNLGEALRRIAEGAAMIRTKGEAGTGNVAEAVRHMRIIRREISEDLVAEVASLGRLPVVNFAAGGIATPADAALMMQLGADGIFVGSGIFKSDRPQEMAEAIVEATAYYDDPEVVAEVSKNLGDAMRGLEIEERMQLRGPVMRSWLEERGLIEELGDEGKEGLPELRIVRRKGLKPEHLREGTGKRHPLVINEIRRIFLEMGFVEVSGPSFWNFDALFQPQDHAAREMQDTFYLKKTVLRTHTTAVSVRKLYLKAFSIGRVYRRETVDYKHLPEFHQCEGIVLAKVSFRDLLGILEEFYEVRFRPAYFPYTVLSVEPWVELGGAGIFRPEVLQPLVCLAWGLGVERLAMLKLGIDDIRDLYLARMHSRDRGKSGSTRPPPPSWVEEVESLVVDLAKQGYEPAMIGIKLRDEYGIPDVKLITGKKITEILEEHGLLPEDLLNLIRRAKRVREHLHPKDLSKRGLQLIESKIHRLVKYYKRKGVLPLFATGNIGKYHEASDSLEEIAPVIVEDSGLFIEALNGFPGPYSAYVFIGNEGILKLLEGRKAEFISVVGFGYDPIFIPESTFAELKCKISHRTKALMICVGIESTAEKLGVGVVGILPREAAEHHSIDLVAYSQGPGLGPCLRVGATAARTLALEVPLAPVNHCVAHVEIGKLVTLYVSGGNTQVLAGRYRVFGETLDLPVGNMLDTFARKVGLPHPGGPEIERLAELPYTVRGTDVSFSGLLTAALLEDVCAGLQETAFAMLVEITERAAAQLGRDEILLTGGVAANRRLSEMMLAGDNGAMIAWTGILVRYRVDEAPGRLGRLEGRRLKTPALLPVVGVITNAYIIRGVHGLLGFDGFVMTDSGSFQLAEYGDVEVIVRFQKIGSDVGTILDVPTPPTTLKRA-VQGSTYPVGGVVPLLEEYRRPVHLFGCGHPLAIPLAVAMGCDLFDSASYAIYARSDRYMSLGTLKLEFPCSCPACTDDVREVLATHNLYTRQAIVSGELWELAVCRAHPRAWSVFVCGRPELLGVVPGELSSYPCHSALGGFQEVGRSSVLLDCGVNLDAIVITHAHLDHCGPVYCTPPTRDLMYLLLTDYIKVLNAGHILGSASNFVYTGDIRLLEGADDSMVVEATYGRDTLKKGGKVLIPSFAVGRAQEVMLVLEPVYLDGMIYEAYPEYLN-VILSTSGMLEGGPILEYLPKNTLIFVGYQAEGTLGRQIQEG-FSGHGDKVFTNHGELRDFLYEVPAVLVFEGVPLVGNLCFYRTDGGPYLTASLVVAVNASVHRMMYLGAVRVVPLPVAVCLGVDPRTMFACCAYEVSELDVAAAFWEYGIPVPASEIVMVGRLTFVDVTRTLDEPVFEVEIILPGGEEHRGPAEAKVRLTPGGGVVSIRKRAVNAGLAALAAHPSLKHVVVVDEDVQVEYALATRFQADRDLHVVRGL-GSTLDPSADATAPVRFEVVELAESAGYDVVRYHIGEGKVKELAVDKVIFEEIKPVQAFNLAVIDRFQLILEIFAQRARREAKLQVKLAQLKYELPRAREVNLAKKEERPGFRGLGKYEADKMIRRKIIERELLVTLAGYTCAGKSTLMRALT--MFSTLDTKTRAVLLTDTVGFVDNLPHWLVESFKSTLEETLVLLVVDVSDPIVTALNKADLIVVSAKTRDVISVRDFTLATLFFSPSTRTRLSFESAMRLGGDVISLGASTAKGENLADTVRTVEHYVIVLRHPKEGAARLAAELPVINAGDGANQHPTQTFLDLYTIMKEIGGLRIGLLGDLKYGRTVHSLAYALALFHLISPEELRMDLDVLYVTRIQREMFPDPEEFERVKGSARSDLVILHPLPRVDEIEARYFDQVRNGVIVRMALLDLILGVVALGGSVVCVVVGGGPTARRYINARNLGTLDEMGIAVTRLNAMLLGGVAVCGGHPGHTTDAVAAMIAELEGP-LVIVTNVDGVYDKDPSEPGARKLFVVDPLAAKMISRGQIVLENVVRGGTIIE------NVVVCVTGSVAAYRAPDVCRELVRRGHRVRVASEEALRFVFAAE-EVIFRLTSRAEHVELAADVVAVVPATLNTLAKIARGVADAPVPLTAVTSLGAVVAPAMSHMYRSPPILRQLEVTVVGPVGKAKLASIEEIVLSGFRVLVTGGPTMEPLDDVRVITNRSSGRTACEICRELRGAEVVFVHGPAIVMAAAPSDFRGKLDSTEKIVVAFK---CELVVANPPVVMKFGGTSVGIVVVSAMSGVTDELVRMDLILSFGERMSAVITDDIPVITGFIGRVTTLGRGGSDYSAAIIGCEVQIWTDVDGVMTANPNLVPDAEEAMELASFGAEVLHPKTVIPANIPIRVAVVAVVGEGMRGPGVASRVFRAVASEVNISFVVAAVNAVHSEIRVATRSSRLAIIQTTKSRGDVRPLHKLGEKGVFVKEVDRLVLEGKADIAVHSAKDVPSVPVDVAAVPPRRRECLV--ELPGATVGTSSPRRRAQIERPDLKVEPMRGNVDTRVSKVEYDAAVLAKVGLDRLFVPPAGQGALMITCRKDEVETEKAVVLGVGCSPVGVHV
>GCF_000195935.2|Pyrococcus_abyssi_GE5
NFSEWFVIEEAGILDKYPVKGMNVWLPYGLKIMTGHQEVLFPALIPETEFKKEAEHIAGFEGEVFWITHKLILRPTSETAMYSFALWIRSHADLPFKVYQIVNVYRYETKHTRPLIRVREIRFFEAHTAHAEDAERQIDLEIFDIAYIIKRPEWDKFPGAFYSLGAEVVMPDGRTLQIGTMHNYKQNFAKAYNILYEKEDGHQTTFGMSERLLAAVIAIHGDDRGMVLPPTIAPIQVVIVPIGIRVHLDMRERPGWKFYDWELKGVPVRIEVGPRDVEVVLARRDMLGIPYRFARTIERVKGTRDFLVLTPVMEYKLFQLRAFKDKGGRDVALRPDMTSSVARLPKPIKWYYIANMFRYEEPQSGRYREFWQAGVELIGSEADAEVIANIGDRVLLDMRIIDKIDLGIARGFDYYTSIVFEAGSIGGGGRYDNLIVFGGKTPATGFAIGIERLIPILLRKALSIIVGKRDLERGKEKDVEELLEADVALEVVKLVGKKPYVILFVGFNGSGKTTTIAKLANGFSVVIAASDTFRAGAIEQLEHAKRVGVKVIKDPAAVAYDAIIDVVLIDTAGRSNLMDEMRKIARVTPNLVVFVGDSLAGEQARQFNKIDAVILTKLDADARGGAALSIILFVGIGQGYDDLMPFDQGIVQAVGFRPFVYRIAHNLRGYVRNLGDGVEIVVEGRKPPIAKIEFYIEKSSIIPPDIAICEDCLRELFNKRYMYPFIVCTNCGPRFTIIDLPYDRENTAMREFPMCDFCKSEYEDPLRRYHAEPVACPVCGPSKAAKLIDKGYIIAIKGIGGIHLACDATREDVVAELRKRLFRPQKPFAIMAKDLEELTSYRRPNLAPGLHIGVMLPYAGTHYILFYVMTSANFPGMPMIKDEAFEKLKDVADYLLLHNRRIPNRADDSVVRFVDGRSRGFVPLWIELAVGAELMAFGVAYPSQYIGNTLVVADLHPNYNTTKLAMQVQHHYAHVASVMAEHVVGIALDGVGYGTDGKTWGGEIIERLAHLEYPLPGGDLASYPLRALIGILLKYGEASSTGRVLDAFSVLLNVHYEGEPAMKLESFDIAYSIALARVFAEVSVTVVLGGGVGYNELIVVPRGDNGINVGQAIAQKIRFMHVCGTHEDTVTRAGIRSLLPENVKIMSGPGCPVCITPVDIVRMMEIMRDIILTTFGDMYRIPTGSFADLKSEGFDVRVVYSIYDSYKIAQRDKLVVHFSPGFETTTAPTAGMLENFKIYSVHRLTPPAVFHGLIDPGHVSTIIGVKYNIPQVVAGFEPVDVLLGILILIRMVKEGEAKIINEYSRVVKWEGNVKAQELIWRALGIIPQSGLELKREWGCLCGAILRGLALPPQCPHFGKTCTPRHPIGPCMVSYEGTCSIFYKYGA---------------------------------------------------------------------------------------------------------------GIVGYGAYVPMYRIREEIGRVWGNFPIEEKAVPLDEDAVTIGIEAARNALKRAKIDPREIRAIWFGSESKYAVKPSATIIAEAIADFEFACKAGTEALQYAMAIGADTAQGRPADHLEFTAGAGGAAFIVGDTPDFWRRYPRHGNRFTGEPAYTLMDELGLADFDYAVFHQPNVKFPLIGNTYSGATMVGISAVLDIAPGDRILWVSFGSGAGSDAFSIDYALYMVEIGHKDKAIAKGRIRLREKGNVLATAQIAGILAVKKTPELIPLCHPIPLTGVDKTGVEMEALTGVTVALLTIWDMVKAVEKDEHGQYPYVRVVEKIKRIYAPATIANFGPGFDVFGMAIEENNVAVISARLKKGVRPKSGLGSSGASSVAGRVL--GVDAALEGEKAASGSPHGDNVIPSYYGGFNIVVVLPPTKEARRIVPEASSLVLALGDIETVDNLALPYRKGLEAGAYGVTVSGSGPSLFAELGLKVGLEIHRQLDTK-KLFSPVPQRRLRPMSELGEIDPAALEEFTDLVYMDEEPPRGPDREALEVALQIAYLLNKPVDEVYYMRKIVIDGSNVSGFQRTAIIATDGVGIPTICLEEDAARIIEIYRLDRLGIPLIEISTTPHPEQAKVVAKFIGDALRATKKVKRGLGTIRQDLNVSIKGGARIEIKGVQELDMIPIIIEREVERQLNLLKIRDELVTDIFESKIIAPKFRGLIGRLGTEFADRAKK-VPGIFHIDELPNYGISDAFVLVAAVIKRAGVPEEGNTEYMRPLPGKARMYPETDIPPLRP-SLAASILVGLRKEKIAKEAFAMGLIMGRVMAKVRGKADGKLVIQQRRGKGSPTFRSPRGVVEEIMHDPGRTAPVARVRLIIAPEGLLVGQEIGNTLPLAKIPEGTYVYNIEGPGDGGKYVRAGGTYALVVSRKVIVQLPSGECRATIGVVAGGGREKPLVKAGKKARNRFWPTPRGVKMNAVNHPFGGKEH-HPGKPTTTSRRAPPGRKVGHIAARRTGRRSLGIISILGTHEYFIPFPTLGAVIRTRNAEVDLGVSGPIAGLLVAIPVTPLAVAGWVGILVTFLNLIPAAQLDGGHVARYLAAGVHIGTQQKTKDMKKFIYRVRQDGLYVLDVRKTDERLKVAGKFLAILAVSVRLYGQKPVKKFGEVTGAPGRFLPGTMTNPDVIIITDPRADHQAMKEAIIGIPIVALVDTENYVDLAIPTNNKGRKALALIYWILAREILYRERVLMDKYELKNKKELWKHEFRRRARRLLARLKRLGLLDAVLDDVLSLTEDILERRLQTIVYKKGLARTMQARQLIVHGHIEVNGQIIRSPSYLVLEEEDTFRHIVRVAGVDLDGNALTAIKGVGIAGLDPAGYLTDEQIPRWAVNRPKDYETGRDLHLITAKLDEDIMRLRRRAYRGIRHELGLPVRGQRTRSNFRRGQTVGVSRKGEFAGRKLKKRKKFRWSKRRVLRLKEKSDPLEGAPQARGIVLEKIAVEAKQPNSGMRKAVRVQLIKNGKVVTAFCPGDGAIKFIDEHDEVIIEGIGGPKGGSMGDIPGIRYKVVKVNRVSLKELVKGRKEKPRRXIKVMGRWSTDVEVRDPSLKPLPHTHGRHKKHFGKANVHIVERLINKIMNSKKVAYEVVKEAFKIIEKRTGKNPIQVLVWAIENAAPREDTTSVMFGGIRYHVAVDISPMRRLDVALRNIALGACYRTKMSFAEALAEEIILAANKDPSYAYSKKLEIERIAESSRXELANLIPVIALVDSSMPALSQMRRLIRRVSRNTLIGILVTNMNPFKLYPAKPGAVVPKDVVIPAGPTPLAPGPIVGQMQAMGIPARIERGKVTIQKDTTVLKAGEVITELANILNALGIQPLEVGLDVYEDGVLAIDEHAFNLAVNIAYPTPETIIIQKAFNAKAVAVEAGYIILGRAF-------------------------------------------------------------------------------------------------------------------------------VVEVLVEGGKATPGPPLGPAIGPLGLNVKQVVDKINEATKEFAGMQVPVKIIVVTKQFEIEVGVPPTSQLIKKELGLEKGSGEPVGNLTMEQVIKIAKMKRMLALTLKAAAKEVIGTALSMGVTVEGKDPREVEIDEGVYDELFYRVPFRRRREGKTNYRKRLKLLKSGVVRKSLNIAQIIKGDRTLVSAHTRELIFGWKGHNTPSAYLLGLLIGYKAKKAGIEAILDIGLSSVFAVLKGAVDAGLNVPHSPEIFPEDYRIRGEHIAWQPKTKLGMLVKEGQITDIHEIFKGYQIKEPEIIDVLLPEVNEILDIALTVRMTDSGRRVRFRVLAAVGNRDGYVGLGIGHGREVIAIRKAIYAKLNIIEIKRGCGSWECRCRPHSVPFTEGKEGSVRVKLIPGPRGLGLVIGDGKKILRLAGIQDVWSQGETRTTVNFAKAVFNALYNLAVIRIRGRDTLAMLRLHHCVIVDQKAKDYITWGEINTLAKLIRKRGREFAQKVINLKPVFRLHPPRGEGGALGRGEKINDLIERMLRKKVRKLRGSHTHGWGCKKKHRGGSKGGRGMAGTGKRVTLKSIDENLKVLGTGKFSSKAEEKIKAAGGEAVGKRKTAIARAVGRVRINGEIARFTILEPLILSVDIDKVQGGGFMGQAEAARIAIARALVEYDRTMLVGDPRRTEPHKPKGPRAKRQKSYRX-IINAEGLILGRLASRVAKMLLEEVVIVNAEKAVITYPKRSDEIVRRTIRGMLPRGRKAFKRLKVYVGIPKYVTVGEVAKLIDENGRRIDGRKKYELRPIKMEVGVLKNANGSAYIEWGKNKIIAAVYGPRELHPKHLQRAILRVRYNMAPFSVRKKPGPDRRSIEISKVIKGALEPALILEMFPRTAIDVFIEVLQADAGTRVAGITAASLALADAGIPMRDLVAACAAGKIEVLDLNDVPVAIMPLKNDITLLQMDGYLTKDEFAVKLAIKGAVYQKQREALKAKIDRDKPAYTRYIRGAPGPKITIFDMGNVQIRQNALEAARQQVNRYLQNYHFKIRVYPFQVLRENPMATGRKADRYGNGMRRPFGKPIGLAARLDQKVLHLKFAIEGARRAAMKFYLPRAIGFK-RAKGSRWDKDGNEYIDFLTSAAVFNVGHAQVDKFLNYTPVRLAELEKKVTFGFSGSDAVSSIKASRTKKVHIISFRHSYHGMTGALSVTGI-HIVDYPDPIILEPIQGDAGVVIPPEFIKGLKKLTYGMVFIDEEVQTGMRTGKWWAIFEVVPDLLVSAKALGGGAVVGRAEIMV--FTHVGHAVNASAAIATAWEKGLIIIAPPLT-RLGDFVVFLRVDLNSPMKARFRARVVVGTHQGKPYSTTEEHARILSNLLNQHVEYVEDIFGRYARLKPGEIAMLENLRFSAEEVFFVKKLSKVIDYVVNDAFAAAHRSQPSLVGFAPMIMGFLMEREIEALMYVLGGAKVDDSLKVAVILTGGLVANVFTLAKRTPVDFAIMDIGSRTIVVVANGPMGVFEREFALGTVAFSVLGGGHSIASITHISTGGGAMLTFFAGEELPVLRALQALKKIAVDEALVKEVVRDIQRALIQADVNVRLVLKLTIQRRALEEKPPAGISKKEHIIKIVYEELTKFILLMVGVQGSGKTTTVAKLAGYKVGVVCSDTWRPGAYHQLKQLLHIEVFGDKDAIKLAKEGVDLIIVDTAGRHKEEKDLIEEMHEVILVIDGTIGQALAFKPIGSIIVTKLDSSAKGGGALSAVAATGAPIKFIGTGEKIDDLEPFDPARFVSRLLGQGLLEKFKEERFLKGKFTLKDMAQLEARKMGPLKQILRMIPGVIMDSMTEELMNPDYSRIKRIARGSGTKDVKELLYAQAGVDEIGHYAALLDYLAMTTDGVGTKVLVAFDTIGIDMIAMNVNDLLCVGAEPLALVDYFAVVAKGLYKGAGGETAVMPDLYDLAGTAIGIIRPGDSVIGISSSGIHSNGLTL-LWEWLLEPTRIYVRPILELVHGLAHITGGGLLNGIFKLIDEMFRVFNMGVGFIVVVELGNV-----------------------------------------------------------------------------------------------------------------------------------------------------------------------------------------------------------------------------KVSVFGFGTVGRALAEIIATDRSGPDILVDVSS--WDDAHEGISVVTSNKPPIANHYDELITLAFFESTVMAGTPIIGLGEEIVKEAIVNASTTFILTRMEAMEEARTLGILEEDPSKDIDGIDAYYKAKILHWVEGIRNVRLVAEISVAPRKLVSEVENAALTLKGPGGGGKVTASGVFTDIILGREPNLEVMWSEHVSYKSSWLKLLPDAGVVKFDESTWIVIGIESHNHPSAVEPYGGAATGIGGIVRDILCMGARPIALLDPIRFGPNRYLFEYVVKGIADYGNRIGVPTVGGETEFDEYTLVNVVCVGIMKPGLKLVLVGNRTGRDGIHGVTFASEELSRSAVQIPDPFTEKLLIEATLEAGKVKALKDLGGGGLTCAASEMAKGLGAVIYADRVPLREPGMTLEVMISESQERMLFAVIFEKYEWAVVGEVADLPIAFDLVWSSPNIVAKRWVWEQYDHEVQGRTVVKPDAAVLKILAITSDGNPSLNPYHGAMAEVVRNLVSVGALALVDNLNFASPERPEVYWSFVETVKGLAFDLAYVSGNVSFYNEVKPTPVVAGIGKVK-GDVIALIGSTRRELGGSELYVHDVSRGGVAVALAELSAFSESHGRYIIVCGIIGYGLKRLEYRYDSAGIAKKGAGKIIGHTRWATHGITNAHPHKIVVVHNGIIENFDTDTEVIAHLIRGSFALVVSPLIIGIIASDIPAFLDDGEYDHFMLKEIFTSYHAALVGKYLIKTLLIAITQADTVAVIGIVNVVGSLTRIADATLYTHAGPEIGVAATKTYTIAYVHAEGLSAGEIEIPEGVEVKGPKGEAIVRTFAHINNMIKGVTEGFTYKLKVVYSHFPITVKVQGVIIENFLGEKAPRRGQEIIVEGIDKEAVGQTAANIEQATRITFQDGIYIVELDPLANALSHITNSERVYIKPASKLIEVLRVMQYGYIGEFEFIDDGRAGVYRVQLLGKINKAGAIKPRFPVKWEKRFLPAFFGILIVSTSQGVMSHKEARKGIGGRLIAYVYHPMRKRIEKVTINIGVGESGELTKAEMLERLTGQKPIKAKKTNRDFGIRRGEPIAVKVTLRMLKRLLASFDEHGNVCFGIDEHINIPGVEYDPEIGIFGMDVCVTLERPGFRVARRKAKIPTLTKEEGMVYMFGVEINAPLHLPLSKELREKYKIRNLPVRVGDKVRIMRGDFGKVVEVRIYVEGATKTNGTPIHPSNVMIIELNLDDERRKIPVGAYLTVADNSGAKVIQVIGVVHGTRRRLASAGVGDMVVATVKKGRPDMRHQVVRAVIIRQRKEYRRLDGMRIKFEDNAAVIVTPEGVPRGTEIRGPVAREAAERWVRIGSIASIIVDIGLRIQPPADPKCPWHGHLKIHGRVFEGIVVTVTVERKKYERYELRRSRIHAHNPPCINAKVGDRVLIAETRPLSKTKHFVVVAVLSEIREMSKIRELRLQLAKERMGTSLENPMVIRNLRRDIARLLTIKREKERYFILIDEFLEELRRAGYGGLDIKTPLGTKVIIFAANPGYVIGRGGRRIRELTENPQIDVQEIKPYLNAKVQAVRIAQALERGIHFRRAAAMRAIMSNGARGVEIRISGKLTGERAKSVRFQGYLAKVGNQALLKLGVIGVKVAIMPMARASGRDISPKLAVEVCELRGMMYLDDVIALRRPVPLKRYPGRYPVKVAKIKKVLLNAQNNAKQKGLDPDKLRIIHIAAHRGPLRGWYPRAFGRPTPTTHIEVVVERYRGYTLEQLMNMSLEELAKLLPARQRKKLLRKIRPIRTHCRDMIVLPEMVGLTIYVHNGKEFVPVEKPEMIGHYLGEFAPTRKRVQHGAPGIGATRSSMFVAVKXVIIRPVITDKAISLIEKENKLTFIVDRATKQDIKRAIEEIFNVKVEKVNTLITPKGKKAYVKLKSASEIAARLGLFDEIELPKVFFFRPDLIRRAVIAIQPQGRDPMAGKAAFVPFRGGRRTHPPKGINKKERRLAIMSAIAATAIVKARGHIILPLIVVDDLQKVSKTREIFKKLGIDIERAIRAGKGKMRGRRAKGPLIVVFGARNHPGVDVNLGVEHLAPGTHPGRLTVWTVSAIERLHRPRRGSLAFSPRKRAKSIVPRIRSWPKRMLGFAGYKAGMTHI-GLTNGKEIPVTIITPPLRFGIRAYKL-KKKPEVMEYAIGGKFNYIKEKLGKELREGELLDVIAVTKGKGTQGPVKRWGIK-HKDSKG-RRKVGSIGPHPARVMTVPMAGQMGFHHRTELNKRLIAIGEITPKGGFPHYGIVRSDFMMIAGSVPGAKRIIRVRPAIRP---------------------------------------------------------------------------------------------------------------------------------------------------------------------------------------------------------------------------------------------------------------------------------------------------------------------------------ARIKLASTNSLEEVAQIKQIAERTGVRMSGPIPLPTKRIRIVTRKSPDGEGSATFDRWELRIHKRLIDIRAMRQIMRIRVPEDVTIEIELKIYIENYGCARNRADGEGEIVVVNSCAVKVIVTGCLPGILGVIVPIAEGCTRFARQGYKEIWLSAEDTGCYGFDI-AKLLFRVRVGMKFLHLPVQSGDNDILRMGRNYTVNLHTDIIVGFPGEDDEAFQRSVELIRIRPDKVNVSRYSPRPGTIAAVKERSKHVIL------------------------------------------------------------------------------------------------------------------------------------------------------------------------------------------------------------------------------------------------------------------------------------------------------------------------RVVVGGVFDILHVGHIHFLKMAKELGDELIVIVAHDETVDRAEVLRAIRYVDDVVIGEDVIALGPDQDEVIRLAKTSKIIGIAHIYSSYNNTIIHITDITGAETISRWSGGMVVKADRDEPSPYAAMLAARAAEEALEKGIVGVHIRVRAPGGSKSKTPGPGAQAAIRALARAGLKIGRVEDVTPIPHDGTRPKGGRRGRRVVHPIDLLDVEAALAAHAKLGERVKEIEHHDIMAVVKALSYVHLGATSNDIIDTANALLIKESTVCIGRTHGQHAVPTTYGMKFALWLDEIGKMRGAVGTAASFDLGLKTNQIIQRDVYAELMLALVASTLDKMALEIRNLQRKQVGSSTMPHKRNPITEKVCGLARVLYSNVALLNNPLWHERDLTNSSVERVIVLLDEMLKGLEKNLIMAEPLMLKLAHELVRQLAMGTERLKRGFAKMVKGGVIMDVTNAEQARIAEEAGAVAVMALHKVPADIRKAGGVARMAPVEKIQEIMDAVTIPVMAKCRIGHEAEARILEALGVDMIDESEVLTPADPFHIYKKKFTAPFVCGARNLGEAVRRIWEGAAMIRTKGEAGTGNIVEAVRHVRLVNENIRLKILLEIKKLGRLPVVNFAAGGVATPADAALMMAMGMDGVFVGSGIFKSSNPPKMARAIVEAVNHWDEPDVLAEISREIGEPMRGQAI--RMEERGAVMRATLEKEGLIKVLTDIGKIGLPEIRALRREGLTPELIASGKGKKQPYFLDKIRRRLIEMGFIEMTVDQFWNFDALFQPQNHPAREWTDTYQLKLLMPRAHATALSARQLAGKYFTIQRVFRPDVLDRTHLIEFNQIDGFVAGELTFRHLLGILKRFAKVKFFPDYYPFTEPSVQLWVEFGGAGVFREEMTEALPVIAWGIGIDRLAMFKLGIDDIRYLFMARMHARKRGKSGSKRPPPPIWLEDIENLVVKLRKEGYSTAMIGTILRDQYGIPTVKLFRDPDITRILEKHGLIPEDLMFLIKRAVNLRKHLHPKDLSMRGLQLIESKIRRLVKYYKRKGKLPFFITSNPGKVREAADSLEEVVPFFIEDSGLFIESLNGFPGVYSSYVYIGLDGILKLMEGRKAYFKSVIGFGYDPIFIPEKTFAEMKNSLSHRGKALMLALGIEGTAHTLGIGIVGIHPKEAAEHHAIDVIAFSQGPGLGPALRVVATAARALAVRKPIVGVNHCIAHVEITKMVGLYVSGGNTQVLAGRYRVFGETLDIGIGNAIDVFARELGLGFPGGPKVEKLAELPYAVKGMDLSFSGLLTEAIVEDLAYSFQETAFAALVEVTERAVAHTEKDEVVLVGGVAANNRLREMLLCRDNGAMIAYTGLRMKFRTDEVEGRIGKLEGKKIETPAIMPVVIIITNSYIIYGIHKLLGYDGIIEVDSGSFQLMRYGNVDVIVEFQRIGVDIGTFLDIPTPPITLERAAIQGSTHPIGGVVPLLEAYRRPVHLFGAGHPMVFALAVAMGVDLFDSASYALYAKDDRYLTEGTKRLDFPCSCPVCSQELRELLAIHNLWIKQAIREGELWRLVRARSHPKLYAVFKIRWPLVFGKVTKYLTTYPFATGLGGFREVGRSAVLVDFGVNLDAIIITHAHLDHSGPIYTTPPTRDLMVLLQKDFIEIQNAGHILGSAINIAITGDFRLLEPANETLVMESTYGHQTLKRGGKVLIPAMAVGRAQEVMMVLEPIYLDGMIWEAYPEYLS-IIIASSGMLVGGPSVEYFPRNSIIFVSYQAEGTLGRQVQSG-FSGHADRVITVHGE-REILIEITKFLLFKDV-VAGNVWYYPKDGGHYFTSAMVIAKNVSFHRMMVLDAIRLVPLEVRIVVGNPVHLLLAGATYGVSELEIASAISLDGIPVPVSEFVFKAKITFVDITGTYDQPVVVFEALLPGGYEHYLPKEPGVRLTEGGCVVSITKQGKNAILAAFAGHPSLKRVVVVDEDVEVEWAIATRFQPDRDLVIISNARGSSLDPSGDATKPLEFERVELLRSAGYEILRFNIGPGKLEEIKPDKVVFARLTPSQAYNLWIIDKWQLVLEIFEKRAHKEAKLQVELANLQYELPLVKEIRRIKMGDRAGFKGMGEYQVHQHIRYRMIKDELLVALAGYTNAGKSTLLNALSGDMFTTLSTTTRRLLVTDTVGFIDGLPPFIVEAFHSTLEEIIIVLVLDASEPMIIALNKIDLVKISAKHRDVISIRDFSLATLFFEPSTRTRLSFESAMRLGGAVIGFASSVKKGESLRDTIKTVEQYVIVIRHPKEGAARLAAEVPVINAGDGSNQHPTQTLLDLYTIKKEIDGLKIGLLGDLKYGRTVHSLAEALTFYYLISPELLRMKLDVLYVTRIQKERFPDEQEYLKVKGSAKDELRIMHPLPRVDEIHAIYFRQVFNGVPVRMALLALVLGVFDIGGSVLAIVVGGGKTAREYIEASKFNAKDYLGIQITRANAMLLIKIPVMGGHPGHTTDAVSALLAEFGADLLVVITNVDGVYTDDPRKPNAKKLTVIDPLAASIILRSGIKLFDVIRGGTTV-RKLVGKKIVLAIPGSIAAVECVKLARELIRHGAEVHVMSPSATKIIFATGNPVITEITGSIEHVELAADLILVCPATANTISKIACGIDDTPVTTVVTTAFP-MIAPAMHSMYKHPINIEKLKVEFIGPRGKAKVATIDEIVLEGKRVLITAGATREYIDPIRFITNASSGKMGVALAEEARGAEVTLIRTRVVIMAAAVSDFKEKIKSNPKIIVGFKAE-SDLVIGNTLIVLKFGGSSVKAVVVSALKGITDMLIKTDYILSIGELLSAFSAYGIPIVPGFVG-RVTLGRGGSDYSAVALGVLVAIMSNVEGIFTADPKLVPSAEEALIAAKHGMKAIQWKAAELAKILML-------------------------MLQEPGKHIRGKSFEHMT--------------------------------------------------------------------------------------------------------------------------------------------------------------------------
>GCF_000215995.1|Pyrococcus_yayanosii_CH1
AFSDWFVIETAGILDKYPVKGMNVWLPYGLKIMTGHQEVLFPALIPETEFRKEAEHIAGFEGEVFWVTHRLILRPTSETAMYSFSLWIRSHADLPFKVYQIVNVYRYETKHTRPLIRVREIHFFEAHTAHREDAERQIDLEIFDIAYIIKRPEWDKFPGAFYSLGAEVVMPDGRTLQIGTMHNYKQNFARAYNILYETETGHQTTFGMSERLLAAVIAIHGDDRGMVLPPTIAPIQVVIVPIGIRVHVDERDRPGRKFYDWELKGVPLRIEVGPRDVEVVIARRDMLGTPYRFARTIERVRGTRDFSILTPTLEYKLFQLRAFKDKGGRDVSLRPDMTSSVARLPKPIKWYYIANMFRYEEPQSGRYREFWQAGVELIGSEADAEVIANIGDRVLLDMRLVDKIDLGIARGLDYYTSVVFEAGSIGGGGRYDNLIVFGGKTPATGFAIGIERLIPILLRKALVVLVGKKDLAEGKEKDVDELLEADVALEVVRLVGKKPYVILFVGFNGSGKTTTIAKLANGLSVVIAASDTFRAGAIEQLEHARRVGVRVIKDPAAVAYDAIIDVVLIDTAGRSNLMDEMRKIARVTPNLVIFVGDALAGEQARQFNRIGGVILTKLDADARGGAALSIILFVGVGQGYDDLRPFDQGIVQAVGFRPFVYRIAHNLRGYVRNLGDGVEIVVEGRKPPLARIDFYIEKSSIIPPDIAICEDCLRELFNKRYMYPFIVCTNCGPRFTIIDLPYDRENTTMKEFSMCDFCESEYKDPLRRYHAEPVCCPVCGPSKAAKLIDKGYIVAIKGIGGIHLACDATREDIVAELRRRTFRPQKPFAIMARDLEELMSYRRPNLAPGLHIGVMLPYAATHYLLFYVMTSANYPGKPMVKDEAFKELREIADYFLLHNRKILNRADDSVVRFVDGKSRGFVPLPIELAVGAELMAFGIAYPSQYIGNTLIVADLHPSYNTTKLAMQVQHHYAHVASVMAEHVVGIALDGVGYGTDGKVWGGEVIERLAHIAYPLPGGDIASYPLRALMGILLKYGEASSTGRVLDALAVLLNVHYEGEPAMKLESFDIAYSVAMARTFAEVAVAVALSGGVAYNELITVPRGDNGINVGQALAQRIRLMHVCGTHEDTVTRGGIRSLLPENVKIMSGPGCPVCITPVDIVRMQEIIRRIILTTFGDMYRIPTGSFADLKSEGYDVRVVYSIYDAYKIAKPDRLVVHFSPGFETTTAPTAGMLNNFKIYSVHRLTPPAVFHGLIDPGHVSTIIGVKYGIPQVVAGFEPVDMLLAILLLIRMVKTGEVNILNEYTRVVKWEGNVVAQELIWRALGVIPKSGLELRREWGCLCGAILRGLALPPQCPHFGNACTPRHPIGPCMVSYEGTCSIFYKYGA---------------------------------------------------------------------------------------------------------------GIVGYGAYIPMYRIREEIGRVWGSFPIEEKAVPLDEDTVTIGIEAARNALKRARIEPRLIRAIWFGTESKYAVKPSATIIAEAIADFEFACKAGTEALQYAMAIGADTAQGRPGDHLEFTAGAGGAAFIVGDTPDFWRRYPRHGNRFTGEPAYGLMEELGLDDFDYAVFHQPNVKFPLIGNTYSGATMVGISAVLDVAPGDRILWVSFGSGAGSDAFSIDYALYMVEVGHKPKAIAKGRIRLREKGNVLAAAQIAAILAVKKTPELIPLCHPIPLTGIDKTGVEMEALTGVTVALLTIWDMVKAVEKDEHGQYPFIRVVEKMK-----------------------------------------------------------------------------------------------------------------------------------------------------KLGLKVGLEIHRQLDTK-KLFSPVPQRRLRPMSELGEIDPAALEEFTDLVYMDEEPPHMPDEEALRVALQIAYLLNTPVDEVHFMRKIVIDGSNVSGFQRTAIIATDGVGIPTICLEEDACRIVEIYRIDRLGIPLIEISTTPHPEQAKVVAKFIGDALRATRKVKRGLGTIRQDLNISIEGGARVEIKGVQELDMIPLIIEREVERQLNLLEIRDELVTDIFQSKIIAPKFRGLIGRLGTEFADRAKK-VPGIFHIDELPNYGISDAFVLVAAVIKRAGVPEEGNTQYMRPLPGKARMYPETDIPPIPP-SLAASVLVGLRKEKIAKEAFAMGLIMGRAMAKLRGRADGKLVIQQRRGKGSPTFKSPRGVVEEIMHDPGRTAPVARVKLIIAPEGLLVGQEIGNTLPLAKIPEGTYIYNIEGPGDGGKYVRAGGTYALVVSRKVIVQLPSGECRATIGVVAGGGREKPLVKAGKKARNRFWPTPRGVKMNAVNHPFGGKEH-HPGKPTTTSRRAPPGRKVGHIAARRTGRRSISIMAILGTHEYFIPFPTLGAVIRTRNAAVDLGASGPIAGLLVAIPVTPVAIAGWVGIFVTFLNLIPAAQLDGGHIARYLAAGVHIGTQQKTKDMRKFIYRVRQDGLYVLDVRKTDERLKVAGKFLAILAVSVRLYGQKPVKKFGEVTGAPGRFLPGTMTNPDVIIVTDPRADHQAMKEAVIGIPIVALVDTENYVDLAIPTNNKGRKALALIYWILAREILYRERVLMEKYALKNKKELWKHEFRRRARRLLARLRRLGLLDAVLDDVLSLTEDILERRLQTIVFKKGLARTMQARQLIVHGHIEVNGQIIRSPSYLVLEEEDTFRHIVRVAGVDLDGHALTGIKGVGIAGLDPAGYLTDEQIPRWAVNRPKDYETGRDLHLITAKLDEDIMRLRRRAYRGIRHELGLPVRGQRTRSNFRRGQTVGVSRKGEFAGRKLKKRKKFRWSKRRVLRLKEKSDPLEGAPQARGIVLEKIAVEAKQPNSGMRKAVRVQLIKNGKVVTAFCPGDGAINYIDEHDEVIIEGIGGPKGGSMGDIPGIRYKVVKVNRVSLKELVKGRKEKPRRXIKVMGRWSVDVEVRDPSLKPLPHTHGRHKKHFGKANVHIVERLINKVMMSKKMAYEVVKEAFKIIEQRTGKNPIQVLIWAIENAAPREDTTSVMFGGIRYHVAVDISPLRRLDVALRNIALGACYRTKMSYAEALAEEIILAANKDPSYAYSKKLEIERIAESSRXELANLIPVIALVDSSMPALSQMRRLIRRVSKNTLIGILVTEMNPFKLYPAKPGAVAPKDIVIPAGPTPLSPGPLVGQMQAMGIPARIERGKVTIQKDTVVLKAGEVITELANILNALGIEPLEVGLDVYEDGVLAIDEHAFNLSVNVAYPTKQTIIIQKAFNAKAVAVEAGYIIFGRAIVEAVKPRNFTQTVEVAVNLKDIDLRENRFKEVVLPHGRKIAVIGDGAVAARRLGSPRQARKIAYDFFIAEPLMPKIGRYLGKYLGPRNKMPVVVPPTMKTVRIQLKELAENIETVLYVKTTMGPAVKVVEVLVEGGKATPGPPLGPAIGPLGLNVKLVVDKINEATKDFAGMQVPVKIIVVTKEFEIEVGVPPTSQLIKKELGLEKGSGEPVGNLTMEQVIKIAKMKKMLALTLKAAAKEVIGTALSMGVTVEGKDPREVEIDEGVYDELFYRVPFRRRREGKTNYRKRLALLKSGVVRKSLNIAQIIKGDRTLVSAHTRELIFGWKGHNTPSAYLLGLLIGYKAKKAGIEAILDIGLSSVFAVLKGAVDAGLNVPHSPEIFPDDYRIKGEHIAWQPKTKLGMLVKEGQITDIHEIFRGYQIKEPEIIDVLLPEVNEVLDITLTVRMTDSGRRVRFRVLAAVGNRDGYVGLGIGHGREVIAIRKAIYAKLNIIEIKRGCGSWECRCRPHSVPFTEGKEGSVRVKLIPGPRGLGLVIGDGKKILRLAGIQDVWSQGETRTTVNFAKAVFDALYNLAVIRIRGRDTLAMLRLHHCVIVDQKAKDYITWGEINTLAKLIRKRGKEFAEKVINLKPVFRLHPPRGEGGALGRGEKINDLIERMLRKKVRKMRGSHTHGWGCKKKHRGGSKGGRGMAGTGKRVNLKFIDEHLKVLGTGRFSPKAEEKIRAAGGEAVGKRKTAIARAVGRVRINGEIARFTILEPLILSVDIDRVQGGGFMGQAEAARIAIARALVEYDRTMLVGDPRRTEPHKPKGPRAKRQKSYRX-IINAEGLILGRLASKVAKMLLEEVVIVNAEKAVITYPKRSDEIVRRTIRGMLPRGRKAFKRLKVYVGIPKYVTVGEVAKLIDENGRRIDGRKKYELRPIKMEVGVLKNADGSAYVEWGKNKILAAVYGPREIHPKHLQRAILRVRYNMAPFSVRKKPGPDRRSIEISKVIKGALEPALLLELFPRTAIDIFIEVLQADAGTRVAGITAASLALADAGIPMKDLVAACAAGKIEVLDLNDVPVAIMPMKNDITLLQMDGYLTREEFAVKLAIKGAVYQKQREALKAKIDRDKPAYTRYIRGAPGPKITIFDMGNVQIRQNALEAARQQVNRYLQNYHFKIRVYPFQVLRENPMATGRKADRYGNGMRRPFGKPIGLAARLDQKILHLKFAIEGTRRAAMKFYMATTTNDPNRAEGVYIDVDGNVILDFSSGIGVMNVGLRQLELVLHAAQVALAEKEKKVFLSNSGTEADAALKIAKTNRKLFIAFIGAFHGRTGTMSLTA--EHVPYPNPIFFEPIQGEGGYVVPPNFFKELRKLAHGILLIDDEVQMGMRTGKMWAIFGIAPDIITTAKALGGGATIFRKDLDS--NTFGGNAVAAAAALAVALKRGLALLIPPLI-RLEDFTVFLRADLNSPMKARFRAKVVVATHQGKPYGTTEEHARILGELLGQEVEYVEDIFGRYARMKPGDVIMLENLRFTAEEVFLVKKLSPLIDYVVNDAFAAAHRSQPSLVGFAPMVMGRLMEREIKALSYVLGGAKVDDSLRVALILTGGLVGHVFILAKRTPVDFAILDIGTRTVVIVANGPMGVFEREFALGTVAFSVIGGGHSIASLSHISTGGGAMLTFFSGEKLPVLEALRALKKIAVDETLVKEVVRDIQRALIQADVNVRLVLKLTIQRRALEEKPPAGISRKEHIIKIVYEELSKLILLMVGIQGSGKTTTVAKLAGYKVGVVCSDTWRPGAYHQLRQLLHVEVFGNKDAVKLAREGVDIIIVDTAGRHKEEKGLIEEMHEVILVIDGTIGQALAFKPIGSIIVTKLDGSAKGGGALSAVAATGAPIKFIGVGEKIDDLEPFDPKRFVSRLLGQGLLEKFEEERFLKGKFTLKDMAQLEAQKMGPLKQILRMIPGVIMDSMTEELENPGYSRMKRIARGSGTKDVKELLYAQAGVDEIGHYAALLDYLAMTTDGVGTKVLVAFDTIGIDMVAMNVNDLLCVGAEPVALVDYLAVIAKGLYEGAGGETAVMPDLFDLVGMGIGIIRPGDVVIGISSSGIHSNGLTL-LWEHLLEPTRIYVKAVLELVHGLAHITGGGLLNGIFKLIGEMFRVFNMGVGFVVIVELGSI----------------------------------------------------------------------------------------------------------------------------------------------------------------------------------------------------------------------------VRVSIFGFGTVGRALAEIMATDRSGPDILVDVSS--HDEAFEGIGVVTSNKPPIANHYRELMKAAFFEATVMAGTPVIGLGDDVLSEAVLNASTTFILTEMKAVEKAKEQGILEEDPSKDIDGIDAMHKAKILHWVKGIREVRLIAEIRVQPKRLTEGVLNAAVVIKGPGGGGKVTASGVFSDILLGREPNLEVMWSEHASYKSSWLKLLPDAGVVKFDDETWIVVGIESHNHPSAVEPYGGAATGVGGIVRDVLCMGARPIALLDPIRFGPNRYLFEYVVKGIADYGNRIGVPTVGGETEFDEYTLVNVACVGITRPGLKLILVGNRTGRDGIHGVTFASEELSRSAVQIPDPFTEKLLIEATLEAGKVKALKDLGGGGLTCAASEMVKGFGAIIYADRVPLREPAMNMEVMISESQERMLFAVIFEKYEWAVIGEVADLPIAFDLIWSSPNVVSKAWVWEQYDHEVQGRTVVKPDAAVLKILAFVSDGNPSLNPYHGAMAEVVRNLVSVGALALVDNLNFASPERPEVYWSFVETVKGLAFDLAYVSGNVSFYNEIKPTPVVAGLGKVR-GHLVGVVGVTRRELGGSELYVHDVSRGGLAVALAELAAFSESHGRYVVKCGIFAAALLALQHRQEGAGISVKGHGLVIGHVRYSTSGS-EVQPLTLALAHNGTLTNFSLDSELLGVSFKGAYSIVIRPLAYGWFASEDSALIRPGEVRHCVFEYIYAVPDSGRTAALGFGLIKNRYVGRTFIMLSPVREVLEGKVILVDDSIVRGTTMRQIIAMLRRAGLAYLSIEGLKKAEIEIPEGVEVKGPKGEAVVGTFAHITNMIKGVTEGFVYKLKVVYSHFPITVKVQGVIIENFLGEKAPRKGQEITVEGIDKEAVGQTAANIEQATRITFQDGIYIVELDPLANALSHITNSERVYIKPASKLIEVLRVMQNGYIGEFEFIDDGRAGIYRVQLLGRINKAGAIKPRFPVKWEKRFLPAFFGILIVSTSQGVMSHKEARKGIGGRLIAYVYHPMRRRIQKVTINIGVGESGELTKAEMLQQLTGQKPIKAKKTNRDFGIRRGEPIAVKVTLRMLRRLLASFDEHGNVCFGIEEHINIPGVEYDPEIGIFGMDVCVTLERPGFRVARRKAKIPTLTKEEGMLYLFGVEINAPLHLTLSKELRQKYGVRNLPIRKGDKVRIMRGDFGKVVEVRIYVEGATKTNGTPIHPSNVMIIELNLEDDRRKIPVGAYLTVADNSGAKVIQVIGVVHGTRRRLASAGVGDMVVATVKKGRPDMRHQVVRAVIIRQRKEYRRLDGMRVKFEDNAAVIVTPEGVPRGTEIRGPVAREAAEKWVRIGSIASIVIDIGLRVQPPADPKCPWHGHLKVHGRVFEGIVVTVTVERKKYERYELRRSKIHAHNPPCINAKVGDRVLIAETRPLSKTKHFVVVAILSEIREMSKIRELRLQLAKERMGTSLENPMVIRNLRRDIARLLTIKREKERYFILIDEYLEELRRAGYGGLDIKTPLGTKVIIFAANPGYVIGRGGRRIRELTENPQIEVEEIKPYLNAKVQAVRLAQALERGIHFRRAAAMRAIMNNGARGVEIRLSGKLTGERAKSVRFQGYLAKVGNQALLKLGVIGVKVAIMPMARASGRDISPKFAVEVCEIRGMMYLDEVIALKRPVPLRRYPGRYPVKVAKIKKVLLNAKNNAEQKGLDPDRLRIIHIAAHKGPLRGWYPRAFGRATPTTHIEVVVERYRGYTLEQLMNMSLEELAKLLPARQRKKLLRKIRPIRTHCRDMIVLPEMVGLTIYVHNGKDFVPVEKPEMIGHYLGEFALTRKPVKHGAPGIGATRSSMFVAVKXVIIRPVVTEKAISLIERENKLTFIVDRATKTDIKRAVEEIFGVKVEKVNTLITPRGKKAYVKLKSASEVAARLGLFEEIELPKVFEFRPDLIRRAVIAIQPQGRDPMAGKAAFVPFRGGRRTHPPKNINKKERRLAIMSAIAATALVKARGHIIIPLVVVDELEKVSKTREIFKKLGIDIMRAVRAGKGKMRGRRAKGPLIVVFGARNHPGVDVNLGIEHLAPGTHPGRLTIWTKSAIERLHRPRRGSLGFTPRKRAKSIVPRIRSWPKRMLGFAGYKAGMTHI-GLTNGKEIPVTIVTPPLRFGVRAYKL-KKKPEVMEYAIGGKFNYIKERLGKELREGELLDVIAVTKGKGTQGVIKRWGVK-HKDSKG-RRKVASIGPHPARVMTVPMAGQMGFHHRTELNKRLIAIGEITPKGGFPHYGIVRSDFMMIAGSVPGAKRIIRVRPAIRP---------------------------------------------------------------------------------------------------------------------------------------------------------------------------------------------------------------------------------------------------------------------------------------------------------------------------------ARIKLASTNSLDEVAQIRQIAERTGVRMSGPIPLPTKRIRITTRKSPDGEGSATFDRWELRIHKRLIDIRAMRQIMRIRVPEDVTIEIELKVHIENYGCARNRADGEAEYVVVNTCAVKVIVTGCLPAVLGVVVPIAEGCTRLARRGYREIWLSAEDTGCYGFDI-AELLFRIRVGMKFLHLPVQSGDNEILRMGRTYTVNLHTDVIVGFPGEDEEAFQRTVALIEIRPDKVNVSRYSPRPGTVAAIKERSKHIIL------------------------------------------------------------------------------------------------------------------------------------------------------------------------------------------------------------------------------------------------------------------------------------------------------------------------RVVVGGVFDILHVGHVHFLKMAKELGDELVVIVAHDETVDRAELLRAIRYVDDVVIGEDIIALGPDQEEVVRLAKTSKIIGIAHIYSSYNNTIIHITDITGAETISRWSGGMVVKADRDEPSPYAAMIAAKAAEEALEKGIVGVHIRVRAPGGSKSKTPGPGAQAAIRALARAGLKIGRVEDVTPIPHDGTRPKGGRRGRRVVHPIDLLDVEAALAAHAKVGERVKEIEGHDIMAVVRALSYVHLGATSNDIIDTANALLIRDSTVCIGRTHGQHAVPTTYGMKFALWLDEIGKMRGAVGTGASFDLGLKTNQIVQRDVYAELVLALVASTLDKIALEIRNLQRKQVGSSTMPHKRNPVSEKVSGLARVLYSNVALLNNPLWHERDLTNSSVERVIVLLDEMLRDLEKNLIMAEPLMLKLAHELIRQLAMGTERLKRGFAKMVKGGVIMDVTNAEQARIAEEAGAVSVMALHKVPADIRKAGGVARMAPIEKIQEIMDAVTIPVMAKVRIGHEAEARILEALGVDMIDESEVLTPADPFHIYKKKFTVPFVCGARNLGEAVRRIWEGAAMIRTKGEAGTGNIIEAVRHVRLVNENIRLKILLEIKKLGRLPVVNFAAGGVATPADAALMMAMGMDGVFVGSGIFKSSNPPKMARAIVEAVNHWDEPDVLAEISREIGEPMRGQDI--RMEERGAVMRAGLQSKGLAKKLTEIGKIGLPEWRVLRKEGWTPELISSGKGKKQPYFLDKIRRKLIEMGFIEMTVDQFWNFDALFQPQNHPAREWTDTYQLKLLMPRAHGTALSGRQLAGKYFTIQRVFRPDVLDRTHLIEFNQVDGFVVGELNFRHLLGILKRFAKVKFLPDYYPFTEPSVQMWVEFGGAGVFREEMTKALPVIAWGIGIDRLAMFKLGIDDIRYLFMARMHARKRGRSGSKRPPPPIWLEEIENLVVKLRKEGYSTAMIGTILRDQYGIPSVKLFKDPDITRILEKHGLIPEDLMFLIKRAVNLRKHLHPKDLSMRGLQLIESKIRRLVKYYRRKGKLPFFITSNPGKVREAAESLEEVVPFFIEDSGLFIEALRGFPGVYSAYVFIGNEGILKLMEGRDAHFKSVIGFGFDPIFIPNKTFAEMKNAISHRGKALMIALGIEGTAHTLGLGIVGIHPKEAAEHHAIDVIAFSQGPGLGPALRVVATAARALAINKPIVGVNHCIAHVEITKMVGLYVSGGNTQVLAGRYRVFGETLDIGIGNALDVFARELGLGFPGGPKIEKLARLPYAVKGMDLSFSGLLTEAIVEDLAYSFQETAFAALVEVTERAVAHTEKEEVVLVGGVAANNRLREMLLCRDNGAMIAYTGLRMKFRTDEVEGRIGRLEGKRIETPAIMPVVIIITNSYIIYGIHRLLDYNGIIEVDSGSFQLMRYGGVEVIIEFQKIGVDIGTFLDIPTPPITLERATVQGSTHPIGAVVPLMESYRRPVHLFGAGHPMIFALAVAMGVDLFDSASYALYAKDDRYLTEGTKHLNFPCSCPVCSQELRELLAIHNLWVKQAIREGELWKLVRARAHPKLYALFKVRWPIVFGEIPKYLSSYPFATGLGGFREVGRSAVLVDFGVNLDAIIITHAHLDHSGPIYTTPPTRDLMVLLQKDFIEIQNAGHILGSAINIAVTGDFRLLEPANETLVMEATYGHRTIKRGGKVLIPAMAVGRAQEVMMVLEPIYLDGMIWEAYPEYLS-IIIASSGMLVGGPSVEYFPKNSMIFVSYQAEGTLGRQVQNG-FSGHADRVITVHGE-KEIILEITKFLLFRDV-VVGNLWFYSKDGGRYFTSAMVIAKNVSFHRMMVLDAIRLVPLDVRIVVGNPVHLLLAGATYGVSELEIASAISEGGIPVPVSEFVFEARILFVDITGTYDQPIVVFEVLLPGGYEHYLPKEPGVRLTEGGCVVSITKQGKNAILAAFAGHPSLKRVIVVDEDVEVEWAIATRFQPDRDLIIVPNARGSSLDPSGDATKPLKFERAELLRSAGYEVLRYNIGPGKLEEVKPDRVVFARLTPSQAYNLWIMDKWQLVLEIFEKRAHKEAKLQVELANLQYELPLVKEIRRIRLGDRAGFKGMGEYQTQQHIRYRMIREELLIALAGYTNAGKSTLLNILTNEMFTTLDTTTRRVLITDTVGFIDDLPPFIVEAFHSTLEEIVVVLVVDASEPIIVALNKVDLVKISARLRDIISIRDFSLATLFFEPSTRTRLSFESAMRLGGAVIGFATSVKKGESLRDTIKTVEQYVIVIRHPKEGAARLAAEVPVINAGDGSNQHPTQTLLDLYTIKKEIDGLKIGLLGDLKYGRTTHSLAEALSFYYLISPELLRMELDVLYVTRIQKERFPDEQEYLKVKGSAKENLKVMHPLPRVDEIHAIYFKQVFNGVPVRMALLGLVLGVFDIGGSVLAVVVGGGRTARKYIMAGKLGAKDYLGILVTRANALLLIKIPVMGGHPGHTTDAVAALLAEFNADLFVIVTNVEGVYDSDPKKPEAKKITVVDLLAAKVIQRSGIRLFDVIKGGTVIERKLVGKKIILAIPGSIAAVECVKLARELIRHGAEVHVMSESAQKIIFATGNPVITEITGFIEHVELAADLILVCPATANTISKIACGIDDTPVTTVVTTAFP-MIAPAMHSMYRHPINIEKLKVEFIGPRGKAKVASIDEIVLAGKRVLVTAGATREYIDPIRFITNASSGKMGVAMAEEARGAEVTLIRTKVVIHAAAVSDFREKIKSTPKIIVGFKAE-SDLVVANTL-----------------------------------------------------------------------------------------------------------------------------------------------------------------------------------------------------------------------------------------------------------------------------------------------------------------------------------------------
>GCF_000151105.2|Thermococcus_barophilus_MP
NFSEWYLIETAGIQDKYPVKGMNIWLPYGLRIMTGHQEVLFPALIPETEFQKEAEHIAGFEGEVFWVTHRLILRPTSETAMYSFALWIRSHADLPFKIYQIVNVYRYETKHTRPLIRVREIRFFEAHTAHDEDAERQIDLEIFDLPYIVKRPEWDKFPGAYYSLGAEVVMPDGRTLQIGTMHNYKQNFAKAYNIMYEKEDGHQTTYGMSERLLAAVIAVHGDDRGMVLPPTIAPIQVVIVPIGIRVHVDERDRPGRKFYDWELKGVPLRIEVGPRDVEAVLARRDMLGIPYRFARTIERVKGTRDLLILTPTFEYKLFQLRAFKDKGGRDISLRPDLTSSVARLPKPVKWYYITNMFRYEEPQSGRLREFWQAGVELIGSEADAEVIANIGDRVLLDMRLIDKIDFGIARGFDYYTSIVFEAGSIGGGGRYDNLIVFGGKTPATGFAIGIERLIPILLRKALVVILGKRDLAEGKEKDVEELLEADVALEVVQLVGQKPFVIVFVGFNGSGKTTTIAKLAHGLSSVIAASDTFRAGAIEQVEHARRVGVKVIKDPAAVAYDAIVDVVLVDTAGRNNLMDEMKKIVRVTPDLVIFVGDALAGEQARQFNKIDGVILTKLDADARGGAALSIILFVGIGQGYDDLKEFDEGIVQGVGFRPFVYRIAHNLRGYVKNLGDGVEIVVEGEAPPLAKIEFYIEKSSIIPPDVSICEDCIRELFNKRYMYPFIVCTNCGPRFTIIDLPYDRINTTMREFEMCEFCESEYKDPLRRYHAEPVCCPVCGPSKTAELIDKGYIVAIKGIGGIHIACDATNEDVVEELRKRILRPQQPFALMAKDLEELLSYRKPALAPGLHIGVMLPYSGIHYLLFYVMTSANYPGLPMVKDKAFKELKDLADYFLLHNRKILNRADDSVIRFVDGKSRGFVPLPIDLAVGAELLAFGFAYPSQYIGNTLVISDLHPLYNTTKLAMQVQHHYAHIASVMAENIIGIAVDGVGYGVDGNTWGGEVIERLAHIDYPLPGGDLASYPLRALVGILLKYGKASSTGRVLDAFAVMLNVTYEGEPAMKLESFDIAYSVALGRAFGEIAVNVGVSGGVAYNELIVVPRGDNGINVGQALAQKIKIMHVCGTHEDTVTRSGIRSLLPENVKIVSGPGCPVCITPVDIVRMQEIMRRIILTTFGDMYKIPTGSFADLRSEGYDVRIVYSIYDAYKIAKPDRLVVHFSPGFETTTAPAAGMLNNFKIYSVHRLTPPAVFDGLIDPGHVSTIIGVEYGIPQVIAGFEPVDVLMGILMLLRMIRKGEVKIENEYTRVVKYDGNVEAQKLIWRALGVIPKSGLELKNEYGCLCGVILRGLALPPDCPHFGKTCTPRNPVGPCMVSYEGTCHIFYKYGAILITNDDGIYRGIRAALGDVYVVAPMRSASGRAMTLYALDGMPVDCVIFALAISGINLGENMSTISGTASAAIEAATHGIPSIAISLKGVDMLNVNIPITRLAKVSVTPINGIVGYGAYVPMFRIKAEIGRVWGGFPIEEKAVNLDEDALTIGIEAARNALKRAKIDPKLIRAIWFGSESKYAVKPSATVIAEAIADFEFACKAGTEALQYAMAIGADTAQGRPGDHLEFTAAAGGAAYIVGDTPDFWRRYPRHGNRFTGEPAYGLMEELGLNDFDYAVFHQPNVKFPLIGNTYSGATLVGVSAVLDIAPGERILWVSFGSGAGSDAFSIDYALYMVEVGHKDKAIAKGKIRLKKKGNVLAAAQIAGILAVKRTWEIIPLCHPIPLTGVDKTGVEMEALTGVSVALLTIWDMVKAVEKDEKGQYPVIRVVEKIKKVSAPATIANFGPGFDVFGLCLDEKNVASISAKIIKGIRPKSGLGSSGASALGGKLL--GVEAALEGEKAASGSAHGDNIVPSLFGGFTIVIVLPSTKRARAVLPRASALISALGDIEKADYLAIPYRKALESGAYGVSLSGSGPAMFAEIGLKVGLEIHRQLDTK-KLFSPVPQRRLRPMSELGEIDQAALEEFSDLVYMDEEPPHMPDEEALRVALQIAYLLNTPVDEVHFMRKIVIDGSNVSGFQRTAIIAMNGVGIPTICLEEDAARIIEIYRIDRLGIPLVEIATTPHPEQAKVVAKYIGDALRATRKVKRGLGTIRQDLNVSIKGGARIEIKGVQELDMIPIIIEREVIRQLNLLRIRDELVTDIFESKIIAPKFRGLIGRLGTEMADRAKK-VKGIFHIDELPNYGITDAFVLVAAVLQRAGVPEEGNTQYMRPLPGKARMYPETDIPPILP-SLAASILVGLKKEKIAKEAFAMGMIMGRAMAKLRGKADGKLVIQQRRGKGSPTFRAPVGKVVEILHDPGRTAPVARVKLIIAPEGLLVGDEIGNTLPLAMIPEGTYIYDIEAPGDGGKFVRAGGSYALVVSRKVIVQLPSGECRATIGVVAGGGREKPLVKAGKKARNRFWPKPRGVKMNAVNHPHGGKEH-HIGRPSTVSRRAPPGRKVGHIAARRTGRRSISIMAILGTHEYFIPFPTMGAVIRTRNAAIDLGVSGPLAGFLVALPVSPVAIAGWVGILVTFLNLVPAAQLDGGHIARYLAAGVHIGTQQKTKDMKKFIYRVRQDGLYVLDVRKTDERLRIAGKFLAVLAVSVRLYGQKPVKKFGEVTGAPGRFLPGTMTNPDVLIVTDPRADHQALKEAVVGIPIVALVDTENYVDLAIPTNNKGRKALALIYWILAREILYRERVLMKKYALKNKKELWKHEFRRRARRLLARLTRLGLLNAVLDDVLSLTEDILERRLQTLVYKKGLARTIQARQLIVHGHIEVNGQIIRSPSYLVLEEEDGFRHIVRVAGVDLDGNALTGIKGIGIAGLDPAGYLTDEQIPPWAVNRPKDYETGRDMHLIGAKLVEDINRLRRRAYRGIRHELGLPLRGQRTRSNFRRGTTVGVRRKGEFAGRKLKKRKKFRWSKRRVLRLKEKSDPLEGAPQARGIVLEKIAVEAKQPNSGMRKAVRVQLIKNGKVVTAFCPGDGAINHIDEHDEVIIEGIGGPKGGSMGDIPGIRYKVVKVNRVSLKELVKGRKEKPRRXLKVFGKWSTDVVVNDPSLKPLPHTHGRHKKPFGKANVHIVERLINKVMMSKKMAYEVVKEAFEIIEKRTKQNPIQVLIRAIENAAPREDTTTVMFGGIRYHVAVDISPLRRLDVALRNIALGACYRNKMSYAEALAEEIIAAANKDTSYAYSKKEEIERIAQSSRXRLAEIIPVVALVDAGVPALSKMREKLRRVSRNTLIAILATEMNPFKLYPAKPGVPVPRDVVVPAGPTPLSPGPVVGEMQALGIPARIERGKVTIQKDTVVLKAGEIITQLANILNKLGIEPLEVGLNAYEDGVLAIDEHAFNLSVNIAYPTAQTIIIQKAFNAKSVAVEAGYIIFGKAFVEAVKPRNFTQTVEVAVNLKDIDLRENRFKEVVLPHGRKIAVIADGAVAAKKLGSPREARKLAYDFFIAAPLMPKIGRYLGRYLGPRNKMPVVVPPTLKTVRIQLKKIAENIETVLYVKTTMGPAVKVVEVLVEGGKATPGPPLGPAIGPLGLNVKLVVDKINEATKDFAGMQVPVKIIVATKQFEIEVGTPPVSQLIKKELGLEKGSSEPVGNLTMEQVIKIAKAKKMLAADLKAAAKEVIGTALSMGVTVEGKDPRVVEIDEGVYDEIFYRVPFRRRREGKTNYHKRLKLLKSGVVRKTLNIAQIIKGDRTLVSAHTRELMFGWKGHNTPSAYLLGLLIGYKALQKGIEAILDIGLSSIFAVLKGAVDAGLNVPHSEEIYPEDYRIRGEHIAWQPRTKLGMLVKEGQITDIHEVFKGYQIKEPEIVDVLLPEVNQVLDIALTVRMTDSGRRVRFRVLAAVGNRDGYVGLGIGHGKEVIAIRKAIYAKMNIIEIKRGCGSWECRCKPHSVPFAEGKEGSVRVKLMPGPRGLGLVIGDGKKILTLAGVKDVWSQGETRTTVNFAKAVFDALYNIAIIRVRGRDTLAMLRLHHLVIVDQKAKDYITWGEINTLAKLIRKRGREFAEKVINLKPVFRLHPPRGEGGALGRGEKINELIERMLRKKVRKLRGSHTHGWGCKKKHRGGHKGGRGMAGTGKRVNLKFIDEHLKVLGTGKFSPKAQEKIREAGGEAVGKRKTAIARATGRIRINNEIARFTILEPLILKVDIDKVQGGGFMGQAEAARVAIARALVEYDRTMLVGDSRRTEPHKPKGPRAKRQKSYRX-IINAEGLILGRLASKVAKMLLEEVIIVNAEKAIITYPKRSDEIVRRTIRGMLPRGRKAFKRLKVYAGVPKYVTVGEVAKLIDENGRRIDGRKKYELRPIKMEVGVLKNADGSAYIEWGKNKILAAVYGPREIHPKHLQRAILRVRYNMAPFSVRKKPGPDRRSVEISKVIRGALEPAIILELFPRTAIDVFIEVLQADAGTRVAGITAASLALADAGIPMKDLVSACAAGKIEVLDLNDVPVAIMPIKNDITLLQMDGYLTREEFAVRLAIKGAVYQKQREALKAKIDRDKPAYTRYIRGAPGPKITIFDMGNVQIRQNALEAVRIQVNRYLQNYHFKIRVYPFQVLRENPMATGRKADRYGNGMRRPFGKPIGLAARLDQKIVHLKFALEAMRRAAMKFVISSGLGVK-RGYGALEDVDGNVFIDFLAGAAAASTGYAQVAKIQHSMAIEVAEINPKILFGLSGSDAMLTMKVARTRKPWFIAFIGAYHGQTGATSIAA--VWIPYPNPLIAEPIQGDAGIVVPPNFFKELKKVLHGILLAMDEVQTGIRTGKWFATFKVKPDFISFGKGVASGGVIGRAELML--LTPAANPVISAAAYATAFELGLILITPPLV-RLPDFTVFLRVDLNSPVRARFKAKVVIATHQSKPYNTTEQHAEILSSLISREVEYVEDIFGRYARLKPGDAVILENLRFAAEEIHFVRKLAPLLDYVVNDAFAAAHRSQPSLVGFAPMIMGFLMEKEVRALIYVLGGAKVGDSLRVALILTGGLVGHIFTLAKRTPVDFAILDIGSRTVIIVANGPMGVFEIEFALGTIAFSIVGGGHSIASITHISTGGGAMLAFFAGEKLPVLKAFRALKKLAVDEVLIKEVVRDIQRALIMSDVNVKLVLDLTIQKRALEEKPPAGVSRREHIIKIVYEELTNFILLTVGIQGSGKTTTVAKLAGYKVGLVCSDTWRPGAYHQLKQLVSIEVFGDKDAVRLAKEGVDIIIVDSAGRHKEEKSLIEEMHEVILVIDGTIGQALAFKPIGSIIVTKLDGSAKGGGALSAVVATGAPIKFIGVGERIDDLEPFDPKRFVSRLLGQGLLEKFEEEKFMRGKFNLKDMAQLEASKMGPLKQILQMIPGVIMDSMTEELEHPEYSRIKRIARGSGTKDVKELLYAQAGVDEIGHYAALMDYLAMTTDGVGTKILVAFDTIGIDMVAMNVNDLICVGAEPIALVDYLAVIAKGLYEGAGGETAVMPDLFDLAGTAIGIIKPGDVVIGIESSGIHSNGLTL-LWEHLLEPTRIYVKPILELVKGLAHITGGGLLNGIFKLIEEMFKVFNMGIGFVVIVEIGKV----------------------------------------------------------------------------------------------------------------------------------------------------------------------------------------------------------------------------VFLSFIGFGNVGRGVARVLISDSKASDVVVDVTN--DVNAWHGRHVVTSNKPPLVFHFMELTQEARFEATVMAGTPIITLGDEILSRGVFNGTTTFILSQMEALKKAQELGIAERDPSTDIKGIDAAYKATILHNVRGIAEIRLVAEVSVEPKTVVYGTQNVAVIVKGAGAGVKETASAVVSDIILGREPNIEVMWSEHASYKSSWLKLLPDAGVVKFDENTAIVVGIESHNHPSAVEPYGGAATGVGGIVRDILCMGARPIALLDPIRFGPNRYLFEYVVKGIADYGNRIGVPTVGGETEFDEYTLVNVACIGIMHSGLLLVLVGNKTGRDGIYGVTFASEELSRSAVQIPDPFTEKLLIEATLEAGKVKALKDLGGGGLTCASSEMAKGFGAVIYADKVLQREPNMTMEVMISESQERMLFAIIFEKYEWTVVGEVADLPIAFLKVLSSPNILSKEWVYRQYDHEVQGRTVLKPDAAVLKILAFVSDGNPSLNPYHGAMVEAVRNLTSVGALSLVDNLNFASPERPEVYWSFIETVKGLTFGLAYVSGNVSFYNEIKPTPVVAALGKVKEGELIAIVGVTKKELGGSELYVHDVSRGGLAIALAEMALFSESQARFIVKCGIFAAALLALQHRQESAGISYKGLGLVIGHVRYSTFGG-EAHPLRLALVHNGTLTNYSIDSELLGLIFKGAYSLAFRPLAFGIFASEDSALVKPGEVAHCVFEFIYAVPDSGRAAAIGYGLIKNRYIGRTFIMLSPVKEVIKDKIILIDDSIVRGTTMKRIVAMLKKAGLRYLSIEGLINAEVEIPEGVEVKGPKGEAIARTFAHINNMIKGVTEGFTYKLKVVYSHFPVTVKVQGVIIENFLGEKAPRIGQEIIVEGIDKEKVGQTAANIEQATRITFQDGIYIVELDPLANALSHITNSEKVYIKPASKLIEVLRVMQNGYIGEFEFIDDGRAGIYRVQLIGKINKAGAIKPRFPVKWEKRFLPAFFGILIVSTSQGVMTHKEARRGIGGRLIAYVYHPMRRRIAKVTINIGVGGSGELTKAEMLQQLVGQKPIRAKKTNRDFGIRRGEPIAVKVTLRMLKRLLASFDEHGNVCFGIDEHINIPGVEYDPEIGIFGMDVCVTLERPGFRVARRRTKIPTLTKEEGMVFMFGVEINAPLHLTLSPELREKYGVRNLPIRTGDKVRIMRGDYGKVVEVRIYVEGVTKVNGTPIHPSNVMIVELNLDDERRKLPVGAYLKVADNSGAKVIQIIGVVHGVRRRLASAGVGDMVVATVKKGRPDMRHQVVRAVIVRQRKEYRRLDGMRVKFEDNAAVITTEDGVPRGTEIRGPIAREAAEKWVRLGGIASIVLDIGLRIQPPADPKCPWHGHLKIHGRVFEGIVVTVTVERRKYERYELRRSKIHAHNPPCINAKAGDRVLIAETRPLSKTKHFVVVAVLSEIREMSKIRELRLELAKERMGTSLENPMVIRNLRRDIARLLTIKREKERYFILIDEYLEELRRAGYGGLDIKTPLGTKVIIFAANPGYVIGRGGRRIRELTENPQIEVEEIKPYLNAKVQAVRLAQALERGVHFRRAAAIRAIMRNGARGVEIRLSGKLTGERAKSIRFQGYLAKVGNQALLKLGVIGVKVAIMPMARASGRDISPKFSVEICEIRGMMFLDDVIAMRRPVPLRRFPGRYPVKVAKIKKVLLNAKNNAEQKGLDPDKLKIIHAAAHRGPLRGYIPRAFGRATPTTHIEIVVERYRGYTLEELLNMPLDKVAELFPARQRKKLLRKIRPIRTHCRDMVILPEMVGITIYVHNGKEFVPVEKPEMIGHYLGEFALTRKRVQHGSPGVGATRSSMFVAIKXVIIRPVVTEKAVSLIEKENKLTFIVDRATKQDIKRAVEEIYNVKVEKVNTLITMKGKKAYVKLKSASEIAARIGLFEEIELPKVFEFRPDLIRRAVIAIQPQGRDPMAGKAAFVPFRGGRRAHPPKDINRKEKKLALMSAIAATALVRARGHIIIPLIVEDELEKIGKTREIFKKLGIDIERAVRAGKGKMRGRRAKGPLIVVLGARNHPGVDVNLGVEVLAPGTHPGRLTIWTKGAIERLSKPRRGSLAYSPRKRAKSIVPRIRKWPQRLLGFAGYKAGMTHI-GLTKGKEIPVTIVTPPMVFGIRAYKL-KKKPEVMEYAVGGKFAYLKEKLGKEIREGELLDVIAVTKGKGTQGPVKRWGIK-HKAQRAGGRHVGNLGPHPARVMTVPQAGQMGFHHRTEFNKRLIAIGEITPKGGFPHYGIVRSDFLMIAGSVPGAKRIVRVRPAIRP---------------------------------------------------------------------------------------------------------------------------------------------------------------------------------------------------------------------------------------------------------------------------------------------------------------------------------ARIKLASTNSLNEVAQIKQIAERTGVRMSGPIPLPTKRIRITTRKSPDGEGTATFDRFELRVHKRLIDIRAMRQIMRIRVPEDVTIEIELRVHIETYGCTRNKADASADYVIVNTCAVKVIVTGCLPAILGVVVPISEGCTRFARKGYKEIQLSSEDTGCYGFDI-AELLFRIRVGMKFLHLPVQSGDNEILRMGRTYTVNLNTDIIVGFPGESEEAFQNTVELIKVKPDKINVSRFSPRPGTLAAAKERSKEIIL------------------------------------------------------------------------------------------------------------------------------------------------------------------------------------------------------------------------------------------------------------------------------------------------------------------------RVLVGGVFDILHVGHIHFLSQAKQLGDELVVIVAHDETVERAEVLKALKMVDEVYIGEDVVALGPDQDEVIRIAKTSRIIGVAHIYSSYNNTIIHITDLTGAETISRWSGGMVVKADRDEPSPYAAMIAAKAAEEALEKGIVGVHIKVRAPGGSKSKTPGPGAQAAIRALARAGLKIGRVEDVTPIPHDGTRPKGGRRGRRVVHPIDLLDVEAALAAHAKVGERVKEIEHHDIMAVVKALSYVHLGATSNDIIDTANALLIKDSTACIGRTHGQHAVPTTYGMKFAIWLDEIGQMSGAVGTMASFDLGLKSNQIIQRDIYAELVLALIASTLDKIALEVRNLQRKQVGSSTMPHKRNPISEKICGLARIIYSNVALLNNPLWHERDLTNSSVERVIMLLDEMLSGLENNLIMAEPLMLKLAHEVVRQIAM-----------------------------------------------------------------------------------------------------------------------------------------------------------------------------------------------------------------------------------------------------------------------AVMRAWLQSKGLAKKLTETGKIGLPERRALRKEGWTPELIKSGKGKKQPYFLDKIRRKLIEMGFIEMTVEQFWNFDALFQPQNHPARDWTDTYQLKMLMPRAHGTALSARQLAGKYFAIQRVFRPDVLDRTHLIEFNQVEGFVIGELTFKHLLGILKRFAKVKFLPDYYPFTEPSVQMWVEFGGAGIFREEMTKPLPVIAWGIGIDRLAMFKLGIDDIRYLFMARIHARKRGKSGSKRPPPPTWVEEVENLVIKLRKEGYSTAMIGTILRDQYGIPSVKLITGKKITKILEENGLIPEDLMFLIKRAVNLRRHLHPKDISRRGLQLIESKIRRLVKYYRRTGKLPVFITSNKGKVKEAAKELEEVVPFFIDDSGLFIEALNGFPGVYSAYVFLGNEGILKLMEGRKAYFKSVIGFGFDPIFIPEKTFAEMKNKISHRGRALMIALGIEGTAHTLGIGIVGIHPKEAAEHHAVDVIAFSQGPGLGPCLRVVATAARALAIGKPIVGVNHCIAHVEITKMVGLYVSGGNTQVLAGRYRVFGETLDIGIGNALDTFAREIGLGFPGGPKIEKLAQLPYAVKGMDLSFSGLLTEAVIEDIAYSFQETAFAALVEVTERAVAHTEKEEVVLVGGVAANNRLREMLLCRDNGAMIAYTGLLMKFRTDEVEGRIGRLEGKKIETPAIMPVVIIITNSYIIYGIHKLLDYDGIIEVDSGSFQLMRYGGVEVIIEFQKIGVDIGTFLDIPTVPITLERATVQGSTHPIGAVVPLMESYRRPVHLFGAGHPMIFALAVAMGIDLFDSASYALYAKDDRYLTEGTKHLSFPCSCPVCSQELKEMLALHNLWVKQAIKEGELWRLVRSRSHPKLFAFFKVGTPIVFGEIPKYLSSYPFATGLGGFREVGRSAVLVDFGINLDAIIITHAHLDHSGPIYTTPPTRDLMVLLQKDFIEIQNAGHILGSAINVAVTGDFRLFEPANETLIMESTYGHQTIKRKGKVLIPAMAVGRAQEIMMVLEPIYLDGMIWEAYPEYLS-IIIASSGMLVGGPSVEYFPRNSIIFVSYQAEGTLGRQVQRG-FSGHADRVITVHGE-REIILEITKYLLFKDV-VVGNLWYYPKDGGEYFTSAVVVAKNMSFHRMMVIDAIRIVPLDVRIIVGNPIYVLLAAATYGKSELNIASAIKENGIEVPASELVFEAKILFVDITGTYDQPVVVFEVLLPGGYEHYLPKEPGVRLTEGGCVVSITKHGKNAILAAFAGHPSLKHVVVVDEDVEVEWAIATRFQADRDLVVIPNARGSSLDPSADATKPLEFERAELLRSAGYEVLKYNIGPGKLQEIKPDKVIFAQLTPSQAFNIAIIDKWQLVLEIFEKRAHKEAKLQVELANLRYELPLVREIRRAKMGEQPGFKGMGEYQIHQHIRYRMIRKELIVALAGYTNAGKSTLLNALAREMFTTLDTTTRRVLVTDTVGFIDDLPPFIVEAFHSTLEEIIILLVLDVSEPIIVVLNKQDLTSISAKLRDVVSIRDFSLATLFFEPSTRTRLSFESAMRLGGSVIGFASSVKKGESLRDTIKTVEQYVIVIRHPKEGAARLAAEVPVINAGDGSNQHPTQTLLDLYTIKREIDGLKIALLGDLKYGRTVHSLSEALSHYYLISPGLLRMELDVLYVTRIQKERFPDEQEYLKVKGSAKETLKIMHPLPRVDEIHAIYFRQVFSGIPVRMALLALTLGVFDIGGSVLAVVVGGGRVSREYIKAKTFTPKDYIGIHITRANAMLLIKIPIMGGHPGHTTDAVAALLAEYQADLLVVITNVDGVYDSDPREPNAKKLSVVDALAAKFIQRGKIRLFDVIRGGTIVERKLVGRKIVLAIPGSIAAVECVKLARELIRHGAEVHVMSESAQKIIFATGNPVVTEITGFIEHVELCADLVLVCPATANTISKIACGIDDTPVTTVVTTAFA-MIAPAMHSMYEHPINIEKLKVEFIGPKGKAKVASIDEIVLKGKRVLVTAGATREYIDPIRFITNKSSGKMGVALAEEARGAEVTLIKTKVVILAAAVSDFKKKIKSTPKIIVGFKAEYSDVVIANKGVIIKFGGSSVRVIVLSALKGVTDLLLKVDYVLSFGERLSVIETDGIPVVTGFLG-RTTLGRGGSDYTASVLGYAVLIMSDVKGIYTADPRIVKNAEEALTASRLGMKALHERTIEPI-VPLI-------------------------TSDDSELWTR----------------------------------------------------------------------------------------------------------------------------------------------------------------------------------
>GCF_000022365.1|Thermococcus_gammatolerans_EJ3
EFSEWYLLETAGIIDKYPVKGMNVWLPYGLKIMTGHEEVLFPALIPETEFQKEAEHIKGFEDEVYWVTHRLILRPTSETAMYSFSLWIRSHADLPFKVYQIVNVYRYETKHTRPLIRVREIRFFEAHTAHVEDAERQIDLEIFDLPYVIRRPDWDKFPGAFYSLGAEIMMPDGRTLQIGTMHNYKQNFAKAYNIQYETETGHQTTFGMSERLLAAVIAVHGDDSGMVLPPTIAPIQVVIVPIGFRVHVDERDRPGRKYYDWELKGVPLRIEVGPRDVEAVLARRDMLGTPYRFARTVERVKGTRDFLVLTPTFEYELFKLRAFLDKGGRDISLRPDMTSSVARLPKPIKWYYIANMFRYEEPQSGRFREFWQAGVELIGSEADAEVIANIGDRVLLDMRLIDKIDLGIARGFDYYTSVVFEAGSIGGGGRYDNLIVFGGKTPATGFAIGIERLIPILLRKALVVLIGKRDLENGKEKDVEELLEADVALEVVKLVGKKPYVIVFVGFNGSGKTTTIAKLANGLSVVIAASDTFRAGAIEQVEHAKRVGVKVIKDPAAVAYDAIIDVVLVDTAGRNNLMDEMKKIVRVTPDLVIFVGDSLAGDQARQFNKIDGVILTKLDADSRGGAALSIILFVGVGQGYEDLRPFDQGIVQAVGFRPFIYRIAHNLRGYVKNLGDGVEIVVEGRKPPLARIDFYIEKSSIIPPDIAICEDCLRELFNKRYMYPFIVCTNCGPRFTIIDLPYDRENTTMREFPMCDFCRSEYEDPLRRYHAEPIACPVCGPSKAAELIDRGYIVAIKGIGGIHLACDATNEEVVAELRKRTFRPQKPFAIMADSLEELTSYRRPNLAPGLHIGVMLPYAGTHYILFYVMTSANYPGMPMVKDRAFEELRDMADYLLLHNRKILNRADDSVIRFVDGRSRGFVPLPIELAVGAELMAFGVAYPSQYIGNTLIVADLHPTYNTTKLAMQVQHHYAHIASVLAEKAVGIAVDGVGYGTDGNVWGGEVLERLAHIDYPLPGGDLASYPLRALMGILLKYGEASSTGRVLDAFAVLLNVHYEGEPAMKLESFDIAYSVALARAFAGVAIDVVMSGGVAYNELIVVPRGDNGINVGQAIAQKLRIMHVCGTHEDTITRSGIRSLLPENVKVVSGPGCPVCITPVDIVAMQLIMKEIILTTFGDMYKIPTGSFADLKSEGYDVRVVYSIYDAYKMAKPDKTVVHFSPGFETTTAPTAGMLNNFKIYSVHRLTPQGIIDALIDAGHVSTIIGVKYGIPQVIAGFEPNDVLLAILLLIRMYKEGDARVVNEYKRAVKYEGNVVAQELMWRALGVFPKTGLEVRDEFGCLCGAVLRGLAMPTDCPHFGKTCTPRHPIGPCMVSYEGTCHIFYKYGAILLTNDDGIYNGLRAALGEVYVVAPLRSASGRAMTLYGIDGTPTDCVIFAIAVSGINLGENLSTVSGTASAAIEASTHGIPSIAVSLEGVDMLNVNVPITRLAKVSVTPINGIVGYGAYVPMYRIKEEIGRVWGSFPIEEKAVPLDEDALTIGLEAARNALKRAGIDPKLIRAVWFGSESKYAVKPTGTVIAEAIADFEFACKAGTEALQYAMAIGADTAQGRPGDHLEFTAGAGGAAFIVGDTPDFWRRYPRHGNRFTGEPAYTLMEELGLNDFDYAVFHQPNVKFPLIGNTYSGATMVGVSAVLDIAPGDRILWVSFGSGAGSDAFSIDYALYMVEVGHKDKAVAKGRIKLKKKGNVIATAQIAGILAVKKTPELIPLCHPIPLTGVDKTGVEMEALTGVTVALLTIWDMVKAVEKDENGQYPVVHVVEKIKKIRVHATIANFGPGFDVFGVGIGERNTAVVAAKLRKGIRPRSGLGSSGASSLAGRVL--GVEAAMEGERAASGSAHGDNVVPAYYGDFTIVAVLPPTSEARRVLPPASSLVLALNDLKAVDRIALPYRKALEAGAYGFSVSGSGPAVFAELGLKVGLEIHRQLDTK-KLFSPVPERRLRPMSELGEIDPAALEEFSDLVYMDEEPPRGPDREALEVTLQIAYLLNKPVDEVHFMRKIVIDGSNVSGFQRTAIIALDGVGIPTICLEEDACRIVEIYRLDRLGIPLVEISTTPHPEQAKVVAKYIGDALRATRKVKRGLGTIRQDLNVSIKGGARVEIKGVQELDMIPLIIEREVERQLNLLKIRDELVTDVFESKIIAPKFRGLIGRLGTEMADRAKK-VKGIFHIDELPNYGITDAFVLVAAVIKRAGVPEEGNTQYMRPLPGKARMYPETDIPSIFP-SLAASILVGLKKEKIAKEAFAMGMIMGRAMAKLRGRADGKLVIQQRRGKGTTTFRAPRGVVEEILHDPGRTAPVARVKLILAPEGVLVGQEIGNTLPLAKIPEGTYVYNIEGPGDGGKYVRAGGTYALVVSRKVIVQLPSGECRATIGVVAGGGREKPIVKAGKKARNRFWPKPRGVKMNAVNHPHGGKEH-HIGRPSTVSRRAPPGRKVGHIAARRTGRRSLSVLAILGTHEYFIPFPTLGAVIRTRNAAIDLGVSGPLAGILVAIPVTPVAIAGWVGILVTFLNLIPAAQLDGGHIARYLAAGVHIGTQQKTQDMKKFIYRVRQDGLYVLDVRKTDERLRIAGKFLAILAVSVRLYGQKPVKKFGEVTGAPGRFLPGTMTNPDVIIVTDPRADHQAMKEAIVGIPIVALVDTENYVDLAIPTNNKGRKALALIYWILAREILYRERVLKRKYALKNKKELWRHEFRRRARRLLARLHRLGLLDAALDDVLSLTEDVLERRLQTLVYKKGLARTIQARQLIVHGHIEVNGQIIRSPGYLVLEEEDTFRHIVRVAGVDLDGHALTGIKGIGIAGLDPAGYLTDEQIPAWAVNRPKDYETGKDMHLITAKLVEDINRLRRRAYRGIRHELGLPLRGQRTRSNFRHGTTVGVSRRGEFAGRKLKKRKKFRWSKRRVLRLKERSDPLEGAPQARGIVLEKIAVEAKQPNSAMRKAVRVQLIKNGKVVTAFTPGDGAINHIDEHDEVIIEGIGGPKGGSMGDIPGIRYKVVKVNRVSLKELVKGRKEKPRRXLKVFGRWSVDVTVNDPSLRPLPHSHGRHKKPFGKAQVHIVERLINKVMMSKKMAYEVVKEAFMIIERRTKQNPIQVLIRAIENSAPREDTTTIAFGGIRYHMAVDVSPLRRLDVALKNIALGACYRNKTTYAQALAEEIIAAANRDPSFAYSKKEEIERIAQSSRXELTKIIPVIALVDAGVPALSKMRDKLRRVSRNTLIAILATEMNPFKLYPAKPGAVVPKDVVIPAGPTSLAPGPLVGEMQALGIPARIEKGKVTIQKDYTVLKAGEVITQLARILNALGIEPLEVGLNAYEDDVLAIDEHAFNLSVNTAYPTKQTIIIQKAYGAKNVAVEAGYIILGRAIVEAVKPRNFTQTVEMAVNLKDIDLRENRFKEVVLPHGRKIAVIADGAVAAKRLGSPREARKLAYDFFIAAPLMPKIGRYLGRYLGPRNKMPQVVPPTLKTVRIQLKKLAENAEAVLYIKTTMGPAVKVVEVLVEGGKASPGPPLGPAIGPLGLNVKQVVDEINKATKEFEGMQVPVKIIVKKKTFRIEVGIPPTSQLIKKELGIPKGSSEPVGNLTMEQVIKIAKMKIMLAPTLKAASKEVIGTALSMGVTVEGKDPREVEIDEGLYDELFYRVPFRRRREGKTNYHKRLKLLKSKVVRKSLNIAQIIKGDRTIVSAHTRELIFGWKGHNTPSAYLLGLLIGYKAKKAGIEAILDIGLSSVFAVLKGAVDAGLNVPHSEEIFPEDYRIRGEHVAWEPRTKLGRLVKEGQITDIHEIFKGYQIKEPEIVDVLLPEVNEVLDIALTVRMTDSGRRIRFRVLAAVGNRDGYVGLGIGHGREVIAIRKAIYAKMNIIEIKRGCGSWECRCRPHSIPFAEGKEGSVRVKLMPGPRGLGLVIGDGKKILSLAGVQDVWSQGETRTTVNFAKAVFNALYNLALIRLRSGDTLAMLRLHHLVIVDQKVKDYITWGEIDTLVKLLRKRGREFAEKVINIKPVFRLHPPRGEGGALGRGEKINELIERMLRKKVRKLRGSHTHGWGCKKKHRGGSKGGRGMAGTGKRINLSDIDENFKVLGTGKVTPKAEEKIREAGGEVVGKRKTAIARATGRVRINHEIARFTIMEPLILKVDIDKVEGGGFMGQAEAARVAIARALVEYDRTMLVGDSRRTEPHKPKGPRAKRQKSYRX-IINAEGLILGRLASKVAKMLLEEVVIVNAEKAIITYPKRSDEIVRRTVRGMLPRGRKAFKRLKVYVGVPKYVTVGEVAKLIDENGRRIDGRRKYELRKIHMEVGVLKNADGSAYIEWGKNKILAAVYGPREIHPKHLQTAVLRVRYNMAPFSVRKKPGPDRRSVEISKVIRGALEPALILEMFPRTVVDVFIEVLQADAGTRVAGITAASLALADAGVPMRDLVAACAAGKIDVLDLNDVPVAIMPLKNDITLLQMDGYLTKEEFAVKLAIKGAVYQKQREALKAKIDRDKPAYTRYIRGAPGPKITIFDMGNMQIRQNALEAIRIQVNRYLQNYHFKIRVYPFQVLRENPMATGRKADRYGNGMRRPFGKPIGLAARVDQKILHLKFALGAMHRAKMKLAISPGLGVK-RGRGALEDVDGNVFIDFLAGAAAASTGYSQVARIQHSMAIEVAEKRPLVLFGMSGSDAVMALQAARTRRPWILSFIGAYHGQTGATSVAA--VWVPYPNPLIAEPIQGDAGIVVPPGFFAELKRLLHNILLAMDEVQTGIRTGKWFASFGVKPDLLIFGKGVASGGVIGRRELLL--LTPAANPVVSAAAKATAFELGLILITPPLV-RLTDFTVFLRVDLNSPLKARFRAKVVVATHQSKPYKTTEEHAEILGRLLGTGVEYVEDIFGRLARLKPGEVLMLENLRFSAEEIHLVRKLAPLLDYAVNDAFAAAHRSQPSLVGFAPTVAGFLMEKELMALEYVLGGAKVDDSLKVALILTGGLVANVFTLAKRTPVDFAVLDIGSRTVTIVANGPMGVFEREFALGTVAFSVVGGGHSIASVSHVSTGGGAMLSYFAGESLPVIEALKALRKLAVDEALIREVVRDIQRALIQSDVNVRLVLQLTIQERALNEKPPAGVSPREHVIKIVYEELTKLILLTVGIQGSGKTTTIAKLAGYKVGLVCTDTWRPGAYYQLKQLVNIEVFGDKDAIKLAREGVDVIIVDTAGRHKEESGLIEEMHEVILVIDGTIGQALAFKPIGSIIVTKLDGSAKGGGALSAVAATGAPIKFIGVGEKIDDLEPFDPKRFVSRLLGQGLLEKIEEEKFLRGKFNLKDMAQLEAQKMGPLKQILQMIPGIIMDSMTEELENPDYSRIKRIARGSGTREVRELLYAQAGVDDLGHYSALLDYLAMTTDGVGTKVLVAFNTIGIDMIAMNVNDLLCVGAEPIALVDYLAVIAKGLYAGAGGETAVMPDLFDLAGTAIGIMRPDDAVIGISSSGIHSNGLTL-LWEWLLEPTRIYVRAVLELVHGLAHITGGGLINGIFKLIEEMFRVFNMGVGFVAIVELGRV----------------------------------------------------------------------------------------------------------------------------------------------------------------------------------------------------------------------------VKVGLFGFGNVGRAVARVLLSDTSGADIVIDVTN--DKNAHDGKAVVTSNKPPLAFHYAELTDEALFEATVMAGTPIIGLGDTVRKKAVLNATTTFILSRMKAVRQAQELGIAERDPSGDVLGIDAGYKATILHCVKGIAEIRLVATVRVTP--EVSSNENVALLVKGAGAGLKETASGVVSDLVLGREPNLEVMWSEHASYKSSWLKLLPDAGIVKFDDETWVVVGIESHNHPSAVEPYGGAATGVGGIVRDILCMGARPIALLDPIRFGPNRYLFEYVVKGIADYGNRIGVPTVGGETEFDEYTLVNVACVGIMRAGLKLILVGNRTGRDGVHGVTFASEELSRSAVQIPDPFTEKLLIEATLEAGRVKALKDLGGGGLTCAASEMAKGFGAVIYADRVPLREPGMTTEVMISESQERMLFAVIFEEYEWTVVGEVADLPIAFDLVWGSPNILSKRWVWEQYDHEVQGRTVLKPDAAVLKILAFVADGNPNLNPYQGAMAEVVRNLVSVGALALVDNLNFASPERPEVYWSFAETVRGLAFGLAYVSGNVSFYNEIKPTPVVAGLGKVK-GLLIGVVGLTKPELGGSELFVHDVSRGGLAVALAKMAAFSESHGRYIVKCGIFATALLALQHRQESAGISVSGPGLVIAHVRYSTSGS-ETQPLRIAVAHNGTLTNFSVDSELLGISFKGAYSVALRPLSYGTFASEDSALVEPGEVHHCVFEYIYAVPDSGRAAALGFGLIKNRYIGRTFITLSPVREVIAGKVVLVDDSIVRGTTMKRIVAMLRKAGLAYLSVEGLKRAEVEIPEGVEVKGPKGEAIARTFAHINNMIKGVTEGFTYKLKVVYSHFPVTVKVQGVIIENFLGEKNPRRGQEITVEGIDKEKVGQTAANIEQATRITFQDGIYIVELDPLANALSHITNSERVYIKPASKLIEVLRVMQNGYIGEFEFIDDGRAGIYRVQLIGKINKAGAIKPRFPVKWEKRFLPAFFGILIVSTSQGVMTHKEARKGIGGRLIAYVYHPMRRRIAKLTINIGVGESGELTKAEMLEQLVGQKPIRAKQTNRDFGIRRGEPIAVKVTLRMLDRLLENFDEHGNFCFGIQEHINIPGVEYDPEIGIFGMDVCVTLERPGFRVAKRKRKIPTLTKEEGIVFAFKVNVNAPLHLPLSKELREKYGVRNLPIREGDKVRVMRGDFGKVLEVRIHVEGVTKTDGTPLHPSNVMIIELNLEDEERKLPVGAYLKVADNSGAKVIQIIGVVKGTRRRLASAGVGDMVVATVKKGRPDIRHQVVRAVIVRQRKEYRRLDGMRVKFEDNAAAIVTPEGVPRGTEIRGAIAREAAERWVRLGSIASIVLEIGLRVQPPADPKCPWHGNLKIHGRYFEGIVVTVVVERKKYERYELRRSKVHAHNPECINAKTGDKVLIAETRPISKTKSFVVVAVLSEIREMSKIRQLRLELAKERMGTSTENPMVIRNLRRDIARLLTIKKEKERYFILIDEYLEELRRAGYGGIDIKTPLGTKVIIFAASPGYVIGRGGRRIRELTENPQIEVEEIKPYLNAKVQAVRLAQALERGIHFRRAAAIRAIMRNGARGVEIRLSGKLTGERAKSVRFQGYLAKVGNQALLKLGVIGVKVAIMPMARASGRDISPKHSVELLEIRGMMYLDDVIAKKRPVPMRRFPGRYPVKVAKVKKILLNARNNAEQKGLDVDRLKIIHAAAHRGPLRGYIPRAFGRATPTTHIEIVVERYRGYTLDELLNMSLEEFAKLLPARQRKKLLRKIRPIRTHSRDMIVLPEMVGITIHVHNGKEFVPIEKPEMIGHYLGEFALTRKIVQHGSPGVGATRSSMFVAVKXVIIRPLVTEKAVSLIEKENKLTFIVDKATKQDIKRAVEEMFNVKVEKVNTLITMKGKKAYVKLRNASEIAARLGLFEEIELPKVFSFRPDLIRRAVIAIQPQGRDPLAGKAAFVPFRGGRRTHPPKDINKKERRLAIMSAIAATALVRARGHVVFPLVVVDDLQKVFKTAQIFKKLGIDIERAIRAGKGKMRGRRAKGPLIVVQGARNHPGVDVNLGVELLAPGTHPGRLTIWTKGAIERLHRPRRGSLAFSPRKRARSVVPRIKKWPKRMLGFAGYKAGMTHI-GLTKGKEIPVTIVVPPLFYGIRAYKL-KKKPEVMEYAIGGKFEYAKERIGKEIREGELLDVIAVTKGKGTQGPVKRWGVK-HKAQRAGGRHIGNLGPHPARVMTVPQAGQMGFHHRTEFNKRLIAIGDITPKGGFPHYGIIRSDFLMIEGSVPGSKRIIRVRPAIKP---------------------------------------------------------------------------------------------------------------------------------------------------------------------------------------------------------------------------------------------------------------------------------------------------------------------------------ARIKLASTNALNEVTQIKQIAERTGVRMSGPIPLPTKRIRITTRKSPDGEGTATFDRFELRVHKRLVDIRAMRQIMRIRVPEDVTIEIELRVYVESYGCSRNRADGKADYVVVNTCAVKVIATGCLVGILGVVVPISEGCTRFARRGYREIILSSEDTGCYGFDI-AELLFRVRVGMKFLHLPVQSGDNEILRMGRTYTVNLNTDIIVGFPGESDEAFRNTVELVKVKPDKINVSRYSARPGTIAAVKERSKDIIL------------------------------------------------------------------------------------------------------------------------------------------------------------------------------------------------------------------------------------------------------------------------------------------------------------------------RVLVGGVFDILHVGHVHFLKQAKELGDELVVIVAHDETVDRAELLRAIRYVDEVYIGSDVIAIGPDQNEVIRVAKTTKIIGVAHIYSSYNNTIIHITDITGAETVSRWSGGMVVKADRDEPSPYAAMIAARAAEEAMEKGFVGVHIKVRAPGGSKSKSPGPGAQAAIRALARAGLRIGRVEDVTPIPHDGTRPKGGRRGRRVVHPIDLLDVEAALAAHAKLGERVKEIEHHDIMAVVKALSYVHLGATSNDIIDTANALLIKESTVCIGRTHGQHAVPTTYGMKFALWLDEVGKMRGAVGTAASFDLGLKTNQLVPRDLYVELMLALVASTLDKIGLEIRNLQRKQVGSSTMPHKRNPITEKVCGLARVIYSNVALLNNPLWHERDLTNSSVERVIVLLDEMLRGLEKNLIMAEPLMLKLAHELVRQLAMGTERLKRGFAKMVKGGVIMDVTNAEQARIAEEAGAVAVMALHRVPADIRKAGGVARMAPIEKIQEIMDAVTIPVMAKVRIGHVAEARILEALGVDMIDESEVLTPSDPFHIDKREFKIPFVCGNRNLGEAVRRIWEGAAMMRTKGEAGTGNIIEAVRHVRLLKDNIALKILLEIKKLGRLPVVNFAAGGVATPADAALMMQMGMDGVFVGSGIFKSSNPPKMARAIVEAVNHWDEPDVLVEISKEIGEPMRGQDI--RLEERGAVMRAGLQAKGLAKKLTETGKIGLPEWRALRKEGWTPELIKSGKGKKQPYFLDKIRRRLIEMGFIEMTVDQFWNFDALFQPQNHPAREWTDTYQLKLLMPRAHGTALSGRQLAGKYFTIQRVFRPDVLDRTHLIEFNQIDGFVVGELNFRHLLGILKRFAKVKFLPDYYPFTEPSVQMWVEFGGAGIFREEMTKALPVIAWGIGIDRLAMFKLGIDDIRYLFMARMHARKRGKSGSKKPPPPAWVEEVEALVVKLRKEGYSAAMIGTILRDQYGIPSVKLITGKKITKILEENGLIPEDLMALIRKAVNLRKHLHPKDKSRRGLQLTESKIRRLVKYYRRTGKLPAFITSNPGKVEEAADTLEEVAPFFLDDSGLFVEALKGFPGVYSAYVYLGYWGILKLLEGRKAYFKSVIAFGFDPVFIPERTFAEMKNAISHRGRALMIALGIEGTAHTLGIGIVGIHPKEAAEHHAVDVIAFSQGPGLGPALRVVATAARALAINKPIVGVNHCIAHVEITKMVGLYVSGGNTQVLAGRYRVFGETLDIGIGNAIDTFARELGIGFPGGPKIEKLALLPSAVKGMDLSFSGLLTEAVVEDLAYSFQETAFSALVEVTERAVAHTGKNEVVLVGGVAANNRLREMLLCRDNGAMIAYTGLRMKFRTDEVDGRIGKLTGKSIETPAIMPVIMIITNSYIIYGIHRLLDYDGIIEVDSGSFQLMRYGEVEVIIEFQKIGVDIGTFLDIPTPPITLERAAVQGSTHPIGAVVPLMESYRRPVHLFGAGHPMIFALAVAMGVDLFDSASYALYAKDDRYLTEGTKRLEFPCSCPVCSQELRELLAIHNLWVKQAIKEGELWRLVRARSHPKLYAFFKVRWPIVFGEIPKYLSSYPFATGLGGFREVGRSAVLVDFGVNLDAIIITHAHLDHSGPIYTTPPTRDLMTLLQQDFIEIQNAGHILGSAINIAITGDFRLLEPAVETLVMESTYGHHTIKRGGKVLIPAMAVGRAQEIMMVLEPIYLDGMIWEAYPEYLS-IIIATSGMLVGGPSVEYFPKNSIIFVSYQAEGTLGRQVQRG-FSGHADRVITVHGE-GEILLEITRYLLFEDV-VAGNIWYYPKDGGPYFTSAMVIAKNVSFHRMMVRDAIRLVPLDVRIVVGNPIHLLLAGATYGISELEIASKLSEGGIPVPVSEFVFEAKITFVDITGTYDQPLVVFEALLPGGYEHFLPKEPGVRLTEGGAVVSITKQGKNAILAAFAGHPSLKHVVVVDEDIDVEWAIATRFQADRDLVIVPNARGSSLDPSADATKPLEFERAELLRSAGYEVLRYNIGRGKLEELKPDKVIFARLTPSQAYNLWILDRWQLVLEIFEKRAHKEAKLQVELASLQYEVPLVKEIRRIKLGDRAGFKGMGEYQTQQHIRYRMIRKELLIALAGYTNAGKSTLLNALAGEMFTTLDTTTRRVLLTDTVGFIDNLPPFIVEAFHSTLEEIIVLLVIDASEPMVIVLNKIDLTKTSAKLRDVISIRDFSLATLFFEPSTRTRLSFESAMRLGGSVIGFSTSVRKGESLADTIRTVEQYVIVIRHPMEGAARLAAEVPVINAGDGSNQHPTQTLLDLYTIKRAIDGLTIGLLGDLKYGRTVHSLAEALAFYYLISPELLRMELDVLYVTRIQRERFPDEEEYLKVKGSAKETLKVMHPLPRVDEIHALYFRQVFSGVPVRMALLGLTLGVFDIGGSVLAVVVGGGKVARKYIKAKTFTPKDYIGIHITRANAMLLIKIPIMGGHPGHTTDAVSALLAEYQADLLVVVTNVDGVYDSDPRKPNARKLGVVDALAAKFIQRGRIRLFDVVRGGTVV-RKLVGKKIVLAIPGSIAAVECVKLARELIRHGAEVHVMSENAQKIIFATGNPVVTEITGFIEHVELAADLILVCPATANTIGKIACGIDDTPVTTVVTTAFS-MIAPAMHTMYEHPINIEKLRVEFIGPRGKAKVASIDEIVLEGKRVLVTAGATREYIDPIRYITNASSGRMGVAIAEEARGAEVTLIRTKVVVLAAAVSDFRAKIKSTPKIIVGFKAE-SDMVVANTL-VVKFGGSSVRVVVVSALRGVTEKLLEKDYILSFGERFSALTLRGVPVVTGFIG-TATLGRGGSDYTASALGAGVLIMSDVKGIYTADPRLVPEAERALLAAKLGMKALHPRTIEPL-IPLI-------------------------SCHHSELWAR----------------------------------------------------------------------------------------------------------------------------------------------------------------------------------
>GCF_000246985.2|Thermococcus_litoralis_DSM_5473
EFSEWYMIELAGIQDKYPVKGMNVWLPYGLRIMTGHDEVLFPALIPETEFEKEAEHIAGFHGEVLWVTHRLILRPTSETAMYPFNLWIRSHADLPFKVYQIVNVYRYETKHTRPLIRVREIRFFESHTAHDEDAERQIDLEIFDLPYIVKRPDWDKFPGAFYSLGAEVIMPDGRTLQIGTMHNYKQNFAKAYEITYEKEDGHQTTFGMSERLLAAVMAVHGDDNGLVLPPTIAPIQVVIVPIGIRVHVDDRERPGRKFYDWEIKGVPLRIEVGPRDVEAVLARRDMLGIPYRFARTIQRVKGTRDLLILTPTFEYKLFELRAFEDKGGRNISLRPDLTSSVARLPKPIRWYYIANMFRYEEPQSGRLREFWQAGVELIGSEADAEVIANIGDRVLLDMRLIDKIDFGIARGFDYYTSIVFEAGSIGGGGRYDNLIVFGGKTPATGFAIGIERLIPILLSKALVIILGKRDLAEGSEKDVEELLEADVALEVVKLVGQKPFVIVFVGFNGSGKTTTIAKLANGLSVVIAASDTFRAGAIEQVEHAKRVGVKLIKDPAAVAYDAIIDVVLVDTAGRNNLMDEMKKIVRVTPDLVIFVGDALAGEQARQFNRIDGVILTKLDADARGGAALSIILFVGVGQGYDDLMPFDEGIVQGVGFRPFVYRIAHDLRGYVKNLGDGVEIVVEGKAPPLARVEFYIEKSSIIPPDVSICDDCLRELFDKRYMYPFIVCTNCGPRFTIIDLPYDRVNTTMREFDMCDYCESEYRDPLRRYHAEPVCCPVCGPSKAAKLIDKGYIVAIKGIGGIHIACDATNEEVVKELRKRILRPQQPFAIMAKDLEELTSYRKPALAPGLPIGVMLPYAGTHYILFYVMTSANYPGMPMVIDRAFEELKDLADYFLLHNRKILNRTDDSVIRFVDGKSRGFVPLPIDLAVGAELMAFGMVYPSQYIGNTLVVADLHPLYNTTKLAMQVQHHYAHIASVMAENIVGIAVDGVGYGSDGNTWGGEVLERLAHISYSLPGGDLASYPLRALVGILLRYGKASSTGRVLDAMAVLLNVTYEGEPAMKLEGIDIAYSVALGRAFGEVAVNIGISGGVAYNELIVVPRGDNGTNVGQALAQKIKLMHVCGTHEDTVTRSGIRSLLPENVKVMSGPGCPVCITPADIAAMMEIMREIILTTFGDMYKIPTGSFADLKSEGFDVRVVYSIYDSYKIALKDKLVVHFSPGFETTTAPAAGILKNFKIYSVHRLTPPAVFDGLIDPGHVSTIIGVEYGVPQVVAGFEPVDFLMGIFMLLRMIRKGEAKIENQYTRVVKYEGNVEAQRTIWRALGVIPKSGLELKKEYGCICGAVLRGLALPTQCPLFGKKCTPRNPVGPCMVSYEGTCQIFYKYGAILVTNDDGIHRGIKAALGEIYVVAPMRSASGRAMTIYALDGMPVDCVIFAMAISGINLGENMSTVSGTASAAIEAATQEIPSIAISLKGVDMLNVNVPFTRLAKVSVTPINGIVGYGAYVPMYRIKEEIGRVWGSFPIQEKSVNLDEDAITIGIEAARNALKRAQIDPREIRALWFGTESKYAVKPSATVIAEAIADFEFACKAGTEALQYAMAIGADTSQGRPGDHLEFTASAGGAAYIVGDTPDFWRRYPRHGNRFTGEPAYGLMEELGYSDFDYAVFHQPNVKFPLIGNTYSGATLVGISAVLDIAPGDRILWVSFGSGAGSDAFSIDYALYMVEVGHKDKAVAKGRIKLKKKGNVIAAAQLAGILAVKKTPELIPLCHPIPLTGVDKTGVEMEALTGVSVALLTIWDMVKAVEKDANGQYPFIRVVEKVKKVLAPATIANFGPGFDVFGLCLAKKNVASISAKLKKRIRPKSGLGSSGASAIGGNVL--GVRAALEGEKAASGSAHGDNVVPALFGGFTIVVVLPSTRKARSVLPRASALISALGDLETVDYLVIPYRKALESGAYGVSLSGSGPAMFAALGLKVGLEIHRQLDTK-KLFSPVPERRLRPMSELGEIDQAALEEFSDLVYLDEEPPHLPDEEALRVALQITYLLNIPVDEVHFMRKIVIDGSNVSGFQRTAIVGMNGVGIPTICLEEDACRIIEVYRLDRLGIPLIEIATTPHPEQAKVVAKFIGDALRATRKVKRGLGTIRQDLNVSIKGGARIEIKGVQELDMIPLIIKREVERQLNLIKIKEELVSDIFASKIIAPKFRGLIGRLGTEMADRAKK-VKGIFHIDELPNYGISDAFVLVAAVLQRAGVPEEGNTQYMRPLPGKARMYPETDIPPIFP-SLAASVLVGLKKERIAKEAFAMGMLMGRAMAKLRGKADGKLVIQQRRGKGTTTFRAPAGRVVEILHDPGRTAPVAKVKLILAPEGLLVDQEIGNTLPLAKIPEGTYVYNIEGPGDGGKYVRAGGSYALVVSKRVIVQLPSGECRATIGVVAGGGREKPIVKAGKKARNRFWPKPRGVKMNAVNHPHGGKEH-HIGKPSTVSRRAPPGRKVGHIAARRTGRRSISVLAILGTHEYFIPFPTLGAVIRTRNAAIDLGSSGPIAGFIVAIPVLPVAIAGWVGILVTFLNLIPAAQLDGGHIARYLAAGVHIGTQQKTKDMKRFIYRVRQDGLYVLDVRKTDERLRAAGKFLAILAVSVRLYGQKPVKKFGEVTGAPGRFLPGTMTNPDVLIVTDPRADHQAMKEAIIGIPIVALVDTENNVDLAIPTNNKGRKALALIYWILAREVLFRERVLVQKYALKNKKELWKHEFRRRARRLLARLARLGLLGAHLDDVLSLTEDILERRLQTMVFKKGLARTIQARQLIVHGHIEVNGQIIRSPSYLVLEEEDGFRHIVRVANVDIDGHALTGIRGIGIAGLDPAGYLTDEQIPAWAVNRPKDYETGRDLHLTGAKLVEDVNRLRRRAYRGIRHELGLPLRGQRTRSNFRRGTTVGVSRRGEFAGRKLKKRKKFRWSKRRVLRLKEKSDPLEGAPQARGIVLEKIAVEAKQPNSGMRKAVRVQLIKNGKVVTAFTPGDGAIKHIDEHDEVIIEGIGGPKGGSMGDIPGIRYKVVIVNRTSLKEIVKGRKEKPRRXLKVFGRWSVEVVVEDPSLRPLPHSHGRHKKQFGKANVHIVERLINKVMMSKKMAYEVVKEAFKIIEQRTKQNPIQVLVKAIENSAPREDTTNIMFGGVRYHLAVDISPMRRLDVALRNIALGACYRNKISYAEALAEEIIAAANKDTSFAYSKKEEIERIAQSSRXELAKLIPVVALVDADVPALSKMRESLRRVSRNTLIGILVTEMNPFKLYPAKPGVLAPRDIVVPAGPTPLSPGPLVGEMQALGIPARIEKGKVSIQKDTVVLKAGEIITQLANILNQLGIEPLEVGLKAYEDGVLAIDEHAFNLSVNVAYPTKQTIIIQKAFGAKNVAVEAGYIILGKAFVEAVKPRNFTQTVEVAVNLKDIDLKENRFKEVVLPHGRKIAVIADGAVAAKKLGNPRAARKIAYDFFIAAPLMPKIGRYLGRYLGPRNKMPVVVPPTVKTVRIQLKKLAENIETVLYVKTTMGPAVKIVEVLVEGGKATPGPPLGPAIGPLGLNVKQVVDRINEATKDFAGMQVPVKIIVVTRQFEIEVGTPPVSQLIKKELGLEKGSSEPVGDLTMEQVIKIAKAKKMLAADLKAAAKEVIGTALSMGVTVEGKDPREVEIDEGVYDEVFYRVPFRRRREGKTNYHKRLALLKSGVVRKTLNIAQIVKGDKTVVSAHTRELMFGWKGHNTPSAYLLGLLIGYKALEKGIEAILDIGLSSIFAVLKGAVDAGLEVPHSEEIYPEEYRIKGEHIAWQPKTKLGMLVKEGQITDIHEIFKGYQIKEPEIVDVLLPEVNEVLDIALTVRMTDSGRRVRFRVLAAVGNRDGYVGLGIGHGKEVIAIRKAIYAKMNIIEIKRGCGSWECRCRPHSIPFAEGKSGSVKVKLMPGPRGLGLVIGDGKKILSLAGVKDVWSQGETRTTVNFAKAVFEALYNLALIRIRGRDTLAMLRLHHLVIVDQKVKDYITWGEINTLAKLIEKRGREFAEKVIGLKPVFRLHPARGEGGALGRGEAINELIERMLKKKVRKLRGSHTHGWGCKKKHRGGHKGGRGMAGTGKRVNLKFIDEHLKVLGTGKFSPKAEEKIIQAGGEALGKRKTAIARATGRVRINSEIARFTIMEPLVLKVDIDKVEGGGFMGQAEAARVAIARALVEYDRTMLVGDSRRTEPHKPKGPRAKRQKSYRX-IINADGLILGRLASKVAKMLLEEVVIVNAEKAIITYPKRSDEIVRRTIRGMLPRGRKAFKRLKVYAGIPKYVTVGEVAKLIDENGKRLDGRKKYELRPIKMEVGVLKSADGSAYVEWGKNKILAAVYGPREIHPKHLQRAILRVRYNMAPFSVRKKPGPDRRSVEISKVIRGALEPAVILELFPRTSIDVFIEVLQADAGTRVAGITAASLALADAGIPMRDLVAACAAGKIDVLDLNDVPVAIMPIKNDITLLQMDGYLTKEEFAVRLAIKGAVYQKQREALKAKIDRDKPAYTRYIRGAPGPRITIFDMGNVQIRQNALEAARTQLNRFLTNFHYKIRVYPFQVLRENPMATGRKADRYGNGMRRPFGKPIGLAARLDQKILHLKFAIAAMKRASMKFYMATTTNDPNRTEGNYIDVDGNRVLDFSSGIGVLNAGLRQLDKLIHGAQVALAEKEKKTFLSNSGTEANAALKIAKTQRKLFIAFIGAFHGRTGTMSLTA--EHVPYPNPFVAEPIQGEGGYVVPPNFFKELKKVAHGILIIDDEVQMGMRTGKMFAIFGIAPDIISLAKALGGGATIFRKDLDS--NTYGGNALACVAALTVALKRGLATLIPPLT-KLIEFTVFFRADLNSPVKARFRAKVVVGTHQSKPYETTEQHAEILSSLLGIEVKYVEDVFGKCARLKPGEILMLENLRFAAEETYFVRKLNPLIDYVVTDAFAAAHRSQPSLVGFAPMIPGFLMERELKALNYVLGGAKVEDSLRVALILTGGLVSQIFTLAKRTPVDFAVMDIGSRTIIIVANGPMGVFEIEFAKGTVAFSVVGGGHSIASISHISTGGGAMLAFFAGEKLPLVEALKALRKLAVDEALVREVVRDIQRALLTSDVNVRLVLDLTIEKRALEEKPPAGVSKKEHIIKIVYEELTSFILLTVGIQGSGKTTSVAKLAGYKVGLVCSDTWRPGAYFQLKQLVGIEVFGDKDAVKLAKEGVDVIIVDSAGRHKEEKGLIEEMHEVILVIDGTIGQALAFKPIGSIIVTKLDGSAKGGGALSAVVATGAPIKFIGVGEKIDDLEPFDPKRFVSRLLGQGLLEKFEEEKFLRGKFNLKDMAQLEARKMGPLQQILKMIPGVIMDSMTEELENPEYSRIKRIARGSGTKDVKELLYAQAGVDDIGHYAALMDYLAMTTDGVGTKTLVAYDTIGIDMIAMNVNDLICVGAEPVALVDYLAVIAKGLYEGAGGETAVLPELFDLAGTAIGVIKPGDAVIGISSSGIHSNGLTL-IWEHLLEPTRIYVKPILELVHGLAHITGGGLLNGIFKLIEEMFRVFNMGVGMVVVVELGVV----------------------------------------------------------------------------------------------------------------------------------------------------------------------------------------------------------------------------ISLSLIGFGNVGTGVAEVLLTDSTASDVVVDVTN--DKNATNGKSVVTSNKPPVVFSYRELLRVSLFEATVMAGTPIIHLADSIERWGVLNGTTTFILNAVEALKKAQELGIAERDPSNDIKGIDAGYKGVILHNIEGIEGTRLVALVEIKPRELVKGTSNVALVIRGAGAGIKETASGVVSDIILGREPNLEVMWSEHASYKSSWLKLLPDAGVVKFDENTAVVVGIESHNHPSAVEPYGGAATGVGGIVRDILCMGARPIALLDPIRFGPNKYLFEYVVKGIADYGNRIGVPTVGGETEFDEYTLVNVACIGLMRSGLLLVLVGNKTGRDGIHGVTFASEELSRSAVQIPDPFTEKLLIEATLEAGKVKALKDLGGGGLTCASSEMAKGLGAIIYADRVPQREPNMTMEVMISESQERMLFAIIFEKYEWTTVGEVADLPIAFLKVLSSPNIVSKEWIWQQYDHEVQGRAVLKPDAAVLKILAFVSDGNPSLNPYHGAMAEVVRNLASVGALALVDNLNFASPERPEVYWSFIETIKGLAFGLAYVSGNVSFYNEIKPTPVVAGLGKVREGDLIAIVGVTKKELGGSELYVHDVSKGGIAVALAEMAMFSESHGRFIIKCGIFATALMALQHRQESAGISLSGRGLVIAHVRYSTSGS-ETQPLEIAVAHNGTLTNFSVDSELLGISFKGAYSVAFRPLSYGIFASEDSALIKPGEVYHCVFEYIYPVPDSGRAAALGFGLIKNRYIGRTFIMLSPVRDIIDGKVVIVDDSIVRGTTMKRIVAMLRNAGLSYLTVEGLKKAEVEIPEGVTVKGPKGEAIARTFAHIANMIKGVTEGFTYKLKVVYSHFPITVKVQGVYIENFLGEKAPRVGGEIIVEGIDKEKVGQTAANIEQATRITFQDGIYIVELDPLANALSHITNSERVYIKPASKLIEVLRVMQNGYIGEFEFIDDGRAGIYRVQLLGKINKAGAIKPRFSVKWEKRFLPAFFGILIVSTSQGVMTHKEALKGIGGRLIAYVYHPMRRRIAKVTINIGVGESGELTKAEMLESLVGQKPIKAKKTNRDFGIRRGEPIAVKVTLRMLKRLLASFDEHGNVCFGIDEHINIPGVEYDPEIGIFGMDVCVTLERPGYRIARRKHHIPTLTKEEGMVFMFGVQINAPLHLTLSKELRQKYGIRALPIRTGDKVKIMRGDFGKVVEVRIHVEGATKVNGTPIHPSNVMIVELNLEDERRKLPIGAYLKVADNSGAKVIQIIGVVKGVRRRLASAGVGDMVVATVKKGRPDMRHQVVRAVIVRQRKEYKRLDGMRVKFEDNAAVITTPEGVPRGTEVRGPVAREAAEKWVRVGSIASIVLDIGLRIQPPADPKCPWHGRIKVHGRVFEGVVITVTVERKKYERYELRRSRIHAHNPPCINAKPGDKVIIAETRPLSKTKSFVVIAVTSEIREMSKIRELRLELAKERMGTSLENPMVIRNLRRDIARLLTIKKEKERYFILIDEYLEELRRAGYGGLDIKTPLGTKVVIFAERPGFVIGRGGRKIRELTENPQIEVEEIKPYFNAKVQATRLAQALERGVHFRRAAAIRAIMNNGARGVEIRISGKLTGERAKSVRFQGYIAKVGNQALLKLGVLGVKVSIMPMAKASGRDISPKLSIEVCEIKGMMLLDDVIAKRRPIPLRRFPGRYPVKVAKIKKILLNVRNNAEQKGLDPDRLKIIHAAAHRGPLRGYIPRAFGRATPTTHIEIVVEKYRGYTLEELMNMSLEDLARLFPSRQRKKLLRKIRPIRTHSRDMVILPEMVGITIYVHNGKEFVPVEREEMIGHYLGEFALTRKRVQHGSPGVGATRSSMFVAIKXVIIRPVVTEKAISMVERENKLTFIVDRATKQDVKRAVEEIYNVKVEKVNTLITMKGKKAYVKLKSASEVAARIGLFEEIELPKVFQFRPDLIRRAVIAIQPQGRDPLAGKAAFVPFRGGRRTHPPKDINKKERRLALMSAIAATALVKARGHIIVPLVVEDELEKVYKTAKIFKKLGVDIERAVRAGKGKMRGRRAKGPLIVVQGARNHPGVDVNLGVELLAPGAHPGRLTIWTKGAIERLSRPRRGSLAYSPRKRAKSIVPRIRKWPQRMLGFAGYKAGMTHV-GLTKGKEIPVTIVAPPLIYGVRAYRI-KKKPEVMEYAVGGKFAYIKERLGKELREGELLDIVAVTKGKGTQGPVKRWGIK-HKAQRAGARHVGNLGPHPARVMTVPQAGQMGFHHRTEFNKRLLRIGEITPKGGFPHYGIVRNDFLMIAGTIPGAKRIIRVRPAIRP---------------------------------------------------------------------------------------------------------------------------------------------------------------------------------------------------------------------------------------------------------------------------------------------------------------------------------ARIKLASTNALNEVTQIKQIAERTGVRMSGPIPLPTKRIRITTRKSPDGEGSATFDRFELRVHKRLIDIRAMRQIMRIRVPEDVTIEIELRVHIETYGCTRNKADASAEYVVVNTCAVKVIVTGCLPGILGVVVPISEGCTRFARKGYKEIQLSSEDTGCYGFDI-AKLLFRVRVGMKFLHLPVQSGDNEILRMGRTYTVNLNTDIIVGFPGESEEAFQNTVELVKIKPDKINVSRFSPRPGTLAAVKERSKDIIL------------------------------------------------------------------------------------------------------------------------------------------------------------------------------------------------------------------------------------------------------------------------------------------------------------------------RVVVGGVFDILHVGHIHFLKKAKELGDELIVIVAHDETVERAELLRALKMVDGVVIGEDVIALGPDQNEVIRIAKTSKIIGVAHIYASYNNTIIHITDLTGAETISRWSGGMVVKADRDESSPYAAMIAAKAAEEALEKGIVGVHIKVRAPGGSKSKNPGPGAQAAIRALARAGLRIGRVEDVTPIPHDGTRPKGGRRGRRVIHPIDLLEVEAALAAHAKLGERVKEIEHHDIMAVVKALSYVHLGATSNDIIDTANALLIKESTVCIGRTHGQHAVPTTYGMKFAIWLDEIGQMSGAVGTMASFDLGLKSNQIIQRDIYAELMLALIASTLDKIALEIRNLQRKQVGSSTMPHKRNPICEKVSGLARVIYSNVALLNNPLWHERDLTNSSVERVIILLDEMLSGLEKNLIMAEPLMLKLAHELVRKLAMGTERLKRGFAKMVKGGVIMDVTNAEQARIAEEAGAVAVMALHKVPADIRKAGGVARMAPVEKIQEIMDAVTIPVMAKIRIGHYAEALALEALGVDMIDESEVLTPADPFHVDKRKFKVPFVCGARNLGEAVRRIWEGAAMIRTKGEAGTGNIIEAVRHVRLVNENIRLKILLEVKKLGRLPVVNFAAGGVATPADAALMMQMGMDGVFVGSGIFKSSNPEKMARAIVEAVNHWDEPDVIAEISREIGEPMKGLEI--RLEERGAVMRAWLQSKGLAKRITELGRIGLPERRALRREGWTPELIKSGEGKKQPYFLDKIRRKLIEMGFIEMTAEQFWNFDALFQPQNHPARDWTDTYQLKLLMPRAHATALSARQLGGKYFAIQRVFRPDVLDRTHLIEFNQVDGFVVDELTFKHLLGILKRFAKVKFLPDYYPFTEPSVQMWVEFGGAGIFREEMTKPLPVIAWGIGIDRLAMFKLGIDDIRYLFMARLHARKRGKSGSKKPPPPTWVEEVENLVVKLRKEGYSAAMIGTILRDQYGIPSVRLITGKKITKILEENGLIPEDLMFLIRKAVKLRKHLHPKDLSMRGLQLTESKIRRLVKYYRRTGKLPVFVTSNKGKVEEVANTLEDVVPFFIDDSGLFIESLKGFPGVYSAYVYLGNEGILKLMEGRRAYFKSVIGFGFDPIFMPEKTFAEMKNKISHRGLALMIALGIEGTAHTLGIGIVGIHPKEAAEHHALDVIAFSQGPGLGPALRVVATAARALAINKPIVGVNHCIAHVEITKMVGLYVSGGNTQVLAGRYRVFGETLDIGIGNAIDTFARELGLGFPGGPKIEKLAQLPYAVKGMDLSFSGILTEAVVEDLAYSFQETAFAALVEVTERAVAHTGKEEVVLVGGVAANNRLREMLLCRDNGAMIAYTGLRMKFRTDEVEGRIGKIEGKKLETPAIMPVVIIITNSYIIYGIHGLLDYDGIVEVDSGSFQLMRYGGVEVIIEFQKIGVDIGTFLDVPTIPITLERATVQGSTHPIGAVVPLMEGYRRPVHLFGAGHPMVFALAVAMGVDLFDSASYALYAKDDRYMTEGTKRLEFPCSCPVCSQELRELLALHNLWVKQAIKEGTLWQLVRSRSHPKMFAFFKVRTPVVFGEIPKYLSTFPFATGLGGFREVGRSAVLVDFGVNLDAIIITHAHLDHSGPIYATPPTRDLMVLLQKDFIEIQNAGHILGSSINIAVTGDFRLFEPANETLIMESTYGLQTIKRKGKVLIPAMAVGRAQEIMIALEPIYLDGMIWEAYPEYLS-IIIASSGMLVGGPSVEYFPRNSLIFVSYQAEGTLGRQVQRG-FSGHADRVITVHGE-QEILFEITSYLLFKDV-VAGNIWYFPKDGGQYFTSAIYIAKNLSYHRTMVRDTVRLVPLDVRIIVGNPIHILLAAATYGVSELSIASSMSENGIPVPVSEFVFEAKILFVDITGTYDQPVVVFEALLSSGYEHYLPKEPGVRLTEGGCVVSITKQGKNAILAAFSGHPSLKYVVVVDEDIEIEWAVATRFQADKDLVVIPNARGSSLDPSGDATKPLEFERAELLRSAGYEILKYNIGPGKLQEVKPDRIIFAPLTPSQSFNITVIDKWQLVLEIFEKRAHKEAKLQVELANLQYELPLVKEIRRIKLGDRAGFKGMGEYQTQQHIRYRMIRKELLVALAGYTNAGKSTLLNALADEMFTTLDTTTRRALITDTVGFIDDLPPFIVEAFHSTLEEIIVLLVLDSSEPILVVLNKKDLTSISAKEQDVISINDFRLATLFFEPSTRTRLSFESAMRLGGAVIGFATSVKKGESLMDTIRTVENYVIVIRHPREGAARLAAEVPVINAGDGANQHPTQTLLDLYTIKKEIDGLDIALLGDLKYGRTVHSLAKALSYYYFVAPKGLEMKVDVLYVTRIQKERFPDPAEYNKIKGSAKDTLKVMHPLPRVDEIASAYFRQVWSGIPVRMALLGILLGVFDIGGSVLAVVVGGGKVAREYIHAKAFTPKDYIGIHITRANAMLLIKIPIMGGHPGHTTDAVAALLAEYQADLLVVITNVDGVYDSDPKKPNAKKLGVVDALAAKFIQRGKIRLFDAIKGGTLV-RKLVGKKIVLAIPGSIAAVECVKLARELIRHGAEVHVMSENAQKIIFATGNKVITEITGFVEHVELAADLVLVCPATANTISKIACGIDDTPVTTVVTTAFA-MIAPAMHTMYDHPINIEKLKVEFIGPRGKAKVASIDEIVLVGKRVLVTAGATREYIDPIRFITNRSSGKMGVAIAEEARGAEVTLIKTKVVILAAAVSDFTKKIKSTPKIIVGFKAEYSDVVIANRGIVVKFGGSSIRVVVLSALKGVTDLLLETDHVFSFGERLSVVETNGVPVVTGFLG-RTTLGRGGSDYTASVLGRAVLIMSDVKGIYTANPRIVKNVDEALIASKLGLKALHERAIEPV-VPLI-------------------------SSNNSELWAG----------------------------------------------------------------------------------------------------------------------------------------------------------------------------------
>GCF_000025665.1|Aciduliprofundum_boonei_T469
NFSEWYVIETAGLVDKYPVKGMHVWLPYGWQLMHKHQEVYFPLLIPETEFKKEAEHIEGFENEVYWVTHKLVVRPTSETAMYPFSLWIRSHADLPLRIFQIVNVFRYETKQTRTFIRVREVHFFESHTAHAEESEEQINIEIWKLPYVLRKTDWDKFPGAAYSIGAETIMPSGRTLQIATIHQYFQNFSKPYGIEYLKEDGHQTTFGMSERLVGAIVGIHGDNRGLILPPEIAPIQVVIVPILYRVHLDDRDTPGYKFYDWELKGVPLRLEIGPRDLEVVLVRRDIIGVPFFVAKPLQRLRGFRDMYVDTPSVELDLFRIKSFVDKGGREITLIPELTPSVSRMIKPVKWFSFPKMWRYEEPQSGRLREFYQFNADIFGVTADAEVMAKFSDRILMEFRIIDKLDLSIVRGLAYYTGVVFEVRAVLGGGRYDRVVLFGAQTPAVGFGMG-AVLELLMIGKQLTIIVGE-EIKNGTEDKLEALMEADVAVDVIALVGKRPTVIMFLGVNGTGKTTVIAKLAKGYSVVMAAGDTFRAGAIEQISHGDNLGIKVIKDPAAVCYDAIRDFVLIDTAGRMNLMEEMKKIKRVAPHLTIFVGDALAGEQAKKFEGIDAVILNKVDADAKGGAALSIIIFLGNGQKYDDLMIFDNGIVQGVGFRPFIYRIAHKLTGYVKNLGDGVEIVVQGSAPPLARIQFKIEGSSIIPPDVAICDDCLKELFDRRYMYPFIVCTNCGPRFSIIDLPYDRDNTSMKDFPMCEKCGEEYEDPLRRYHAEPICCENCGPQNAAVLIDKGYIIAIKGIGGFHIACDARNDETVGELRKRIRRKAQPFAIMARDLNEINSYRRPNLSPGLHIGVMLPYTGLHYILFYVMTSANYPDFPMIKDK-IQEIKDAVDYFLIHNRRIVNRVDDSVVRFVDGKSRGFVPLPVGIAMGAELMSFSIIYPSQYIGNTLVIRDSHPLYNTSQFGDKVQHHFAHIASIMAEAIIGIAIDAVGYGLDGNTWGGEIIKRLEHISYLLPGGDLAAYPIRSLIGLLLKYGKTSSTGRLLDAVSVLLNVTYEGEPAMKLESINIAYSVSLAKTLANAAIKIGVSGGVAYNQIIMVPRGDNGISVGQATAKKITFMDVCGTHEDTINKGGIRPILPKNIKIVAGPGCPVCITPVDIVKMMEIAKDIIITTFGDMYRIPTGSFADFKASGHDVRIVYSIYDAYKIAQK-KTVVHFSPGFETTTAPTAGILNNFKIYSVHRLTPPAVFDGLITPGHVSAIIGVRYGVPQVISGFEPEDVLLSIYMLLKMLNEGRVEIENEYKRVVKYEGNVPAQKSIWRALGVIPSSGLFLRKKYGCRCGEVLRGLILPDECPLFGRLCTPQTPIGPCMVSYEGTCQIFYKYGS---------------------------------------------------------------------------------------------------------------GIVTYGSYIPIYRIKAEIARMWGGLGLFAKSVPYDEDAATIAVEALRNALRRKNIPGEKIGAIFVGSESHYAVKPTASLIAEVVADLEFACKAGTAAMQYGVAIGTDTSQGQPGDALDYSASAGGTAYIIGDTPDFWRRYPSHGGRFTGEPAYMLMEEVGTEDYDYVVFHQPNGKFPYIGNTYSGGTPTGLSTVLDIAPGDRIIAVSFGSGAGSDAFDIDYATYMVDISEKKIAKAKGTLVLKKKGDVFETAKVAGMLAVKNTPRIIPHCHPIPVEFIDKTGVEMEALTGVSVALLTIWDMVKYLEKDENGQYPMIEVVEKRK----------------------------------------------------------------------------------------------------------------------------------------------------------SGLEIHQQLATK-KLFCNCDERVLRPQSEMGEIDKAAIEESSCLVEADEEPPHDLNREALDVALTVALMLHKIVDEIHIMRKIVIDGSNTSGFQRTALIAVDGVRIPTICLEEEAARKIEVYRLDRLGIPLIEISTAPNGEEVKEVAQKIGYILRATKKVRRGVGTIRQDINLSTGQG-RVEIKGASKLNMIPKWVNMEIERQEMLKEIARILLTEIFESKIIKFGYVGVLKRLGREFADRVRVGIRGLFHSDELPAYGISDAFVIIAEVIERAGVPDEGTTYYLRPLPGGARMYPETDIPPIR-PTVVARALLEI---KFAKEAVAFKPLMGLVMKELRGKVDGKIIIPQRRGRGTSVYRAPKGVVKEIFHDPGHTAPLARVVLMLAHAGMYEGQEPGNVLPLGSIPEGVPIYNIEAPGDGGRYIRTGGNYAQIVTHKTTVQMPSGECRATIGVVAGGGRDKPMLKAGKRSKARKHVQVRGVAMNAVDHPHGGGNHQHVGRPSTVSRNAPPGRKVGRLSPKKKKKKALPLMTILGVHEFFIPAPTLGAFISDKRSLVDIGLAGPIAGFIVAIPVTPMAMAGWVGFVVTAINLFPIGQLDGGHVARYFTAGVHIGTQVRNKDMMKFIYKVRNDGLYLLDITKTDERIRMAAKFLAILVVSQRQYGQKPSIKFAEAIGGPGRFIPGTLTNPKVILINDPAADTQALKEAVSKIPIIALCDANNYVDLIIPTNNKGRRALALIYWLLAREILKEEWELQKKYGLKNKREIWKAKFRGQARQLQAKLIRLGILNATLDAVLSLTEDILRRRLQTIVYLKGLARTPQARQFIVHGHIAIGDRKVTIPSYLVREEEDLFKYIVRIADTDLDGNAIQGIKGIGYLNMDPIGELSDEQLPSWMMNHRKDYFTGEDRHILSTELDDDINRLKRKCYRGVRHEKGLRVRGQRTRSNGRSGLTVGVSRKGLYTARKLKDREKFRWSKRRVLRLKEKSDPLEGSPQARGIVIEKVGIEAKQPNSAIRKCVKVQLIKNGRVVTAFAPGNGAINFIDEHDEVVIEGIGGRLGRSKGDIPGVRYKVIKVNGISLNELVRGRKEKPVRX-LIFGKYDPEVVVKDPGLVRVLHSHGRHKKHLGKAQVNIVERLINNLMTGKKMAYNVVKKAFEIIEKKTKQNPIQVLVDAIQNAAPREEVTRLKMAGIAVPKAVDVAPSRRLDIALRNIALGATFKNSKSIEECLADEIIKAARNDVSFAVSKKEEIERVAASARXKLAKLAPVVGIVNNNIPAMQKMRRNLKIVGKNRLIGIIFTNINAFKLEPAKGGEIAPEDIIVHAGETPFKPGPMISEFQKVGLPAAVQKGKIVIRKDTVLVKKGEVISDVAQVLTKLEIYPMTVGLDAYEDEVLHVDTYAMNLSVNAAYPTKLTMLIGKAADAMNLAINGGIVILRKAYLTAVKERKFLESVDLAINLKDVDLSKNRINEVILPHGRKIGVFASGETKAKNCADKRKARKIAYDFFLAEPLMGKIGKSLGIILGPRGKMPKPLPPGAKTVRMRSRKIAENIEEVIYVKTTMGPAVKVIEVLVEGGKATPGPPLGPALGPMGVNVAQVVKAINEKTKDYAGMQVPVKIDIKTKEFTITIGTPPTSALIKKELGIEKGSGNAVGNLSLEQVVKIAKMKKSLSYDVKGVVLEVLGTCVSMGVTVEGKDPREVLIKNN--EITLYRVKMRRRREGKTNYRKRLAYLKSGVVRKTLRIVQIVDGDKILVGVNSSHLKYGWKGSNTPAAYLTGYLAGKLALKKGIEAVLDIGLSRVFAALKGMVDAGLYVPHSEEVYPSEDRIKGEHISWEPKTRLGKLVYEGKITNMSQALSNLPLREPEIVDVLLPNLKEVIDVRMVQRMTDSGRRTKFSVMVAVGNGDGFVGIGKAKAKEVAAIRKAIVAKLNIIEIKRGCGSWECGCGPHSLPFKTGKCGSVRVTLKPAPKGVGLAVGDAKTILQLAGVKDVWGFGHTKTTVNYAVATYDALKQLAVIRVRGRDTLKMLNLTHCVLIPQKVKDYVTWGEINTLERLIRTRGRALADAIVNVKPVFRLHPPLKEGGALGRGEKINELILRMLRKKSRKMRGSNTYGHGI-KGRRAGRKGGRGYAGLGKHINIGVLNENIKLLGKGKASSNAVEKIEDVGGEVVGKRKTAIARAVGRIRINHELARLTVMEPLALKVDVEKVKGGGVMGQAEASRTAVARALMKYDRTLLVNDVRRKLPKLPRGARKRRQKSYRX-IIDADNAVLGRLASIVAKRLLNEITIVNAEKAVIVYPTMPDRILRRTIRGMLPHGKKAYNRLKVYMGIPKFITLKDLSKLIDDNGLRIDGRLPNQLRPIKMEVGVLKRADGSAFIEWGGNKIIAAVYGPHEAYPKHVQRAIVRARYSMAPFSVRKRPGPDRRAIELSKVISEALESVIFVEKYPRTSIDVYIEVLQADAGTRVAGITVASLALADAGIPMRDLIVGCAAGKIDVLDLNDVPMAIMPRTKEIALLQMDGDMSYEELAMDMAMDAAIHEMQVEALKGRMYHDGPAYTRYMGGVPNPKIVHFEMGNCQIRHTALEAARIIAN-KYLNYYLWIRVYPHHVLREHKMATGAGADRISSGMSLAFGKPVGTAARVGQVIMHLERAKKALKEASYKL-------------------------------------------------------------------------------------------------------------------------------------------------------------------------------------------------------------------------FTMDDFVVLVRVDVNSPIDSRFEAKVVILAHQSRPGKSLRAHADIFTKILHKRVRFVPDLFGEYAIMKCGDYILLQNTRFYSEEYHIVRELSKVADYFINDAFAAAHRQQTTLVGFAPMIAGRLMEKEIKMLTAILGGAKVEDSLIVAAILTGGVIASIFLIAYKIPVDVVIYDIGLDTAGVIVNGPMGVFELDFFVGTVGFKVAGGGHTIAALDHISTGGGSLITFLSGGKMPVIEALETIRKISVDESLIKEVVRDIQRALLRADVEVHLALKLSVERRALEEKPPSGMSHRDFLIKIIYEELVAIKLMLVGLYGQGKTTTAGKLAGLSVALIACDVHRPAAYEQLKQIGNVPVFGIKDARKIAREAV-VQIFDTSGRHA-EDDLIEEIDEIFLVLDATIGQAKAFHGVTGVIITKMDGSAKGGGALSAVAATGAPVVFIGTGEHLEDLEHFNPTRFISRLLGETLLETAKEERMMSGKFNLKDMEIWEQAKPGLLQKILYSLPFIIMDSMTYELENPESSRIKRIARGSGRQEVRSLLYKDAGVDI--HFTGIVEYIAINTDGVGSKVLIAWDTIGIDCIAMNVNDTICIGAEPIAFVDYLAIIGKGLNKGAGGETATLPEIIDLSGTSIGIIKKGDLIYGIPSSGVHSNGLTL-IGEELLKPTRIYVKEILSLPHGLAHITGGGLKNKIFELIEEMYKTFNMGMGFAIIAVIGYV---------------------------------------------------------------------------------------------------------------------------------------------------------------------------------------------------------------------------------------------------------------------------------------------------------------------------------------------------------------------------------------------------------------------LRRNPTIAQGWSEHCSYKSSVLRKYIDAGVVEFNEDYAYVFKIESHNHPSAVEPYGGAATGVGGIIRDVLNMGAKPIALVDPLFFGPPLYLMQGVIAGIRDYGNRVGIPTVAGITYFHENILVNAGCLGIVRAGLKFVLMGGRTGRDGIHGVNFASKILSRQAVQLGNPIIKEPLIHAILEAGIIKGMKDLGGGGLGSVIGEMCGGVGAEVHLDKVLLKEKDMAWEIWVSESQERMLLAVICDKWDMSIIGQIVHLPLVLLSLLSSYNIGSKEWIIRQYDHEVQGRTVLKPDAAIIKPLAITTVANPQIDAYQSALDEAIRNLVAVGAHSFSDGLNFGNPEREEIMGEFHEACRGLFLGIPYVSGNVSFYNEIPPTPVLMAVGIIGEGNSIYLVGETKEEMGGSEYYCHDVSHGGLAVALAEMSLFSESPTRWICMCGIVGYSLKRLEYRYDSAGVAAKKKGYIIGHTRWATHGVRNAHPFDIAIVHNGIIENYDTDSEVIAHLIKGSFAIVASPLVIGVVASDIPAFMKDGEIPHFMLKEIFTSYHAGLVGKYLIDSLAIFITQADTIATLAITNVVGSSTSYVDRVLYTNAGPEIGVAATKTFTISYIHAEGYPAGEITIPEGVEIKGPKGEALAGTWAHVLNMIKGVTEGFEYHLKILYAHFPMKVTVKGVVIENFMGERSPRYGDMVIVKSINKEHAGQTAANIERATRIKFQDGIYIVKNDPLSDALSRINNAAMVIIKPASKLIRVLKIMQHSYIEEFEYVEDGRGGLFKVHLGATINRCGAIKPRFAVKFESRYLPAQFGILIITTNKGVMTHSEAKMGVGGKLLAYVYNPMRDVIDKVVINMGVGEAGELRRAEVIDLLTHRKPVTSKKTIRDFNIRKGLPIGLKVTLRFLRRALWSFDSQGNLSFGISDYTEFEGMKYDPDIGIFGMDINVVFKRRGHRVLRRRAKIPAVTREETMQFMFNLNINAPKHKHLSDELYGKYGLRSLTVRKGDIVKVMRGKFGKVVKVRVAVEGVTKVDNKWIHPSNLMLIKLDLSDPKRKLPTGARLVCADNTGAKEVEIIQVLHSVARKYPSAGVGDMVIVSVKKGSPDMRKKVFPAVIVRQRRPFRRADGTWVQFEDNAAVIVTPNGETKGSEIKGPVAREAAERWPRIAAISSIIVDIGVDAKPPEDPNCPWHGNLKVRGQIMEGVVITVVVERKKYERYEKRRRRYHVHNPPCIDAKVGDKVRFMECRPLSKTVSFVVIEKIKQIREMSRLSELREELMHELMGGAPPSPGKIRSLRRQIARILTVMNEXERKFVLMKEYLMETAMAGFGGLEIQTPLGTRIILEVERPGMVIGRKGAKIKELTENPTIEVKESPPYLNAQIMAQKLAMALERGWHFRRAGTLRRIMEAGAKGAQIIISGKLTGDRARTEKFDGTIKYNGKTAKTKPGIIGVTVKIMPYAKSYGKDISLKDSVNLCAIKGMRFLEDVINKKRAVPYFRYPGRYPVKVAKVLKILENAEANAENNDLDTDNLYIMHIAAHKGRYKRYVPRAQGRSVEMVNIEVILESYRGYSLEELQKMNWDEFAELLPARARMKAVRKIIVVKTHRRDLIILPQFVGKRVAVHNGKEFVEVEKPEMIGHYLGEFALTRKEVKHSGPGVGATRSSKFVPLKXVIIKPYVTEKTLLLIEKENKLTFIIRDATKTQVKNAIERLFNVEVEQVNTYITKYGKKAIVKLKSAEEVGMRLGIFRQITLPKVFNYRPDLIKEAVRIVQPHGVSPTAGMGAIIPSVGGRAGHPPTKMNIKMRRLAKYSALSMTSMVAKRGHKFLPVVVEDEFENISTVKEVLQNLGIDIIRAIRGGKGKRRGRRKKSVLIVVKGFRNLPGVDIELNAEVLAPGTHAGRLAIFTESAIKEIHHPRRGSMAYYPRKRAASPIPRIRTWPERIQGFAGYKAGMTHVHTTTAGQEIPVTVIVPPMKAGVRFYGVP-KKPDIMEIRVGGRKEYALNLLGKEIKDGKFVDVIAITKGKGFQGHVKRFGVKLKNRKH--RRMIGTLGPHPDWVRTVPQAGQMGYHQRTEYNKRIVKYVDITPKGGFPHYGEVKNAYVLIHGSVPGPKRLIRFRDPVRQ---------------------------------------------------------------------------------------------------------------------------------------------------------------------------------------------------------------------------------------------------------------------------------------------------------------------------------ARIRLSGADKVDEVCQIKKIAERTGVELHGPIPLPTKRLVVPVRKAPDGEGSETWERWEMRIHKRLIDIRALRQLMRIQIPDGIHIEIEL----------------EADVILIGTCVVIIVVYGCLPVPIATTIPIANGCTRLARQRAVEIRISAQDTAAYGRDILAELIYL-RVGMKFLHLPVQSGDNEILHMNRGYKVTLSTDIIVGFPGENDESFENTMKLIKIKPEILNITRFSPRPKTPAYVKEWSEPVVL------------------------------------------------------------------------------------------------------------------------------------------------------------------------------------------------------------------------------------------------------------------------------------------------------------------------RVMATGVFDILHPGHVLFLREARKLGDELVVVVARDSTVIRRFMVESLKPVDRAVLGHDIIVLGYDQKKVVRLNGTRKIISVVHIFSSHNDTIITATDITGAETFAKASGGMVVKADREEASPYAAMKAAEVAEQLKEKEIEEIIVKVRAPGGNRSMSPGPGAQAAIRALARAGMKILRIEDVTPIPHDSTRKPGGKRGRRVVCPLDMLLVEYTLMAHAHFGERVKNIEKHDVMAIVKAYAYVHLGATSNDIIDTTTALQLKDLTVMLGRTHGQAAVPITFGLKMAVFLAEIGKMMGAVGTGAALELGIGSTQLVGRDRYVELVFSSLATSLEKFATEMRNLQRKQVGSSTMAQKRNPIAENICGLARIIRGFLMHESAILWHERDLTNSSAERFIILIDDIFKNLEE-EVMAEAIIIFLAHEKLRQISMGSELVKRGFAKMQKGGVIMDVTNAEQAGIAEDAGAVAVMALERVPADIRAAGGVARMADPNKIQEIMDAVSIPVMAKVRIGHIEEARALEALGVDMIDESEVLTPADPYHIDKREFTIPFVCGARNLGEAVRRIWEGAAMIRTKGEAGTGNVIEAVRHMRLVNRGIEEKELMEIKKLQRLPVVNFAAGGIATPPDAALMMNLGADGVFVGSGIFKSPNPEEMARAIVEAVMHYDEPEVIAEVSKGL-KGMYGQEI--KLQERGEVMNAWLKVKGLVKCLNRD--EDLPEAQIYKKLGITPELIQTGESKLHPLIIEKIRRIFLMMGFEEVEGSAFWDMDALFIPQDHPAREMQDTFYLKKAMLRTHTTVNSIRYLYVRMFSIGRVFRRENMDSTHLPEFTQIEGIYMDEANFQVLLGILKEFYEIRFRPSYFPYTEPSLEVWLELGGAGIFRPEVTEPLPVLAWGLGLERLAMITLGLKDIRELYMGRIHARRKGKSGSRRPFKPEWVDEIIEKVKSLSREGYSQAMIGTILRDEYGVPDVKLMTGKSIGKILEESGMIPDDLMALMRKAVKINSHLHPKDLNRRGLQLVEAKIRRLVKYYKKVGKLPKIITHNKHKFEEMANSLEEVVNFIIDDSGLFIHSLNNFPGVYSAYVFIGNMGILKLMEGRRAIFKTVIGFGYDPIFVP-RTFAEMKNKVSHRGKAIMLVLGIEGTAHTVGVGIVGIHPREAANHHVLDGISFSQGPGLGPCLRTVATAARVLSVNIPIVGVNHCIAHLEIGRFVMLYVSGGNTQIISGRYRVFGETLDIGVGNMLDKLAREMGIPFPGGPRIEKLALLPYSIKGMDMAFSGILTAAIKEDIAYSVQETVFAMLVEATERALTHLRKDEVLLAGGVARNKRLQEMLLCVDNGAMIAYLGLLFKFRTDAVDARICKF--RGVETPNLMPVVALITNSYIIWGLHNMLDFPGLIMTDSGTFQQHVYGDVEVIVEFQDIGSDIGTMLDVFTEPETARRGPIQGSIYPIGGVVPLMEEYRKPVHLFGAGHPMFFPLAALLGVDFFDSAAYIKYARDNRLLFQGTMYLKFPYYSPALEEDLRAILAEHNLYIKEAIIEERIWEYARARQHPQLLAFFYTQRPFVFGLVPLELESYPFAKFLGGAEEVGSLGLLFDYGL-VDSLFITHVHLDHSGNIYATPPTNSVLPLMLNDTIKVASAGHIPGSAMTILFTGDIHLVWGT-DVLIMESTYAEEIVDNGGKAIVPAFAVGRTQEIMLILA-VWVDGMGRFVNPQYLRSVIVATGGMLEGGPVLHYIPKSGILLTGYQVEGTNGRLLMDEGFSAHAGHIILMHGD-ANYIEEVAEEMYFEDI-AVANLWYYPKDGGRYITSAIVYAENASFHRMMLLDAIRLVPLKIAVTIGNEPNMLLAAATSEHEELRISSAIKLNGILVPYSEIVLEGRIIFVDITGTYDQPVVVFELLLSGGYEHYMPREPDVYLTPGGCVVKIRKKGKKAIEAAFKGHGSLKHVVIVDEDIDVEFAIATRFQGDRDLVIYERVWGSSLDPSSDATAPLEFKRVELVKSLGYEIVKYYISKGKIEEIKVEKIIIDILKSSQWYKLEVDDRIKLIIDIFADRARREAMMQVEYANLKYETSHIKEIHQIRLGEHPGFMGGGEYEIADQIRRKMIRKELLVGIAGYTNTGKSTLLKALSGRMFSTLSTRTSKILITDTVGFVENMPPWLIRAFEPTLEEIIVLLLLNCQEKIIPVINKIDSCAISALRRDIVSIKELSLATLFFEPSTRTRLSFESAMRLGGSVIGFSTSISKGETLADTVRVMDSYVIVIRHPYEGSARLAAEFPVINAGDGAGQHPTQTLLDLFTIHQEIEGLNVALIGDLKYGRTVHSLAYALSYLYLVSPELLRMDADVLYVTRIQKERFPDPTEYKKVAGSAKEKAIVMHPLPRVDEIEARYFQQAFNGVPVRMALLALVLGVISLGGSIVFLVVGGGKIARDYISASKLGMQDRIGIMASRINASLF-PVVLMGGEPGHTTDAVSLLIAERGERRVINMTSVGGVYDKDPRKKDAKIILPFDLVSIKIAERSKIE-KKAMLNGTIIGDLLKDKKLALCVTGSIAAVESVKLARELIRHGADVYYMTDSALKFVFATGKEPITELTGKDEHLYDF-DAILVAPATADIISKAACGIADDAVST---LIFANIFVPSMDRMYNNEINIEKLKAMFIEPKGKAKLPSNDLIVLKDKKVLVIGGAGYERFDEFRIITNLATGKMGIEIARFAYGASVNLLIGLAIIVPAALPDFKGKVKSNPKFLIGFKAESLDMIVANLI-----------------------------------------------------------------------------------------------------------------------------------------------------------------------------------------------------------------------------------------------------------------------------------------------------------------------------------------------
>GCF_000152265.2|Ferroplasma_acidarmanus_fer1
DFSEWYIIDTAKLSDKYNIKGMNVWLPYGLKIIGGIEEVSFPVLISREQLEVEFEHVKGFENEIYWVTKDLALRPTSEAAMYTFPLWIRSHSDLPFRIYQIVNVYRYETKHTRSFIRVREIHFYEAHTAHVEDAEKQMYLKIMEIYFSMIRPDWDKFPGAMYSVAFDTPMPGYRSLQIGTIHEYGENFAKNYGIKYLDENGSQTTFGLSERLMAAVIGIHGDDKGLVLPYKLAPVQVIIVPIGIRCQIDNSDTPGYKFNEWEMRGVPVRIEIGKREVNLTISLRTALGAVRLSAFSVEKLKGFRDHYIDFPSLEPDLYRLKSFTDKGGREVTMIPEATPSTVRLPRPVRWYSFPKVWRYEEPQEGRFREHYQFNADVFGLEADAEIVGNINDRFLMEFSIIDKFDFSIVRGLSYYTGIVFEARAILGGGRYDGLSLFTQEIPAAGFAIG-AVIELLLISSQMAVIIGEREIEEN------TLLEADVSYDATNL---KPFVILFLGINGTGKTTTIGKLANNKSVVLSASDTFRAGAIDQLNLAGNVGVEIIKDPASVAFDAIMDYVLIDSAGRMNLLDEMKKIKRVAPDMTILVLDAMIGNQALTFSNYDSVIVTKLDTDAKGGSIISIILFVGIGQEMDDIIPFD-------------------------------------------------------------------------------------------------------------------------------------------------------------------------------------------------------------------------------------------------------------------------------------------------------------------------------------------------------------------------------------------------------------------------------------------------------------------------------------------------------------------------------------------------------------------------------------------------------------------------------------------------------------------------------------------------------------------------------------------------------------------ILVTNDDGFNAGIKQLVDDAVMVAPDRSASGMSITFYCVSGYPADTITVAQVASGINIGSNISLASGTISAAIAAALKGIKSIAFSMENADILNINFPVVPMANISVTPLSGIVSYGSYVPIYRIKEEIARIWGNLFILSKSVPPDEDVASISVEAARNALKRININPGDIGAIYVGSESHYAVKPTATIVAAAIADYEFACKAGTAGMQYGIAIGSDTSQGAPGDALEYSASAGGTAMIIGDTPDFWRRYPRHGERFTGDPGYAMMERMGTSDYDYVVFHQPNGKFPTIGNTYSGSTMTGLSAILDEAPGDRILAVSFGSGAGSDAFDIDYAIYMIDITDKNEAMATGTIKLNKKGDVIETAKIAGTIAVKNTSGMIPYCHPVPVMSIDRTGVEMEAINGVQVALLTIWDMVKYLEKDETGNYPDVTVVYKRKTKKSYSSSANLGPGYDILSLGHKAKNTAGLSITIKKGVPIGLGLGSSGASSSAAELLDLGMGYSMYGEIAACGSAHPDNVSSGIYGGLTLVLVIPKTRYARSIVPQISTMLYGFGD--RDDDIVERSREVINRNAVSACISGAGPTMLI---MKIGLEIHFQL-GGNKLFCSCS-RKLTPMGELGKLDTAVEYETSCLVEKDEEPPHPVNPDALKTTIAISKALHKVLDYTSFMRKIVVDGSNTSGFQRTGIVGMDGVRISTITLEEDACRKLSEYSLDRLGIPLIEISTEPDPDHALETAKAIGHYVMSMQNFRGEVDSIRQDVNFSMGF--RVEIKGVSKLSFIKDTIEYEIKRQSSLEAISRILITGMFTSSMIKSACNGLM-KLGREFADVAKNGLGGLMHSDEFPAYGLSDAVIVVLGLDERFMQLEEGETRYLRPLAGK-RMYPETDIPAVKNPHILSRILLELENKKWDRNTF------PLFRGKTKQSFNPSDVVAQRRGHGSLTYRSPNYSIDDIIQAPGRNAPLLSLKYMIAFNGAFKGQKNGTTTTLSKIEDGTYVYNIENPGDGGKFCRTAGSSGLIISHSVSIKLPSGKCKATVGVVAGSGADIPILKAGKQSKAKRPYTVRGVAMNAVNHPHGGGNHQHVGGPSTVARGSPPGAKVGRLSPKRRDKK------------FFIPFPTFGAFVSTRKAMAEIGAAGPIAGFLAAVPLLPMVFAVWVGMFATAMNLIPAGQLDGGHIARYQKSGIHIGTQVKSKDMDRYIFKIRNDGLYILDIKKTNHALIEAGKMLAILVVAQRQYAFKPVAKFSEIVGSIGRFIPGTLTNAKVILITDPLADTQAMKEAIIGIPVISLCDANNFVDLIIPTNNKGRMSLAVIYWLLSREILKSERQVVAKYGLKNKRELWKAEYRAQARTLQAKLDKLSLLGATLDDILALNENILDRRLQTLVYQLNMATTMQARQLITHGHIKVGDHIVTIPSIAVLGQEDSFQYIVRIANKDIRGEGLADINGVGELNLDRIGDLSEDEMPVWLLNHRKDVATGKNFNLLSNDLIDDINLMKKRSYRGLRHEQGHKVRGQRTRSNGRHGLSMGVIRKGMNAGKKLMARKHYAWSKRRMLDLRRKSDPLEGSPQAKGIVIEKVGIEAKQPNSGIRKCVKIQLIKNGRQLSAFAPGDGAINYIDEHDEVMVEGIGGRMGRSKGDIPGVRFKVIKVNGISLNELVRGRKEKTVRXQLIMNKYDVGIQIKDQGLATNLDTGGRFNYLSGKRNVNTIERLLNNLMTGKKYAYKVMSQAFDIIATKTKQNPVQILVSAIENSAPREEVTRLKYGGIAVPKSVDVSPSRRLDEALRNIARGASFKHKIHIQDCLANEILLAARNDASFAISKKEEIERVAASARXALTEELPVSAVISKGLRNFQKIRSDIREVLRARLLALITTSETPKTVYAARGGEIAEEDIIIEPKETSFPPGPMISVFQKAGIPAGIEKGKIVIKSEVTLVKKGEVISEKAQVLEKLEILPVTVGLEAYSDRALSITIKAKALALKADFLVPEIMLLSKAYQAQGLALAANFVFIRKAVIENLKKRNFDESIEVGINLKDVDMVKNRINEIILPAGRKVAVIASEEMKAKNADNKKSFKKIVIDFFVAETLMGNVGKNLGIILGPRGKMPKPLPPGQKSVRARSRDLFTNLNTVLYIKSTMSKAITAVKTMVEGGKATSGPPLGPALGPLGLNLGQVIKDINEQTKDFAGMQVPVTVNVSTKKYEIIIGIPPTSALLKKEAGIAKGSGKNAGNLTMEQVKKVAESKKLLSYTMKGAVLEVLGTALSLGITVDGINAAELKIKAGEIDVGE---VLKRRNLGITDYQKRYRLLKSNVVRPTNKMIEFVSGDLVKVTVTDKTLQYGVY--NIQAMYLAGYLAGKKAAEKGISAIFDTGRGRLAAALKGIVDSGIEIPASEDVFPDESRINGEHLKWIPKTELGRLVANNEIQSIGDALTKLPLQEYQIVDYLIPDLQEVINIERAQRMTDSGRRMNYSITAVVGNGNGYVGIGRGKAKEAPAIRKAINAKTNIIEIKRGCGSWECGCGPHSLPFEIGKSGSVVVKLKSAPQGVGLAVGDVKIILKMAGIEDAWGFGHTKTTVNYALATFDALKKIAIIRIRGSKTAELLNLNHMVLFQNRVKDYVTWGEVDTLELLLKERVLELAKALSDVKPVIRLNPPKGQNGSAGRGSKINNLIRRMIRTKTKKLRGGHYGRGMKSG--RKGKRGGSGMAGLGGHITLRQLNDRYKLLASGNATEKSINKLSNHGITIEGKRKTAVARAIGKVFINGELLRNKVMEPLKIEIDIEKVTGGGNTGQTDAARTAMAKGIVKYDRTMLVNDIRRKMPKKPSGARAKRQKSYRX-YIDGDNHIYGRLSTYVAKQLLSEVVIVNASKIAITYPRTPDQIMRRSVSEMLPKGLEALKRCKVYSGIPKFITLGDISKLMREDGLRLDGRSLNEMRPIKIQTGVVERADGSAFIEWGANKIIVAVY-VREAYPKHAQRAIVKARYNMSGYSVRKRPGPDRRTMEISKVVSEALSSAIVLEKLPRAEIDVFIQVLEADAGTRIASLTASSVAVADAGVPMRDLVVGCTAGKADVLDLSDIPMAILPRTGKVVLLQLDGDVTEEEFATSMMMDAMISELQRNALMARMYSSGPAYTRFMGGVPYPKITTFVQGNCQIRHTALEAARISINRKLLNYFLHIRVYPHQVIREHKMATGAGADRISSGMRMAFGKPVGTAARVGEIIMSAKTMKDALKKASIKLLFPLGVNSPVQGHGSKLDVNGKEYIDYSLGFGPMILGHAQVDKGILFGEIKLGKTIERLRFTNSGTEATHAIRLARTGKKYIVKMEGGYHGAHYALIKSGSVLVGRYNDAVITEPVLGNIGVINPEDFLNSLREITYSSLLIFDEVITGFRFGFKGYQAGIKPDLTTMGKIIGGGMFGGREDIMYEAGTFSGNPLTMAAGIATLLEKGIFFFVSFAHYTMDDFRVYLRIDINSPINTRFIHKVVIIAHQGRPGDSLRQHAGHLGRLLGRDVLFVDSLIGSAVEMKNGDIIMLENSRFYSEEIFIVRNLSKLFDYFIIDAFPAIHRDQTTLTGFKPNIAGRLMETEINSIDAIMGGAKIRDAIKVTNIIFGGVAANIFLWASYLPEDFMLADIGFESINIFLNGPMGMYEIEYSLGTRASKIVGGGHTINAIGYISTGGGALINYLSGEPIPVIDSLVIMRKISIDKDTIKEVTKEIQRALLKADVNVKLVLKLTVQERALNEKPPAGMTAQDYIIRVIYEELLKITIMLVGLYGNGKTTTAGKLAGLSTGLIAADVHRPGAFEQLQQISNCGFYGEKNALKIVRNGI-IKIIDTSGRDS-DQELIDEVDTVLFVIDATLGQAKTLHNIDGVIITKMDGTGKAGGALSAVADIQSPVYFIGTGEHMDDIQIFNPKKFLSRLLGDALMEVVKEDKLMSGKFDLKDMDVWEKAKPGLLKKFFGALPLVILDSMTFELENPDAKRIKRIAAGSGQKNVRQLLMERKIIDRLGGFTSLIDAVSFNNDGVGTKTIIAYNTIGIDCVAMNVNDAITVGAEPIAMLDYLSLLGIGFNVGAGGETAIVPDL-DISATALGLISDGDLIFALKSSGLHSNGFTTRVADVLLEPTRIYVREVLDAIKGMANITGGGIKNNVFLRLSEMFEIFNMGMGYIVVIEVGHV----------------------------------------------------------------------------------------------------------------------------------------------------------------------------------------------------------------------------MDVSLVGLGHIGKAVVGILNSDSKTSDVIVDMSPATGLAGMSGKQVVTCNKAPLALHWKEIMESSLYESAVGGGVPLFNKSSKLLEKGQVSSTINFVLNHLEAIKTAQSMGIAETDYHDDTNGLDGARKTVIIANADGIENVLSHIT-----FSIMDSLSMGYLMVFEKHDGPLETAAQVVNDILLGRNPTIAQGWSEHSCYKSSYLKKYFDAGVISFDKDYAYVVKMESHNHPSAVEPYGGAATGVGGIIRDVLCMGAQPVALVDSLYFGDERFILNRVVAGIRDYGNRVGIPTVAGSTHFNKMPLVNAGCIGIVREGDLLIVCGGRTGKDGIHGVNFASKVLDRNAVQLGNPIIKEPLIHAILEARIIDGMKDLGGGGLSSAVSEMLGGMSGIINLDKVLLKDSHMEWEIWVSESQERMFLAIIFEKWGYSIIGEILDMKLFILKFLSNPNICSRFNIVRQYDFTVRGNTIVKPDATIIKPLCLTSGSIPEIEPYNGTMSEGYRNILSSGGHSIVDALNFGNPENPETMYRFIESIHAIATGLPLVSGNVSFYNEILPTPNMLLIGKIEPGNPIYLAGSIINDLAGSQYSMHDISTGGLLMAILEMSLFSELGTGILIECAVVGYALRALQHRQESSGIAKKGMGFVIGHNRYSTAGSENAGPFYIGISHNGEVTNASSDTEVMLTEIKGAYALAIRPLILGKVASESAAIVKPGELSHCMFEYVYPVPDSGRSQALGYGLIKNRYSDRTFILLNTIKSVINGKVVLVDDSIVRGNTMRHIIGILRKDGLAYISIEGLKESELKIPEGISVKGKLGEGIIGTWSELKLVFHGVSNGFKYEMKIDFTHFPMRVSVRGLHVENFLGGKAPRIGDRVIIEGIDKRDMGDTAANIERATYIKFQDGIYLL-SDPLNDVINTIKMASRITISPASRIIRVLKVMQYNYIKSFEVIEEERGGKFSVVLSDTINNCGVIKPRLSVTYESRYLPAQFGIIILTTTKGVMSHLEARFGIGGKLLAYVYNPMRKAIDKVVINIGVGAAGELTKATVIELLTGHKPVSAKKTIRDFNIRKGLNIGAKVTLRFLKEAFYSFDKQGNAYFGITDYTDFKGMKYDPDIGIFGMDIAIILKRAGYRLPRRRKSIPRISKEETIQFLFNAQI-----MSLNRDLKKKYGIRRFPVVKGDIVKIVSGSRGKVIGVKIAIEGITKADGKYIDHSNLVVTKLDLSIEGRFLPLGAVIPCADNTGAKMISLIGVKHTVARRIPAAGVGTLFIASVRKGTPEMRAKVVYAVVVRQRRPYRRADGNIIEFEDNAAVLVTPEGEVRGSEIKGPVAREAAERWPRIAAIASTIVNIGIDVKPPEDINCPFHGELPVHGQILEGKVVSVVIRRKKYERYITKFTKYHAHLPDCIDVKVGDSVKAAECRKLAKTIDFVVIERVKELRAMSKLKALKESLLKERMGGAPASPGTMHSIKKQIARILTVMEEKEKKFVLVTEYLQENDSAGFGGMDMKTPFGTNITLYVNRPGLVIGRHGSKIKAMTESPQIEVKEVEADLNPQVISKKIALSLEKGWNYRKAGTLRRIIDQHARGVLIRIGGKISGERARTQKFYGEIKYSGEVAMLKTGAIGIYVRLLRHARAQVKEISLKDAVNVAFIRNMDALNLVVEKKMAVPYFRY--RYPVKAVKFQKLLDDVSANAEFKGL-TDDLKIFHISASKGRIKKFTPKAYGRAGALINLDIVVISYRGKTIEELEQMELPELLELFPARVRQKLFDDLLTLKTHVRDVIILPQFVGKKIELYNGTSYLKFEKPEMIGHYLGEFAPTRKEVKHSGPGVGATRSSKFLPLKXYVISPVVTEKTTLMMEKENKLTFIVDRGRKKDIKKEIEERFDVKVIGLNILITKKGKKAIAKLSSAEEIGGRIGIFKEIELPQVFETREDLIHKAFRARQPYGSSPLAGT-VLLASVGGRSALSPRKINKKERRLAKLSAIAFTARILQRGHRIFPVVVEDDIESITKVKDVLSNLGVDVLRSIRAGRGKMRNRTPKSLLIVGRAFASLPGVDLSLSITKLAPGGNPGRLTIYTASTIENLHHSRRGSMAYYPRVRAKKIGAEIRSWPEKIQAFAGYKVGMTHITSVTAGKTIPVTVVVPPINIAIRYYGIP-TKPEIFEVRISGRIKLAEEKLGKELHTGSFVDVISVTKGKGFQGVVKRFGVKLSNRKH--RRMIGTLGPHPDWVRTVPQAGQVGLHQRTIHNIRIMKT-EINVKGGFLKYGLVRNDYILLYGSISGPKRLIKMRDPARQ---------------------------------------------------------------------------------------------------------------------------------------------------------------------------------------------------------------------------------------------------------------------------------------------------------------------------------ARISLSGTEIVDVVCEIKAIAKRTGVEIHGPIPLPTKKLKVPLRKSPDGEGSPTWDRWEMRVHKRLMDVRTLRQLMRISIPDGVRIEIQIKIYFESYGCTLQKSESEADLSLIGTCVVIVQVLGCLAQVLKPGIPINQGCSHIARRNIKEIRISSLDTAAYGKDILAELVFYLRVGMKFLHLPVQSAENNVLSMNREYTISIATDIILGYYNDSRAGFEKTMKFLEYNPDIINVTRFSPRPYTKDYLKEWSRPVVL-VLLLYSGGLDTSVMAKWIQKEMKKEVVTLTLNIGNSKIKEKALDAIVLDVKNEFSEYIAKEIYADGMYEG-YPLSTAIARPLMAEKAVLYAEEYGCNTIAHGSTGKGNDQVRFEVTMKANEDINVIAPVRDWNMNRPDEIKYAKNGIDIKYSVDENIWGRSVEGSSIETVPLEYDVYEWVIIDIEFKNGVPVSLNVIAGNNGIGLINHMEDRVTGIKSHEVYEVPGAMAIIQAHKMMESLTLNMDNQWSNFVYNGLWYDPVMHINQFESINKYVNGNIKLKLYKGNIVMQSIESEFNQDSAKGFIDIYKNNKVMASGVFDILHLGHVHYLRESKSFGDYLVVVIASDYTAERSALVSELKMVDEVMVGHDIITLGYDQKKVRRTNSSSKIRGIAHIYASQNNTIILITDQTGSETIAKSTGGMVVKNDREESSPYAAMKASDITEKLREKEITDLIIRVRAPGGSRSRIPGPGAQSAIRTLSRAGFKILRIEEVTPTPHDGTKKKGGKRGRRVVSPLDMLNVEAAIAAESYYGGRVKEIENHDVMSIVEGLTYVHFGVTSNDINDSASAVQMKRATIMVGRTHGQHASPITLGLKFAVYLSEIGKILGPVGTGAALILGITSTQIVGRDRYIEYLINNISVSMEKFATEIRNLQRKQVGSSSMPSKRNPISENIVSLARLTRSFIEYEAGVQWHERDLTNSALERFTILADDIFSHLFE-FIMSESVTTTLAHEFVREASMGDELLKRGFAKMTKGGVVMDVTNAEQAKIAEKAGAVSVMALERVPSDIRAQGGVARMSDPLKVKEILDSVSIPVMAKVRIGHLSEASILESLGVDMLDESEVLTPADPYHINKKMYKVPVVCGARTFPEAVRRIFEGAAMIRTKGEAGTGNIIEAVRHIRTVNDGIYIKVLKEIKHLKRLPLVNFAAGGIATPADAALMMKMGMDGVFVGSGIFKSRDPQKMAEAIVEATENYEDYKLLSDVSSGLEG-MHGLDI--KLQNRXIVSSSYLEFKNLINSITEEGKNGFPEEKLYPANGETPSLIASGKAGLHPLLIEKVRKIFLEMGFTEMHGHTGWNMDMLFIPQDHPARDLQDTYYVEKLILRTHTTVNTIRYLYQYIFSIEKVFRHESVDWKHLSELYQIEGAVYGSVNLSTLKWLLTEFYNIRLIPSYYPYTEPSMDVEVELGGSGIFRPEVTKPMPVLAFGLGLERLAMLYYNFNDIREIYMARMHTRKRGKSRSTRLVKPSWMDEIKEEILKFRKDGLSNSMIGIKLRDQYAVPGVRPVLHQKMGKILEENGIIPEDLAFLLKRYKNVSQHLNKKDINKRGSQLIMSKILRLMRYYKRTGRLPKFVTSNSHKYEEAAEDNELICPFFIDDTGLYIKSLNGFPGPYASYVQLGNSRIMEIGAG--AHFKTVIGFGYDPIFIPEKTLAELKNIISHRGRALMKVLGLEGTAHTISAGIVGIHPREAAIHHAINLVAFSMGPGLGPCLRVVATAARAFSIGIPLIGVNHPLGHVEIGRKIMLYISGGNTQIIANSYKVLGETMDIGLGNLLDKLARDVGIPFPGGPKIEEFALLPYSVKGMDTSFSGIYTAARIENICYSVQETTFSMLVEVLERALYYTDKREILLAGGVARNDRLRSMVYCMDNGAMIAQAGMLMSFRIDEVKARIGKFSHGDIETPTVMPVIAVITNSYIIKGVHRLINFDGPIMTDSGTFQSYVYGDIEYIVQFQDIGSDIITILDIFTKPETSRRLPIQGSILPIGGVVPLLESYRKPVHLFGGGHPMFFAFSVLLGVDIFDSASYIKYAKDNRVLYEGTRNLKFPEWSPLFNVELIKLLSLHNLKIKERIYENTLYQYVKSMAHPALYPLYFFKNTFI---IPMELETYPVSKFLGGAEEVGRLAIMIDYGI-VNDIFLTHAHLDHTGNFHATAMTANSIKPILMDSLKIMSAGHIPGSTMSFMITGDLNLLYGA-DVLIMESTYARETIENGGRVILPTFAIGRTQEMIMTLR-IYVDGMGNRITPGFIKDIIITTSGMLDGGPVLGYIPKSAIFLTGYQVDGTNGRSLIENGLSAHAGHVVLCHGDLKEFILELTYILLFNNVPVIGNIFNWPGDGGRYITMPVVMTKNVGTYRMQVYDGMHWHIMDVAVAIGVDPLTFFSSIANGIDEFSFRGILAKVNMEYPRSQIVLEGYIDFGDHTGYYSFPVFHVKTTIVGKLWHEKAIEKDMNIPEETVVVSIKKRAKKVMFAIWGQMMFTKIVVVVDDDVQVMWAMTTRIDPVNDVFMVPNTPTDSLDHPADATKKSNRPWP----------------------------------------------------------------------------------------------------------------------------------------------------------------------------------------------------------RSIISISDLDLATLFYEPSTRTRLSFESAMRLGGSVISMASSTSKGETLADTIRIVESYLIVIRHPLEGAAFLASRFPIINAGDGSGEHPTQTLIDLYTIRKEIDGKTITIIGDLKYGRTVHSLLSALSRYNLVSPENLAIETDILYVTRIQKERFTDKNEYARLIGSLKKGAIIMHPLPRVDEISARYFKQAYYGVPVRMAIISMIAGVISLGGSIIGIVVGGGKLARTYISLKKYNVLDEIGINATRINALAMTRYVVMGGEPGHTTDTVSTLLAERGSKVLINATSVDGVYSSDPKINDAKKFVFMDITSLTIAKRAGIKYKNILYNGTVISNMLSGKKIIIASSASISIYRIPDLIRDLKREGASVVAMSQQAVSMIWATGNPAVTQITGNIEHISMFNTILLVAPASYNTIGKMANGISDSIPSLFFSYALGHVVVPAMHDMFENPVNIEKLKVLVVDPE-KAKIADNDRIILNGKNVLIISGRSELAIDPVRVITNRSSGYTGYWLARNALGASIITYVGNYIIMPMALMDFDTKLDSRPKVRVLFNLESPDMVVLNSFQVVKIGGSILKIIVTSALKNVTNMLIERDHIISYGERMSTLVTDNFTIVPGFYGAITTVGRGGSDYTAMVLAS-VRIITDVPGIMTSDPKLFKNSSEVLKMSYFGVKNFNYKTFMPV-INIT--MLVFIGHGLSDPSISRDIISKIGILVDEDLIKH----EEAPVTIGTRNSKLALIQAYTSAGDSIPLYRMSSTGVFVDELNERVLKGEIDLAVHSAKDIPSNGLEITAVTGRDRDVLILEEMTGSVIGTSSMRRIRQAVNPEITVSDIRGNIDTRISKYKYTGIIIAMAAYKRMFLPAPNQGIIAIVGKS-DMKNERFIALNLGCSPVGILS
>GCF_000008265.1|Picrophilus_torridus_DSM_9790
NFSEWYIIDLAKLSDKYAIKGMNVWLPYGLKIMKSFQEVSFPVLITRSQLETEFEHIKGFENEIYWVTKELALRPTSESAMYTFPLWIRSHQDLPLKIYQIVSVYRYETKHTRSFIRVREIHFFEAHTAHVGDAERQMYMDIWSLPYNIMRPDWDKFPGAKYTLAFDTLMPSGRSLQIGTIHEYGENFARNYDIKYLDINGSQTTFGLSERLLAAVIGIHGDDTGLILPASIAPVQAIIIPINVRAEIDSRETPGYKYNDWEMRGVPLRIEIGSREMEVTVVSRLALGTLYLSMFAIERLKGFRDHYIDFPSLESDLYRLKSFTDKGGREVTMIPEATPSTMRMKMPARWFSIPKVWRYEEPQEGRYREHIQFNADMFGAEADAEIIGNVNDRYLMEFPVIDRIDLSVVRGLSYYTGIVFEARAILGGGRYDNLSLFINEIPAVGFAIG-AVIELLLMQTIILIIIGDRELSSK------ILIESDVSFESARE---KPYVILFIGINGTGKTTTIGKIANNKKVVIAAGDTFRAGAIEQISIGEKTGTEVIKDPASVAYDAIIDYVLIDSAGRMNLLSEMKKIKRVAPDLTLLVLDGMIGEQAKTFMNFDGVVLTKLDTDARGGAVISVIMFVGVGQGLNDIMRFD-------------------------------------------------------------------------------------------------------------------------------------------------------------------------------------------------------------------------------------------------------------------------------------------------------------------------------------------------------------------------------------------------------------------------------------------------------------------------------------------------------------------------------------------------------------------------------------------------------------------------------------------------------------------------------------------------------------------------------------------------------------------ILVTNDDGYNYGIRVLIAESYIVAPDRSATGMSTTYYAISGFPADSVYMARIVSGINHGDNISLSSGTIGATMAGALIGIKGIAFSMDDVDILNVNFPPARMSSISITPITGIVTYGSYIPRYRIREEIARVWGGIFILSKSVPPDEDVATISVEAARNALKRSNIDPNDIGAIYIGSESHYAVKPTATIVAAAIADYEFACKAGTAAMQYGMAIGSDTSQGAPGDALEYTASAGGTAMVIGDTPDFWRRYPKHGERFTGEPGYDIMSELNTDDYDYVVFHQPNGKFPTIGNTYSGSTMTGLSAILDVSPGDRILAVSFGSGAGSDAFDIDYAVYMIDISSKEEASASGRIRLKKKGDVIETARIAGTMAVKNTAGVVPYCHNVPLSSIDRTGVEMEAIHGVMVSLLTIWDMVKYMEKDDNGQYPEVKVLYKVKIAISYSSSANLGPGYDILSMGHDAKNTAGLSANIKKGIPAGLGLGSSGASAAAAKLFNLGMSYSMHGEIAACGSAHPDNVSSGIYGGITLLLVIPKTMYARSLVPSLSSLISGLGD--RDDNIVERARIVIENNAISACISGAGPTVLI----MIGLEIHFQL-KGKKLFCSCD-RRLTPMSELGEMDLAAEYEMSCLVECDEDPPHMPNKTALETAMAVALALKEPMKNIQFMRKVVIDGSNTSGFQRTGIIAMNGVRISTITLEEDAARKISNYSLDRLGIPLIEISTEPDEDHAVETAKKIAYFVMSMENFRGEVDSIRQDVNFSMDH--RVEIKGVSKLSLIKDVIEYETKRQKMLERISRIIIKDKYDSSMINKNMRGLL-RFGRELGELMKNGIGGIIHSDELPGYGLDDALLIVL-LIKRSLELDEGETRFLRPLPGR-RMYPETDIPVIKEPRLISRILLELKKKGWDRNTI------PRLREKTIRSFNPAMAVAQRRGHGSLVYRSPTYKIEDIIQAPGRNTPVLLIRYMIAFNGAYVNQEIGDVTYLANIPDGSYVYNIESPGDGGKFCRAAGTAALVISHYVSLKLPSGVCRATVGFIAGSGADIPILKAGTQSKAKRPYTVRGVAMNAVNHPHGGGNHQHVGRPSTVGRGTPPGRKVGRLSPKRRKKYSLPLMFILGIHEFFIPFPTFGAFVSDRKAMTEIGAAGPIAGFLASIPLMPMVFAVWVGIFATAMNLIPAGQLDGGHIVRYQKSGIHIGTQIKSKDMDPYIFKIRNDGLYILDIRKTNHALIIAGKMLAILAVAQRQYAFRPVSKFSEVVGSIGRFIPGTLTNAKIILVTDPLADTQAMKEAIVGIPIIAMCDANNFVDLIIPTNNKGRRSLAVIYWLLAREILKAERQLLIKYGLKNKRELWRAQFRTQARTLQAKLSRLNLLNATLDDVLSLNEDILERRLETLVYKKNLALTMQARQFITHGHIKVNDRVVTIPSFMVESMEDSFQYIVRIANKDLNGEALADLKGIGLLDLDPIGELGEDKIPYWMYNHRRDITTGKDFNLVSNDLDDDINLMKKRSYKGIRHERGLKVRGQRMRSNGRKGLAIGVVRKGLNAGKKLMSRKTYRWSKRRVLNLKKKSDPLEGAPQAKGIVIEKVGIEAKQPNSGIRKCVKIQLIKNGRQLSAFAPGDGAINYIDEHDEVVVEGIGGRMGRSKGDIPGVRYKVIKVNGISLHELVKGRKEKTVRXRLIMGKYDVGIQIHDMGLAKNLHTGGRYNYSAGKRNVNTIERLLNKLMTGKKYAYRVLKEAFEIVEQKTKQNPVQVLINAIENSAPREEVTRLKYGGIAVPKSVDVSPSRRLDEALRNICIGASFKSKVPIEECLANEIILASRNDGSYAVSKKEEIERVAASARXNLENEIKVAAIVSKGLRNFQKIRNSIRKVSRARLLALITTDESPKKIYPAKGGEIAEEDIVIEPKETNFPPGPKISEFQKAGLPAAIEKGKIVIKSEVTFVKKGDVITEKALVLKDLEIYPITAGLDAYEDGVLSISDGAKSLAIEANFIVPEIVMISKAYEAQSLAIEANFVFIRKAFIKAVKKRNFLESIEISINLKDVDLSKKRINEIVLPSGRKVALISSEEMKAKNADDKKSFKKLAVDFFVAETLMSSIGKNLGVILGPRGKIPRPVPPGQKSVRARSRDLYNNFVTVYYIKTTMGKAIKAVKTMVEGGKATTGPPLGPALGPLGLNLGQVVKDINEKTKNFAGMQVPVTVNVATKKYEIIVGVPPTSALLKKELGIEKGASKKAGNATLEQIKKVAESKRLLSYNMKGAVLEVLGSAVSLGITVDGRDPKEVMIKNGEIEIX----VLKRRREGVTDYRKRYRLVISRVIRQTRKIIQLVEGDHVLVTVTNKTLKLNID--NIQMYYLAGYMAAKKGISLGIGAVVDTGRGRIAAAIKGLIDGGLEINADEDIFPDESRLNGEHLKWTPRTELGRLVANGEIKTISEALSKLPLKEYQIVDYLIPDLKEVINIERAQRMTDSGRRMNYSITAVVGNGNGYVGVGRGKAKEAPAIKKAINAKLNIIEIKRGCGSWECGCGPHTLPFLNGKSGSVSVTLKPAPQGVGLAVGDVKVILRMAGIDDAWGFGHTKTTVNYALATFDALKKLAVIRIRGRKTTELLNLNHLVIVRNTAKDYLTWGELDTLELLLEKRALEMADSIMNLVPVIRLNPPRGEKGSSGRGKDINNLIRRMLRTRTKKLRGGHYGRGMKAG--RKGKKGGNGMAGLGKHITLEELANIYKLLGTGDATEKAINKLSVHGITIEGKRKTAIARAIGKFLINGEILREKMLEPIRIEIDIDNVHGGGNTGQADATRTAMAKAIIEYDRSMLVNDVRRKMPKKPYGARAKRQKSYRX-YIDASNHIYGRLSSYVAKKLLNSITIVNASKVVITYPKTADRILKRSIGDMLPHGMEALKRCMVYANVPKFITLGEISKLINDDGLRLDGRAFNEMRPIRITTGVVDNADGSAYIEWGANKIVVAVY-VREAYPKHAQKAIVKARYNMAGFSVRKRPGPDRRTMEISKLISEALESAIMVERLPRAEIDVYIEVLEADAGTRIASLTAASVAVADAGIPMKDLPVGCTAGKANVLDLSDIPMAILPKSGKIILLQLDGDVSEQELAMEMMLGAMISRIQREALMARMYTTGPAYTRFMGGVPYPKITTFIQGNCQIRHTALEAARVSVNRKLLNYFLQIRPYPHQVIREHKMATGAGADRISSGMRAAFGRPVGTAARVGQIIMNAKLLKDALHKASIKLLFPSGVNSPVRGRGSRYDVNGKEYIDYSLGFGPMILGHAQADNGILFGEVRLGNIIEKMRFTNSGTEATHAIRLARTKRKYILKMEGGFHGAHYALIKSGSVLVGKYNDEVITEPILGNIGVINPEGFLEFLREITYNSLLIFDEVITGFRFAFSGYQINIKPDITTMGKIIGGGLFGSSSEIMYESGTFSGNPLSMAAGIAAMLDHNVYLFVSFAHFTMDDFRIYLRIDINSPVNSRFRAKVVIVSHQSRPGKSLMGHARYMSNIIKKEIKFIDSLFSHDAIMSAGDIIMLENSRFYSEETHIVRRLSPLFDYYVIDAFPAIHRAQTTLIGFKPNIAGRLMEREITMLDAILAGSKIEDSIKVSYILTGGVVANAFLYAGLMPDDFLLADIGFNTVAIFMNGPMGIYEIEYSIGTRALKIAGGGHTLNALDYTSTGGGALINYLSGDSIPVIDALIVFKKISIDKETIKEVSKDIQRALLKADVNVKLVISLTLQERAATEKPPAGMSEQDFILKIIYEELLSITIMLVGLYGNGKTTTAGKLAGLSVGLIAADVHRPGAYEQLEQISNSLFYGEKDPVKIIKNGL-VKIIDTSGRDS-DDELIDEIDEVLYVVDATLGQAKVLNSISGVIITKMDGTGKGGGALSAVAEIKSPVYFIGTGEHMEDFEVFNPRKFLSRLLGDALMEAVKEDKLMSGKFNLKDMDVWEKSKPGLLKKIFNSMPLVILDSMTYELENPDAKRIKRISIGSGKREVRALLMKEGIINRIGGFTSLIDAITLNNDGVGTKTIIAYDTIGIDCIAMNVNDAITVGSEPIAMVDYISLLGIGFNIGAGGETAIVPDL-DVSGTSLGIVKEGDLIYALKSSGLHSNGFTTKVYEVLLEPTRIYVREVLDMIKGMANITGGGIKNNVFNVLKQMYEIFNMGMGYIIIIEIGHV----------------------------------------------------------------------------------------------------------------------------------------------------------------------------------------------------------------------------MRISIIGLGHIGLSVLDIIKSDSKLPDVIVDVSPATGIRGKHGIDIVTANKAPLALHWHDIMDSARYEASVGGGVPLFNMSSRIINTGLVSSTINYVLNQEDAVKIAQNMGIAETDYSDDTMGLDSARKTVILANSDGIENVVAMIE-----RAFISPLSMAYSNIFENHDGPLQTAAQVVNDVMIKRNPSIAQSWSEHSCYKSSYLKKYLDAGVVKFNDDYVYVVKMESHNHPSAVEPYGGAATGVGGIIRDVLCMGAQPVALVDSLYFGDERFIINGVVSGIRDYGNRLGIPNVAGSIYFHESPIVNAGCIGISRARDILILCGGRTGRDGIHGVNFASRVLDRNAVQLGNPIVEEPLIHAILELGLITGMKDLGGGGLSSAVTEMLGNLGGTINLDSVLLKDDNMLWEIWISESQERMLISSVLDKWNFSVIGRVFDLPLSIISLISSINVCSRAPVIRQYDHTVRGATIVRPDAAVIKPIAVTSGSKPMIDPYGGALIEAYKNIIVTGADAIVDSLNFGNPENEETMYSFVETLKAIKFKLQLVSGNVSFYNKIMPTPNIMMTGIIDKNSLIYLIGSINGSLAGTVYSAHDVSDGGIIAALIEMSLFSEHGTAIVIDCAVIGFGLRSLQHRQESSGIIKKGMGLVIGHNRYSTSGSENAGPFYIGITHNGEITNESSDTEVMLIEFKGAYAAVLRPLVLGRIASETCAIVEPGEVSHCMFEYVYPVPDSGRAQALGFGLIKNRYSERTFIMLNAIKSEISNKIVLVDDSIVRGNTMKYIVKIVRDAGLAYLSIDGLKQAEIKLPDDVQIKGKLGEGIVGTWSETKLLIEGVTKGFEYHMKIDFTHFPMRVSVRGLIVENFLGEKSPRSGDRITINGIDKRKIGETAANIERATYIRFQDGIFLL-HDPLNDVINTIKNASRVIIGPASVMIRILKVMQYNYIKSFEVIEEERGGKFRVELSDTINNCGVIKPRLSVKYESRYLPAQFGIIILTTTKGIMSHIEARLGIGGKLLAYVYNSMREVIDKVVVNIGVGAAGELNRAAVLELLTHHKPASAKRTVRDFNIRKGLNIGVKVTLRFLKEAFYSFDKNGNAYFGISDYTDFKGMKYDPDIGIFGMDIAIVFRRRGYRIEKRRMHIPKISKEETIKYLFNVKI-----MSLSKDLRKKYGIRRFPVAKGDIVKIISGSRGKVVDVKVSIEGVTKADGKFIDHSNISITKLDLSRNDRYLPLGALIPCVDNTGAKMISLIDVKHTVAKRIPAAGVGDMFIASVKKGTPEMRSKVVYAVVVRQRRPYRRADGTMIEFEDNAAVLVTPDGEVRGSEIKGPVAREAAERWPRIAAISSTIVNIGIDVKKPEDPKCPFHGNLRIHGQIIVGTVVSIVLKRKKYERYETKISKFHAHLPGCIDVRPGDRVKIAECRKLAKTISFVVVEKVKALREMSKLSSLKESLLRERMGGAPSSPGKMRSIRRQIARVLTVMEEKEKRFVLVSEYLRENDNAGFGGMEMKTPYGTNITLYVNRPGLVIGRHGTKIKEMTESPQIEVKEVNPDLNPQIASKKIALSLEKGWNYRKAGSLRKMIDLNAPGVLIRIGGKISGERARAQKFFGKIKYSGEEAKLKTGIIGVSVRILKSARARIREISLKDAVNVAFLKGMDVLDNVIEKKVPVPYFRY--RYPVKAARFKKLLEDVSANAEFKGL-SDSLEIVHIAVSKGRIKKYTPKAYGRAGALVNLEVVVRSYRGHSLEELQNMELNELLPLLPARAREKLYEKLLNIKTHVRDLIVLPQFVGKTIELYNGNSYIKFEKPEMIGHYLGEFALTRKEVKHSGPGVGATRSSKFLPLKXYIISPIVTEKTTLMMEKENKITFLVNKATKEAIKNEVEARFNVKVAKVNMMIAKNGKKAIVTLASAEEVGGRMGIFGEIELPKIFEPREDILREAFRARQPYGASPDAGM-VLLGSVGGKSAHAPRKINKRERKLARFTAIALTAHIIKRGHRIFPVIVTNDLEKIKKTRDFFKKLGLDILRSIRPGRGKMRNRTPKSLLIVGKAFSSLPGVDISLSIRKLAPGGTGGRLTIFTESAISSLHHSRRGSMAYYPRVRAKRIQGDIRSWPEKVQAFAGYKVGMTHINSVTAGQVIPVTVVVPPLTMSIRYYGVP-SKPEIFEIRIGGRIKYAKERLGSNISPGNFVDVIAVTKGKGFQGVVKRFGVKLKNRKH--RRMIGTLGPHPDWVRTVPQAGQVGFHQRTIHNIRIIKF-DINVKGGFLNYGIVRNDYVLLFGSVPGPKRLIKMRDPARQ---------------------------------------------------------------------------------------------------------------------------------------------------------------------------------------------------------------------------------------------------------------------------------------------------------------------------------ARISLSGTEIVDVVCEIKGIAKRTGVEIHGPIPLPTKRLVVPVRKSPDGEGSPTWDRWEMRVHKRLIDVRTLRQLMRISIPDGVRIEIQIKVYFESYGCTLEKSEARADVSVIGTCVVIVLVLGCLARVIKPGIPINQGCSHISRSGIREIRITSLDTAAYGKDILADLIFMLRVGMKFLHLPVQSGDNRILDMNREYKIVFSTDIIAGYYTEDSESMENTYKFIEYMPDIINITRFSPRPYTPDFTKEFSRPVIIKALLLYSGGLDTSVMVRWIKEKMNMDVVTLTLDIGNSEIKEKALDAITLDVKKEFADYISREIHANGLY-GEYPLSTALARPLMAEKAVSVANENDIKFIAHGSTGKGNDQVRFEVSINADNNIKVIAPVREWNMTRADELEYAKNNIYVKYSVDENIWGRSIEGSSIENIPVNDDAFEWVPVSIEFYKGLPSSLNIIAGRNGIGIINMIESRLIGLKSHEVYECPAASVILKAHKYLENLILNIDNFWSNMVYNGLWFDPSMHMNQFEKSNQYITGSVNLRLYRGNMILEGIESPFDQGSSKGFIDIYKNEKIMATGVFDILHPGHIHYLSESKKLGDYLIVIIATDKTAQRRFMVSQLRMVDEAIIGHDIITLGYDQHRVVRIKSSSDIRGIAHIYASQNNTIILVTDPTGAETIAKSSGGMVVKNDRDEASPYAAMRAADVSEKLREREITDLIIRVRAPGGSKSKIPGPGAQSAIRALSRAGFKILRIEEVTPIPHDGTKKKGGRRGRRVISPIDMLRVEAALAAEYEYNERVHEIEHHDTMALVEALTFVHFGVTSNDIIDTATAMQIKSASVMVGRTHGQHASPITFGLKLSVYLDEMGKISGPVGTGASLILGIKSSQIVCRDRYIEYLINNIATSLEKFATEIRNLQRSQVGSSSMPSKRNPISENISSLCRFIRSLIEYEAAVIWHERDLANSALERFTVLIDYVFSHLYE-FIMSESIVRALAHEFVRKASMGDELIKRGFAKMTKGGVIMDVTTAEQARIAEKAGAVAVMALERVPADIRANGGVARMADPLKIKEIIDAVSIPVMAKVRIGHISEAYVLESLGVDMLDESEVLTPADPFHINKKIYKVPVVCGARTFPEAVRRIFEGAAMIRTKGEAGTGNIIEAMRHIRKVNDGINVKTLKEIKKYRRLPVVNFAAGGVATPSDAALMMKMGLDGVFVGSGIFKSKDPARMASAIVEAAENYEDYKTIADVSSGLQG-MEGLEI--RLQERGMIASAYLESKGYIDYITDEGKNGLPEEIAIPNNGLTTSMLVNNSSGLHPLLTERIRSIFFDLGFTEMHGHTAWNMDMLFIPQDHPARDLQDTFYASKLVLRTHTTVNTIRYLYQYIFSIEKVFRHESVDWKHLAEFHQIEGAVYSKASLSTLKWFMREFYDIKLIPSYYPYTEPSMDVEIELGGSGIFRPEVTKPLPVFAFGLGLERLAILYYKLNDVRDIYMARMHTRKRGRSGSKRIERPSWIDEIKEMIVKMRKQGMTKSMIGIRLRDQYAIPGTRPVLHMKLGQVLKENNLVPEDLQALIERYKRAMKHLNKHDMNKRKAQLIMSKMLRLIRYYKRTSRLPLFITSNRHKYEEAGDTNKEISDFFIDDTGLYIDDLNGFPGPYASYVNLGNKNIIRLASG--AHFETVISFGYDPIFIPDKSLAELKNRISHRSKALMIVLGLEGTAHTISAGIVGIHPREAAVHHALDLIAFSMGPGLGPCLRVVSTAARALSISKPLLGVNHPLGHVEIGRKIMLYISGGNTQVIAGRYRVLGETMDIGLGNMLDKFARDLGIPFPGGPVIERMALLPYSVKGMDTSFSGIYTAAKKNDICYSLQETSFSMVVEVLERAMYYTNKNEILLAGGVARNDRLRSMVYCMDNGAMIAQAGMLMRFRIDEVPARIARFKHGEIETPTVMPVIAVITNSYIIKGLHSLIKFSGPIMTDSGTFQSHVYGDIEYIVDFQAIGSDIITILDVFTEPETYKRLPVQGSILPIGGVVPLLESYRRPVHLFGGGHPMFFAFAVMLGVDLFDSASYIKYAKDNRLLYEGTRALNFPEWSPIHGQELLHMLALHNLKIKERIYENTLYNYVKARSHPALFPFFYYNHPII---IPLFLESYPVQKFLGGAEEVGRLAIMIDYGV-VNDIFITHAHLDHTGKLHATAMTANSVVPIINDSLKIMSAGHIPGSSMSFMITGDLNLLKGA-DVLIMESTYAKETIDNGGKVILPTFAIGRTQEMIMILR-IYVDGMGNDITPGFLKDIIITTSGMLDGGPVLGYIPKSAIYLTGYQVEGTNGRSLMENGLSAHAGHVVLCHGDLGEYLLELTWILIFKNVPVAGNLFTWPDDGGKFITMPMVITKNVGTYRMQVYDGMHWHIMDVAVVIGSDPLTFFSSVANGIDEFSFRGLLARVDLEYPRSEIVLEGYVDFGDHTGYYSFPVFHIKTTIVGKLWHEKAIERDLNTMEEGVVVSIKKRAKKVMFSIWGQLMLSKIVVIVDDDIQVLWAIATRVDPASDVLIIPGTLTDSLDHTADATKKLNRTWP----------------------------------------------------------------------------------------------------------------------------------------------------------------------------------------------------------NSVISINDLSMATLFFEPSTRTRLSFESAMRLGGSVISMASSTAKGETLADTTRMVSSYIIVVRHPLEGAARLVQKFPVINAGDGSGEHPTQTLVDLYTIKKSINNLEISIIGDLRYGRTVHSLLLALSRYNLVSPDLLRLSSDVFYVTRIQRERFTDKNDYNKVIGTMKENAIIMHPLPRVDEISAKYFIQAANGIPVRMALISLILGVISLGGSIIGIVVGGGKLARTYISLRKYNVLDEIGINATRINALAMTRYVVMGGEPGHTTDTVAMLFAERNADVMINGTSVDGVYTEDPRKRNAKKIVFMDITSLSIAKRSGIKYINILYNGTIIEGMLKGRKIVVATSASISIYRVPDLVRDLRREGADVKAMSDASQKMVWASGHDVVTDITGNIEHITLFDTLLLLAPATYDTIGKMASGIADNIPSLFFSYALKAVIVPAMHNMMENRINIEKLKCLIVEPEEKAKIADNDRIILKNKNILIIGGRSELSIDPVRFISNRSTGYTGYWLARMSLGADQIVYVGNIIVMCMAVLDFDEKITSRNKLRVLFELEGPDMVIVNSYEIVKIGGSILTIIVTSALKGVTDRLIRKSAFITSGERLAAIITDDNYVIPGFMGLITSLGRGGSDYSATVIARVVRFITDVPGIMTADPKVVKNAYEAMEMARFGVKKFNRKTFEPVNIEIRKNSVTIIGHGILNKLQ-NIIITLSD-----SMLKP----EDVYIRIGTRSSKLAMIQAFTSKGDISPLYSIGGTGVFVDDLNRMILKNEIDIAVHSAKDIPSFSLEISAVLKRDRDVLILNDLESSVIGTSSLRRIKELLRNDILIKDLRGNIDTRLKKLDYDGIIMAKAAYDRMFVPAPNQGIIAIISKK-DMKAERLILLNLGCSPVGIYA
>GCF_000195915.1|Thermoplasma_acidophilum_DSM_1728
NFSEWYIITLAELSDKYPVKGMNVWLPYGWKIMRNFQEVNFPILIGRSMLEVEFEHIRGFENEIYWVTKELALRPTSESAMYPFSLWIRSHADLPLKIYQIVSVYRYETKHTRSFIRIREIHFFEAHTAHAEDAEAQMYKEIWRLPYFYQRPDWDKFPGAMYTIAFDTVLPSGRSLQIGTIHQYGTNFSKNYDIKYLKEDGHQTTYGMSERLLAAIIGIHGDDKGLVLPPDVAPIQVIIIPINIRVKVDDRETPGYKFNDWEMRGVPLRIEIGEREVKLTISMRNVLGFMVMAVFSIEKIRGFRDFYIDFPSLEYDLYRIKSFVDKGGREVTLIPEATPSTVRMQRPLRWYSFPKVWRYEEPQAGRYREHYQFNADIFGSEADAEVIARINSRKIMEFSIIDRYDFSIVRGLSYYTGIVFEARAILGGGRYDNLALMSGEVPAVGFGMG-AVISLLLLSAQLAVIFGERDLERG------KLVEADVSLEAA-----KPFVVLFLGINGTGKTTTIGKFANGKSVVIAAADTFRAGAIEQISIGREAGTEVIRDPSSVAFDAIIDYVLIDTAGRMNLLDEMKKIKRVSPDLTLLVIDAVSGNQARMFEGYDGVIVTKLDTDARGGSILSIVLFVCTGQGLDDIMPFD----------------------------------------------------------------------------------------------------------------------------------------------------------------------------------------------------------------------------------------------------------------------------------------------------------------------------------------------------------------------------------------------------------------------------------------------------------------------------------------------------------------------------------------------------------------------------------------------------------------------------------------------------------------------------------------------------------------------------------------------------------------------------------------------------------------------------------------------------------------------------------GIVTYGSYIPRYRIKDEIARVWGGIYILSKSVPPDEDVATISVEAARNALKRKKIDPKEIGAIYVGSESHYAVKPTATIVGSAIADYEFACKAGTAGMQYGLAIGADTSQGAPGDALEYSASAGGTAFIIGDTPDFWRRYPSHGERFTGEPAYMMMERMETKDYDYVVFHQPNGKFPTIGNTYSGSMMTGLSSILDVSPGDHILAVSFGSGAGSDAFDVDYAIYMINISEKATATATGRIHLRKKGDVLEVSRVVGTQHAKNTFLQIPYCHNIPIEGVDKTGIEMEAISCVSGALINIWDMVKYLEKDESGNYPEIHVVEKRKTASAPCSSANLGSGFDTLAIALDARNTAGLAARIEKGVPKGLGLGSSGASAAAAAYFGLGLTYAMIGEIASSGSPHPDNVSASIIGGLVLLVAIPKTRAARQMLPRTASLIAGLGN--RNDDIVEPSRIALANEAVAAAVSGAGPSILM-LDTKIGLEVHFQL-NTGKLFCRCP-RKLHIASELGNIDAAASYESSCLVEMDEEPPKTPDERAIATAISVSKALNDIVDHITYMRKIVIDGSNTTGFQRTAIVGINGVRISTVCLEEDAARKIEVYSLDRLGIPLIEISTEPDEDHAVEVARSIGYIVISTGNARHAVDAVRQDVNFSMGY--RVEIKGVSKLTQIRDVIRYEKERQENLRAAVDLIVSDLFASKIIRKNMAGTL-RMGKEIADLVRSGIKGVMHSDELPGYGLTDAVLLIAIIFDRIMDLSE-ETVFLRPMPGK-RMYPETDIPVIKEAREAARILTDLERRHFDRYQL------ALIKEKTERVFDPRVAIPQRRGHGSLVYRSPTYVIKDIIHAPGRNAPLLELMYQIAFTGAFVGQNPGTTTVLANIPDGSYVYNIESPGDGGEFCRSAGTFALVVSHHVTLKLPSGRCRATLGVVAASGIDPPILKAGTRSKAKRPYTVRGVAMNAVNHPHGGGNHQHVGRPSTVGRNAPPGRKVGRLSPKRRRVNSAPLLLILGIHEFFIPFPTFGAFISNRKAMAEIGAAGPIAGFITALPLLPMVFAVWVGMFATAMNLIPAGQLDGSHIVRYQKSGVHIGTQVKSSDMKPYIFKIRNDGLYILDVKKTNSKLIVAGKMLAILVVAQRQYAFRPVAKFAEVTGATGRFNPGTLTNVKVIIVTDPLADVQAMKEAVIGIPIIALCDANNFVDLIIPTNNKGRRSLAVIYWLLAREILKEENKIVVKYGLKNKKEIWRSEIRSQARDLRARLNRYKLLNATLDDVLSLTENILDRRLQTIVFRKNLAISVQARQLITHGHISVAGRRVTVPGMLVEKDEDT---IVRIANKDLNGEALSDLKGIGELDLPIIGELKEEQLPEWLLNHRREPVTGKNLNLVSTDLEEDINLMKKRSYKGIRHEKGKKVRGQRTRSNGRKGLSIGVVRKGINAGRKLLNRKKFRWSKRRVLQLKRKSDPLEGAPQAKGIAIEKVGIEAKQPNSAIRKCVKVQLIKNGRQITAFAVGDGAINYIDEHDEVTVEGIGGRMGRSKGDIPGVRYKVVAVNGISLKELVKGRKEKTVRXLMLFNKYDVAVEIHDPGMVKNLHTGGRFSYYAGKINMNVVERLINKLMTGKKYAYKITEEAFQIIAEKTKQNPLQILINAIENAGPREEVTRLKYGGIAVPKSVDVSPSRRVDEALRNIATGASFKSKKSIVNCLADEIMAAARNDPSFAISKKEEIERVAQSARXEITQRIRSVAIVDAGIRTIQDIRGKNRKVIKKTLLALLTSDLEPTEIYAPRGGEIAPEDIVIQPMTTGFPPGPMMTEFQKVGLQTGVEKGKIAIKKETVFVKKGETIPDKAKILEMLEIKPLEVGLQLYSEGVLSLTPQAKAIAKSSMFFVDEVLLLAEAKKADALALAGQFIFLVRANKRAVSQRKFEESVEIAVNLKDVDMSKNRINEILLPNGRKIAVF--GSDKSKARGDKKAFKKIVAYFFIAETLMANIGKSLGQVLGPRGKMPRPIPPGQNTVKARSRKISENIMTVIYVKTTMGNAVESVKTMVEGGKATTGPPIGPALGPLGLNVAQVVKEINEKTKEFQGMRVPVTITVETKKYEITVGIPPTSALLKKKLGIEKGAAKRAGNATLDQIVDVAKTKMMLASDLKAATLEVLGTCVSMGINVDGKDPKEVQIKAGEISIX----VFKRKEAGITDYSKRLKLLKSRIVRITGKIAQVAIGDRILFTVTDKTLAYGVDLRNIQVCYLVGYIAGIESEKNGVSAVLDTGRGRIAACLKGFTDAGIEVPHGEDVFPDKKRIDGKHLKWVPKTQLGKLVASGQIKTMGEALSKLPLKEYEIVDYLLPNLKEVIDIKRAQRMTDSGRRMTYSITVVVGNGDGYVGLGIGRSKEAPAIRKALNAKLNIMEIRRGCGSWECGCGAHTLPFLQGKSGSVRITLKPAPRGVGLAVGDARTILSIAGIEDAWGFGHTKTTVNYALAVYNALKELAVIRIRGRDTAHLMRLNHLVLLNQKVKDYVTWGEIDTLELLLKNRLLDLAQALIDAVPVIRLNPPKGSGGSSGRGSDINQLIRRMIRERTKKLRGGHYGRGFKAG--RKGKKGGSGNAGMGKHINLGDVEYMYKLLGNGNATEKAISKLSAIGSKIEGKRKTAVARAVGIVTINGRVLRNKIMEPLLIDLDIAKVRGGGVTGQADASRTAIARAIVKYDRTLIVNDVRIKLPKKARGARAKKQKSYRX-VIDASGAIYGRLSAYVAKRLLEEITIVNASKAVITYPKTPENILRRSIGDMLPKGKEALARCRVYRNTPPIITLGDLSKLINEDNLRLDGRSFNELRPIKIQAGVLNRADGSAYIEWGGNKIMVGVYGPKEAYPKHSQHAIVKARYNMAAFSVRKRPGPDRRTMEISKVISEALSSSIMIEQFPRAEIDVYIEVLQADAGTRIAGLTAATVALADAGVPMRDMVVGCTAGKVDVLDLSDIPIAIMPKTGDIVLMQMDGDVTEDELAMDMIFEATISQIQREALLARMYSTGPAYTRFMGGVPYPKITTFVQGNCQIRHTALEAARVSVNRRMTYFYLKVVPYPHHVLREHKMATGAGADRISSGMRAAFGRPVGTAARVDDVIMHAKELKTALRKAAIKLLFPMGVNSPVNASGSRYDVDGNEYIDYCLAYGPSILGHAQAEKGLIYGEIRLGDIIEMMRFTNSGTEATHAIRLARTGRSIIVKMEGGFHGAHYSLIRSGSVVVGRYNDEVITEPIMGNAGVITPEGFLEFLRDITNGSLLIFDEVITGYRFAFSPYQIGIRPDLTTMGKIIGGGLFGGSADIMYQSGTFSGNPVTMAAGFAALMNHGVYVFVSFAHFLMNSFTVYLRVDINAPVNDRFRAKVVIVAHQSRPGKSLRQHAQILSHLLNKRVQFVDQLFGSQVNMSDGDIVMLENSRFYSEEVNIVRSLSPLFDYFIIDAFAAIHRAQTTLVGFHPNIAGTLIEREVSMIEAILGGAKIEDSIAVSKILTGGVVANAFLWASVMPTDFVMADIGLDTIAIFMNGPMGMYEIDYSSGTRAFKLAGGGHTLSALDHASTGGGALISYLSGETMPVLEALKTIRKITIDKETVKEISKDLQRILLKADVNVKTVLQVTMERRALEEKPPAGMAHQDYMVRIIYEELLKITIMLVGLYGNGKTTTAGKLAGLNSGLIAADVHRYAAYDQLKQIANAKFYGDKDPVRLIKHGL-VKIIDTSGRDS-DAELFDEIDEVLMIIDATMGEAKAFNGVTGIIITKMDGTAKGGGALSAVAEIHVPIYFIGTGEHMDDLEVFDPKKFLSRLLGESLFETVQEEKLMTGKFNLKDMDVWEKSKPGLMKKLVDALPLIIMDSMTFELENPEAKRITRIARGAGVEDVRMLLVEGGIINRIGGFTSIIDGITFNNDGVGTKAMIAYDTLGIDCVAMNVNDAITVGSEPIAMVDYLAVLGTGFNVGAGGETAVLPDV-DISGAVIGIIKEGDVIIGLGSSGLHSNGFTTKTYEVLLEPTRIYVREILDIIKGMANITGGGFKNNVFIRLAQMFEIFNMGTGFVLVIVMGHV----------------------------------------------------------------------------------------------------------------------------------------------------------------------------------------------------------------------------IRIILMGTGNVGLNVLRIIDSDSRSADLLVDCTPASGVREYSGMNVVTANKSGLANKWHDIMDSARYEATVAGGVPLFSLPSKVKRRGIVSSTINYVIRNMDVVDDAIKKGIAESNPQDDLNGLDAARKSVILVNHSGV--VTEVYV-----ISLIGMDGLGYQNVSDIYDGPYETAGAVVNDILLGRDPIVAQSWSEHCSYKSSYLKKYLDAGVVDFDGEYAYVLKMESHNHPSAVEPYGGAATGIGGIVRDVLCMGAQPVALIDSLFLGDPRYIFGGVVGGIRDYGNRIGIPNVAGSLYFDKNPLVNAGCVGIVRPGDVLVLMGGKTGRDGIHGVNFASTTLGRLAIQLGNPIVEQPMIKAVLEAGLIRAMKDLGGGGLSSAATEMVGGFGAEITLDDIKLKESNMSWEIWISESQERMLMECIAEKWNFSVIGQIIDMDIFVRDFMARLNTCARFNVVRQYDHTVRGSTIVTPDATVIKPLVLTSGSRPNVDPYAGTLAEAYKNILSTGGHSVVDALNFGNPEREEIMGQFVESVRAIKMGLPVVAGNVSFYNEIMPTPTIMMVGLIDSGNAIYLIGEPCDNLTGSEYSSHDVSSGGLFAALSEMSLFSECGNGLVLDCAVVGFALRTLQHRQESAGMAKKGRGLVVGHTRYSTAGSIDAGPFFISLSHNGEIVNADSDTEVLLAELRGAYACAVRPLIVGKIASESCAIVEPGEVAHCMFEYVYPVPDSGRSQAIGFGLMKNRYSERTFIMLNPVREVISGKIVLVDDSIVRGNTMRFIVSMMRKYGLAFLSIDGLKEASIKIPDGFKISYGGKTGIVGTWSEINNMIKGLKDGFQYEMKIDYSHFPMRVSVKGVVIENFFGERSPRTGDRVYIAGISKKDVGETAANIERSTIIKFQDGIYLISNDTLNDVINSIKNASRIIAEPAAKLIKVLKVMQYNYIKSFEVIDESRGGKFKIVLNTTINNCGVIKPRFPVKYEARYLPAEFGILILTTTKGVMSNIEARLGIGGKLLAYVYNPMEEIIDKVVVNIGVGQAGDLTKAAVLEMLTGHKATLAKKSIRDFNIRKRLPIGVKVTLRFLQKAFYSFDKHGNAYFGISDYTDFKGMKYDPDIGIFGMDVAIVFRRRGYRIERRRKTIPNVRKEEAQDFLFKVTV------SLSKDLRKKYGIRSFPVIMGDVVKVISGSRGKVAEVLVVVEGITRADGKGIQPEKLQITHLDLSRGDRFLPLGANITCADNTGARSISLIDVKHGKARRIPAAGVGDMFMASVKKGTPEMRSKVVYAVVIRQKRPYRRPDGTMVQFEDNAAVLVTPDGEVRGSEIKGPVAREAAERWPRIAAIASIIVNIGLDVKLPEDPHCPYHGKLSVRGQVLTGKVVSAVVARPKYERKATKIKKYHVHVPDCIKIKPGDTVRFAECRKLAKTISFVIVEKV-----MSTLKNLKESLLHERMGGSSPSPGKVRGIRRQIARLLTVEREEERKFILVCEYVVETENAGFGNMVMKTPFGTNITLYVNRPGLVIGRRGSKVQQMTETPQIEVKDVKPDLNPSVIAKKIALSLEKGWSYRKAGSLNRTIQAGAKGVLIKISGKISGERARYQKFYGNVKYSGETAKLKVGILGVTVKILNHAKARIREISLKDSVNIAHLRGMPIIDAVINKTYAIPYFRY--RYPVKAAKFKQLLENVENNAEFKGLNTDNLVIKHIAANKGRIKKYTPKAYGRAGALINLEIIVTTYKGYSLEDLQKMSMEELIKILPARARKKLMEKLEDVKTHVRDVIILPNYVGKIVEVYNGNSYFKFEKPEMIGHYLGEFVMTRKEVKHSGPGVGATRSSKFMPLKXIIISPLSTEKTALMAEKENKLTLMVRDANREMIKKEVEERFGVKVEGINVMITKKGKKAIVKLASAEEIAERIGVFGEIDLPEVFDVREDIIRRAFRARQPYGSSPLAGM-VGIASVGGKSAHSPRKINDRERKMAKYSAIALTAAVKKRGHRFLPIVVEDGVEGINKTKDLLKNLGVDIERSIRAGRGKMRGRRPKSVLIVAKAFRSLPGVDISLSIRKLAPGGVGGRLTIFTEGAIESLHHSRRGSMAYYPRVRAKSVDPKIRSWPEKVQGFAGFKVGMTHVKSVTAGQPIPVTVVVPPLDVGYRLYGIP-SKPEIFELRIGGRLEYAKNHLGKQITPGKFVDVVSITKGKGFTGHVKRFGVKLKNRKH--RRMIGTLGPHPDWVRTVPQAGQMGFQQRTISNVRVIKY-SINVRGGFLHYGFVKNDYVLLFGSIPGAKRLIKMRDPARQ---------------------------------------------------------------------------------------------------------------------------------------------------------------------------------------------------------------------------------------------------------------------------------------------------------------------------------ARISLSGTEVVDRVCEIKEIASRTGVEIHGPMPLPTKRLVVPVRKSPDGEGTNTWDHWEMRIHKRLIDVRTLRQLMRIPIPDGVQIEIQIKIYYEGYGCTLNQGETEADISIIGTCAVIVKVIGCLSEAIDRGIPINQGCSHIARAGKREIRISSLDTAAYGKDTLPSLIFMLRVGMKFLHIPVQSGDDRVLTMNREYTVTISTDVIIGYHAENDRSFDLTCDLIRVQPEIINVTRFSPRELTPDFLKDQDRPVVIKALLLYSGGLDTSVMIKWIQENLSMDVATLTLNVGNSAIEEKARPVFVHDAKDEFAEFIAKSIMANGSYEG-YPLSTALARPLMAEKAVKYAQKIGAKYIVHGSTGRGNDQVRFEVSIRADPSMQVLVPVREWNMMRKDEVEYAKHGIPVKYSIDENIWGRSVEGPDLEDI-VPEDVYEWVTLKIAFDGGIPSELNTLAGSSGIGLIDHMENRVVGLKSHEVYECPAATVITHAHRYLESLILNMDWQFAKFVYGGLWHDPVMAVNAAEAFNRDISGEIKIRMSHGIMYIEGAWGNFDQRASKGFIDIYGNARVMATGVFDIIHLGHIHYLRESKKLGDELVVVVARDSTASRLKLVSELKPVDRAILGHDIITLGYDQKRIVRINSSSMVRGIAHIYASQNNTIIHVTDPTGAETIAMVSGGMVVKNDRDQASPYAAMKAADVSEALKEKEITDLIIKVRAPGGNKSKIPGPGAQAAIRALSRAGLKIVRIEEVTPIPHDGTKKKGGKRGRRVVSPIEMLKVEAAIAAESELGDEVRQVEKHDVMAVVRVLSYVHFGVTSNDINDTATALQLHDFLPMMGRTHGQHASPITLGLKFAVYLAEMGKVLGPVGTGAALILGIYATQIVNRDRYIEYLINGISVTLEKIATEIRNLQRKQVGSSSMPSKVNPISENVVSLSRFIRSLIEYEAGVTWHERDLTNSASERFVILIDYALKTLID-SIYSESIVTILAHEFVRRSAMGSELIKRGFSAMTKGGVIMDVTTADQAKIAEAAGAVAVMALERVPADIRAAGGVARMADPMKIKEIMDAVSIPVMAKVRIGHISEAYVLEKIGVDMLDESEVLTPADPFHLYKKNLTVPVVSGARNLPEAVRRIFEGAAMIRTKGEAGTGNIIEAVRHIRKVNEEISVAILRQIRRMGRLPVVNFAAGGVATPADGALMMELGADGVFVGSGIFKSPNPEKMARSIVEAVENYRDYDVVEKASEGLQG-MPGVDIDMRLQERGEIASAWLEVKGLLDALSSEGKEGLPELVLYPKEGKDPSIIASGESLKHPMLIEEIREIFLNMGFTEMGGHTLWDMDSLFIPQDHPARDMQDTFYVEKLVLRTHTTVSTARYLYQAIFSVEKVFRHESVDWKHLAEFYQIEGAVYSKVSVSTLKWILRDFYDIKLIPSYYPYTEPSLDVEVELGGSGLFRPEVLKILPVMAWGMGLERLAMMYYGLTDVRDLYMARMHTRKRGRSGSKKVY-PSWIDEVINTIVNLKKSGVPPSVIGIKLRDQYGIPTVKAVLGMKLGKVLSEKGLVPEDLGNLIKRYNNVAKHVNPKDQNKRGRDLIMAKMLRLVKYYKRTGVLDRFVTSNRHKFEEVDDSTERISPYFVDDSGLFINALRGFPGPYSNYVSIGNEGILKIMDDRTAYFLTVVSFGYDPIFIPERTFAEMKNAISHRSIAFVIVLGLEGTAHTISCGIIGIRPLDAAVHHSIDLIGFSMGPGLAPSLRVTATAARTISVGKPIIGVNHPLGHIEIGRRVMLYVSGGNTQVIAGRYRVLGETLDIGIGNMIDKFAREAGIPFPGGPEIEKLAMLPYSVKGMDTAFSGILTAALIEDISYSIQETAFAMLVEVLERALYVSGKDEILMAGGVALNRRLRDMVYCMDNGIMIAQAALLMRFRIDEVDARIAKFEHGPIETPTVLPVIGIITNSYIILGLHSLIGYDGPIMTDSGTFQSYVYGSIEFVVDFQRIGSDISTILDVFTTPETYNRMPVQGGVHPIGGVVPLLETYDKPVHLFGGGHPMFFAFSVYLGVDLFDSASYIKYAKDDRLIYDGTRDLALPQWSPLYDKEIRDEIARHNLKIKERIYEEGLAQYVKARSHPSLMAYFFYRNPYV---VPAELETYPIEKFLGGAEEVGRLGVIVDYGV-VDAMFITHSHLDHIGDLYATQMTLNTMKPLLRDALKVTPAGHIPGSTMSVTVTGDVYLINGA-DVLIIESTYAKEVIDSGGKVIMPAFAVGRTQELIMTIA-VAVDGMGNDITPGFLRSIIISTSGMLDGGPVLGYIEKSAIFVTGYQVEGTNGRSLLETGMSAHAGHIVLCHGDLHEYLLELTYILQFNRVPAVGNLFTWPQDGGKFITLPLVITKNMGMYRMQVYDGMHWHIMDVAVVIGSDPLTIFSAVANGIDEFMFRGLVSKVNLEYPRFEIVLEGYIDFGDHTGYYSFPVFHIKTTIVGKLWHEKTIERDINTMEEAVIVSIKKRAKKVMFGLWGQMMFSKIIVVVDDDIEVIWAMTTRIDPDRDVIIIPGTVTDSLDHASDATKKRQRRWP----------------------------------------------------------------------------------------------------------------------------------------------------------------------------------------------------------RSVVSIEDVDMATLFYEPSTRTRLSFESAMRLGGSVITVSSSVAKGETLADTIRMASSYIIVIRHPLEGAARLASKFPVINAGDGSGQHPTQTILDLYTIKREIDGKTITMVGDLRYGRTIHSLIIALSRFNLVSPQILKLDTDVLYVTRIQKERFSDQNEYQSVIGSMKKDAIIMHPLPRIDEIKARYFKQAYYGVPVRMALIYRILGVISLGGSVIGIVTGGGRTARSYISLRKLNVLDEIGIYATRMNALSMARFVVMGGEPGHTTDTVAALLCERATRTLINVTSVDGVYDMDPHRANAKRFVFMDITALTIAMRSRIRLEKILKGSTFIDRMLEGYTVIVATSGSISIYRIPDLVRDLRREGADVIGMSQSSAAMVWASERDVV--ITGRIEHISLFKKILLIAPASYNTLGKMANGITDSVPSLFFSFAFGHVVAPAMHSMMENPINIEKLRVNFVDPIEKAKLAILD---LAGKKILIISGRGEEPIDPVRSITNAGSGFTGVWLARNAMGASSITYLGNAVIVNAALPDFKKKYSSREKIIIAFRLTDVDMAVVNTYCVIKIGGSVLKILVVSAFGGITDALYRQDAYVSYGEKMSAIYTDEVPVVTGFFGITRILGRNSSDYSAVAVAAEVILIKDVPGIYM---NLEDRTETALRIVDRGSKVVHRAALRLAGMNLL-------------------------------------------IRIGTRPSRLAVRQAYRSEGDSSPLYSIGKTGVFVERLNSLILSGDIDAAVHSAKDIPYERLRISAVMPRGEDALVLSKLPGSVIGTSSLRRRYQIQRKDVKVSNIRGNVDTRIEKMGMAGIVMALAAIDRLFVPAPNQGIIAV-VSEDDMMAERSITLKLGCSPVGILS
>GCF_000011185.1|Thermoplasma_volcanium_GSS1
NFSEWYIVTISDLSDKYPIKGMNVWRPYGWKIMHSFDEVNFPVLISRGMLEVEFEHIRGFENEIYWVTKELALRPTSESAMYPFSLWVRSHADLPLKIYQIVSVYRYETKHTRSFIRIREIHFFEAHTAHEEDAEKQMYRIIWTLPFLYQRPEWDKFPGAMYTIAFDTVMPSGRSLQIGTIHQYGTNFSKNYDIKYLKEDGHQTTFGMSERLLAAIIGIHGDDKGLILPPAIAPIQVVIVPIGIRCHVDNRDTPGYKYNDWEMRGVPLRIEVGERELKVTLAARNALGFNLLAIFS-----------IDFPSLEYDLYRIKSFTDRGGREVTLIPEATPSTVRMAKPVRWYSFPKVWRYEEPQAGRFREHYQFNADIFGPEADAEIISRVNSRIMMEFSIVDRYDFSIVRGLSYYTGLVFEARAILGGGRYDNLALFSEQIPAVGFGMG-AVISLLLLSSQLAVIAGERDLENN------KLIEADVSVETA-----KPFVIMFLGINGTGKTTTIGKVAKGKSVVLSASDTFRAGAIEQLSIGKEIGVEVIKDPSSVAFDAIIDYVLVDTAGRMNLMDEMKKIKRVSPDITLLVLDAVAGNQARTFHGFDAVIVTKLDTDARGGSILSIVLFACVGQGLDDIMQFD----------------------------------------------------------------------------------------------------------------------------------------------------------------------------------------------------------------------------------------------------------------------------------------------------------------------------------------------------------------------------------------------------------------------------------------------------------------------------------------------------------------------------------------------------------------------------------------------------------------------------------------------------------------------------------------------------------------------------------------------------------------------------------------------------------------------------------------------------------------------------------GIVTYGSYIPRYRIKDEIARVWGGIFILSKSVPPDEDVATISVEAARNALKRKKINPKEIGAIYVGSESHYAVKPTATIVGSAIADYEFACKAGTAGMQYGLAIGADTSQGAPGDALEYSASAGGSAFIIGDTPDFWRRYPSHGERFTGEPAYMMMERMETKDYDYVVFHQPNGKFPTIGNTYSGSMMTGLSSILDVSPGDHILAVSFGSGAGSDAFDVDYAIYMINISRKDKATAVGRIYLRKKGNVIEISRAVGTMYAKNTFLQIPYCHNIPIEGVDKTGIEMEAINCVNGALLNIWDMVKYLEKDETGNYPEVHVIKKTKSVISPCSSANLGPGYDVLAIAFDAKNTAGLTASIKKGIPYGLGLGSSGSSAAAANLFALGLEYAAVGELASSGSPHPDNVSASILGGL-VLLVIAKTKYARSLVPSVASLIAGLGD--REDDIVEAAREAIESGAVGAVVSGAGPSILVHRNIKIGLEIHFQL-NTGKLFCRCP-RHLHVESEMGRIDAAAKYESSCLVECDEDPPKMPNEDAIATAISVARALNDILDYITYMRKIVIDGSNTSGFQRTAIIGINGVRISTVCLEEDAARKIEVYSLDRLGIPLIEISTEPDEEHAVEVAKKIGYYVISTGKSRKAPDSVRQDVNFSMGF--RVEIKGVSKLSQIKEVLKYEIQRQDMLKKASDLIVTDLLVSKVVNTNLAGTL-RLGKELADLVRAGLKGLLHSDELPGYGLKDGVIILLSIANRILDLSE-STVFLRPMPGK-RMYPETDIPVIADPRESARVLTYLEKKKFDRYQV------SVLKKNTDRIFDPSMAIPQRRGHGSLVYRSPEYVVKDIIHAPGRNSPLLELVYQIAFTGAYVGQKPGTTTVLANIPDGSYVYNIESPGDGGEFCRSAGTFALVVSHRVTLKLPSGSCRATVGVVAASGIDAPILKAGTRSKAKRPYTVRGVAMNAVNHPHGGGNHQHVGRPSTVGRNAPPGRKVGRLSPKRRKVNSAPLLLILGIHEFFIPFPTFGAFISNRKAMTEIGAAGPIAGFLTALPLLPMVFAVWVGMFATAMNLIPAGQLDGSHILRYQKSGVHIGTQVKSSDMKPYIFKIRNDGLYILDVKKTNSKLIAAGKMLAILVVAQRQYAFRPVAKFAEVTGATGRFNPGTLTNVKVIVVTDPLADVQAMKEAIIGIPIIALCDANNFVDLVIPTNNKGRRSLAVIYWLLAREILKEENKILVKYGLKNKREIWRSEIRSQARYLRARLSRYKILKATLDDVLSLTENILDRRLQTIVFKKNLALSEQARQLITHGHITVNGRRVTVPGMLVEQYEDT---IVRIANKDLNGEALSDLKGIGLLNLQPIGELKEDELPDWLLNHRREPVTGKNLNLVTTDLDEDINLMKKRSYKGIRHEKGKKVRGQRTRSNGRRGLSIGVVRKGLNAGRKLLNRKKFRWSKRRVLQLKRKSDPLEGAPQAKGIAIEKVGIEAKQPNSAIRKCVKVQLIKNGRQITAFAVGDGAINYIDEHDEVTVEGIGGRMGRSKGDIPGVRYKVVAVNGISLKELVKGRKEKTVRXLLLFDKYDVSVEVHDPGMVKNLHTGGRFSYYAGKINMNVVERLINKLMTGKKYAYKITKDAFDIIADKTKQNPLQILINAIENAGPREEVTRLKYGGIAVPKSVDVSPSRRVDEALRNIATGASFKSKKSIVNCLADEIMLAAKNDASFAISKKEEIERVAQSARXELAQDIKAVAIVDKGVRTMQDIRAKNRKVVKKTLLAVLTSQLDPTEIYSPRGGEVAPADITVEPMVTGFPPGPMMTEFQKVGLQTGVEKGKIAIKKEAVLVKKGEVIPDKAKIMAMLDIKPLEVGLELYSDGVLSLTPQALQISKASMFFVAEVLLIAEAKKADAFAVAAQFIFLAIANSKAVEQRKFEESVEIAINLKDIDMTKNRINEILLPNGRKVVIF--GSEKAKAKGDKKAFKKIVAYFFIAETLMANIGKSLGQVLGPRGKMPRPIPPGQNTVKARSRKISENIMAILYVKTTMGKAVQSVKTMVEGGKATTGPPIGPALGPLGLNVAQVVKEINEKTKEFQGMQVPVTVTVETKKYEITVGVPPTSALLKKELGLEKGASKKAGNATLEQIKNVAIKKMMLAKDLKSAVLEVLGTCVAMGINVEGKDPKEVLIKSGQIKIEQ---AFKRKVLGKTDYGRRLRLLKSKIVRITNKIAQIANGDRILATITDKALSYGIELRNLQICYLVGYAAGVEAQKAGVTAVLDIGRGRIAACLKGITDSGVDIPHGEDVFPDKKRLNGSHLKWTPRTQLGKLVASGQIKTISEALTKLPLKEYEIVDYLLPNIKEVIDIKRAQRMTDSGRRMTYSITVVVGNEDGYIGLGIGRSKEAPAIRKALNAKLNIMEIRRGCGSWECGCGAHTLPFLEGKSGSVRITLKPAPRGVGLAVGNAKIILRMAGIEDAWGFGHTKTTVNYALAVYNALKELAVIRIRGRDTAHLLRLNHLVLLQQKVKDYVTWGEIDTLEVLLKNRCLDLAKALVDVVPVIRLNPPYKNGGSAGRGKDINNLIRRMIRERTKKLRGGHYGRGMKAG--RKGKKGGRGNAGMGKHINLGELENIFKLLGSGNATEKAISKLSAIGSKIEGKRKTAVARAVGIITINGEVLRNKILEPVKLGIDVTKVKGGGVTGQADASRTAIARGIVKYDRTLIVNDVRIKLPKKPRGARAKKQKSYRX-IIDASNTVYGRLSAYVAKQLLNEVVIVNASKAVITYPKTPENILRRSIGDMLPRGKEALSRCKVYRNLPKIITLEELSKLINEDNLRLDGRSFNELRPIKIEAGVLNRADGSAYIEWGGNKIIVGVYGPKEAYPKHSQHAVVKARYNMAAFSVRKRPGPDRRTMEISKVISEALSSSIMIEQFPRAEIDVYIEVLQADAGTRIAGLTAATVALADAGIPMRDMVVGCTAGKVDVLDLSDIPMAIMPKTGEIVLLQMDGDVTEDEFATSMIIEATISQIQRNALLARMYTTGPAYTRFMGGVPYPKITTFVQGNCQVRHTALEAARVSVNRRMTNFYLKVVPYPHHVLREHKMATGAGADRISSGMRAAFGRPVGTAARVNDVIMHAHELKIALKKAAIKLLFPMGVNSPVEGKGSTLDVDGNKYIDYCLGYGPLILGHSQAEKGLLFGEIKLAEMIEMMRFTNSGTEATHAIRLARTGRKLIVKMEGGFHGAHYSLIKSGSVIVGKYNDEVITEPIMGNAGVILPKGFLEFLRDITHGSLLIFDEVITGYRFAFSPFQMRIDPDITTMGKIIGGGLFGGSEEIMYEAGTFSGNPMSMAAGYAALSKNGVYLFVSFAHFLMDSFTIYLRVDINSPVNDRFRAKVVIVAHQSRPGKSLRQHAQVMSRILNKKVMFVDQLFGSLVNMNEGDIVMLENARFYSEEVNIVKGLSTLFDYYIIDAFAAIHRAQTTLVGFRPNIAGALIEKEVTMIDAILGGAKIDDSIAVSKILTGGVVANAFLWAKLVPSDFILADIGLDTVAIFMNGPMGIYEIAYSSGTRAFSIAGGGHTLSALDHASTGGGALISYLSGEAMPVLEALKTIRKITIDKNTVKEISKDLQRILLKADVNVQTVLNITMERRALEEKPPVGMAHQDYMVKIIYEELLKITIMLVGLYGHGKTTSAGKLSGLSAGLIAADVHRYAAYEQLQQIANAKFYGDKDPVKIIKNGL-VKIIDTSGRDS-DSDLIEEIDQVLMVIDATMGESKAINGVTGIIITKMDGTAKGGGALSAVAKMRVPIYFIGTGEHMDDMEIFDPKKFLSRLLGETLFETVKEEKLMTGKFNLKDMDVWEKSRPGLMKKLVDSLPLIIMDSMTFELENPEAKRITRIARGAGVEDVRMLLVKDGIIDRIGGFTSLIDALSFNNDGVGTKTMIAYDTLGIDCVAMNVNDAITVGSEPIAMVDYLAVLGNGFNVGAGGETAVVPEI-DVSGAVIGIIKEGDVIIGLGSSGLHSNGFTTKTYEVLLEPTRIYVREILDVIKGMANITGGGFKNNVFVRLKQMYEIFNMGTGFVVVIVIGHV----------------------------------------------------------------------------------------------------------------------------------------------------------------------------------------------------------------------------INLSIFGLGNVGLNLLRIIRADSLHFDIVVDATPASGKKELNGKDVVTANKSGLANFWPEIMEYARYEATVAGGVPLFSLPSRIKKRGIVSLTINYFIRELDVLSEATKLGIVEKNYKDDLTGLDAARKSVILCNHEGILDVTETGI-----KSLLGKGSLGYQNVSDLYDGPYETAGAVMNDLVEGRDPIIAQSWSEHCSYKSSYLKKYLDAGVVEFDKDYAYVLKMESHNHPSAVEPYGGAATGIGGIVRDVVCMGAQPIALVDSLFMGDPRYIFQGVVGGIRDYGNRIGVPNVAGSVYFDQNPLVNAGCIGIVRAGDKLLLVGGKTGRDGIHGVNFASATLTRNAIQLGNPIVEHPMMRAVLEAGIIKAMKDLGGGGLSSAATEMVGGFGAEISLDDIKLKDTDMSWEIWISESQERMLVEVIAEKWSFSILGTIIDMDIFALNFVSRLNNSARFNVVRQYDHTVRGSTIVGPDATVIKPLLITSGSRPNIDPYNGTLSEAVRNIVSTGGNSVVDALNFGNPERQDIMGQFVESVRAIKFSLPVVAGNVSFYNEIMPTPTIMMVGIIDNKSQIYLVGTPCDNLSGSEYAAHDVSDGGLFMALAEMSLFSECGNQIVLDCAVVGFALRTLQHRQESAGMAKKGSGLVVGHTRYSTAGSVNAGPFYITISHNGEIVNADSDTEVMLAELRGAYACAIRPLVIGKVASESCAIIEPGEVAHCMFEYVYPVPDSGRSQAIGYGLIKNRYSERTFIMLNPIREVIGGKVVLVDDSIVRGNTMRFIVGLMRKYGLAFLSVDGLKQAVIEIPKDVKMTFGNKKGIVGTWS-ISNMVKGLKEGFQYEMKIDYSHFPMRVSVKGVVIENFFGERSPRTGDRLFLNGPSKKDVGETAANIERATIIKFQDGIYLISNDTLNDVINSIKNASRIIAEPAAKLIKVLKVMQYNYIKSFEVIDESRGGKFKIVLNTTINNCGVIKPRFPVKYESRYLPAEFGILILTTTKGVMSNIEARLGIGGKLLAYVYNQMQEIIDKVVVNIGVGQAGDLTKAAVLEMLTGHKPTLAKKSVRDFNIRKRLPIGVKVTLRFLNKALYSFDKHGNAYFGISDYTDFKGMKYDPDIGIFGMDVAIVLKRRGYRIEKRKKTIPSIKKDEAVEFLFKVSV------ALSKDLRKKYGIRSFPIVKGDVVKVVSGARGKVAEVLVIVEGITKIDGKGISPEKLQITHLDLSRSERFLPLGANIVCADNTGARSISLIDVKHGKARRIPAAGVGDMFIASVKKGTPEMRSKVVYAVVIRQKRPYRRPDGTMVEFEDNAAVLVTPDGEVRGSEIKGPVAREAAERWPRIAAIASIIVNIGLDVSVPEDPHCPFHGNLPVRGQVLTGKVISVVVARPKYERKATKIKKYHVHVPDCIELRVGDTVRFAECRKLAKTISFVVVEKVKQIRQMSTLKNLKESLLHERMGGSSPSPGKVRSIRRQIARLLTVEREEERKFVLVYEYLVETENAGFGKMSMKTPFGTNITLYVNRPGLVIGRRGSKVQQMTETPQIEVKDVKPDLNPSVIAKKIALSLEKGWSYRKAGSLKRTIDAGARGVLIKISGKISGERARYQKFYGNVKYSGETAKLKVGILGVTVKILNNARARIVEISLKDAVNIAHIRGMKILEDVVSKKYAIPYFRY--RYPVKAAKFIDLLSNVENNAEFKGMNTDSLIIKHVAANKGRIKKYTPKAYGRAGALINLEVIVTSYKGYTLEQLQEMSLEELIKILPARARKKLVEKLEDIKTHVRDVIILPSYVGKIVEVYNGNSYSKFEKPEMIGHYLGEFVMTRKEVKHSGPGVGATRSSKFMPLKXVILSPVSTEKTALLAEKENKLTLIVDKATKEDIKREVESRFSVKVEGINILITKKGKKAIVKLASAEEIAERIGVFGEIDLPEIFNVREDLIRKAFRARQPYGSSPLAGL-VGIASVGGKSAHSPRGINEKERKMAKFSAIAMTAAVRKRGHRFLPVVVEDAVSGIKKTKDLLKSIGLDILRSIRAGRGKMRNRRPKSLLIVGKVFKSLPGVDVSLSIRKLAPGGVGGRLTVYTESAIEKLHHSRRGSMAYYPRVRAKSIEPRIRSWPEKVQGFAGFKVGMTHVTSVTAGQPIPVTVIVPPLDIGIRLYGIP-SKPEIFELRIGGRFEYATAHLGKTIRPGKFVDVLSVTKGKGFTGHVQRFGVKLKNRKH--RRMIGTLGPHPDWVRTVPQAGQMGYQQRTISNVRVLKY-TINVRGGFLHYGLVKNDYVLLFGSVPGPKRLIKMRDPARQ---------------------------------------------------------------------------------------------------------------------------------------------------------------------------------------------------------------------------------------------------------------------------------------------------------------------------------ARISLSGTEIVDMVCEIKEIASRTGVEIHGPMPLPTKKLVVPVRKSPDGEGTNTWDHWEMRIHKRLIDVRTLRQLMRIPIPDGVQIEIQIKIYFEAYGCTLNQGETEADLSIIGTCAVIVEVIGCLASVIEKGIPINQGCSHIARRGIKEIKITSLDTAAYGKDILPHLIFRLRVGMKFLHLPVQSGDDYVLEMNREYTVTLSTDLIIGYYAENDDSFEKTVQLIEIRPEIINVTKFSPRELTADFLKEQDRPIVI-LLLLYSGGLDTSVMIKWMNENLGYDVSTLTLDIGNNSIREKAEETFVEDVXQEFSYYISKSILANGSYEG-YPLSTALARPLMAKKAVELAEKHGFEAIAHGSTGRGNDQVRFELGIKANPSLEMLAPVRDWNMLRSEEIEYAKNNIIVKYSVDENLWGRSIEGSEIENMPVPEDAYEWLVIKLEFSNGLPVALNIIGGRNSIGLIDHVEDRITGIKSREVYECPAAEIITYAHGYLESLILNLDSKFSQFVYNGLWYDPAMPLIAGEELNSEINGSISLKLYKGKIYFNGSKGAFDQKSSKGFIDIFKNDRVMATGVFDILHLGHIHYLKESKKLGDELVVVVARDSTASRLALISELKVVDRAILGHDIITLGYDQKKIVRINSSSSVRGIAHIYASQNNTIIHVTDPTGAETIAMVSGGMVVKNDRDQASPYAAMKAADVSETLKEHEITDLIIKVRAPGGNKSKIPGPGAQAAIRALSRAGLKIVRIEEVTPIPHDGTKKKGGKRGRRVVSPLEMLKVEAAISAEAEYGQRVREIEKHDVMAMVKALSYVHYGVTSNDVNDTATALQMHDFSPMMGRTHGQHASPITIGLKFAVYLSEFGKVLGPVGTGAALILGIYPTQIVNRDRYIEYLINGISVTLEKIGTEIRNLQRRQVGSSSMPSKVNPISENVVSLSRLIRSMIEYEAGVTWHERDLTNSALERFTILVDYILSSLID-SIFSESLVAALAHEFIRRCSMGTELIKRGFSSMTKGGVIMDVTTAEQAKIAEKAGAVAVMALERVPADIRAAGGVARMADPKKIREILDAVTIPVMAKVRIGHISEAYTLEKLGVDMLDESEVLTPADPFHLYKKKLTVPVVSGARNLPEAVRRIFEGAAMVRTKGEAGTGNIIEAVRHIRKVNEEIAIDILRQIRKLNRLPVVNFAAGGVATPADGALMMELGADGVFVGSGIFKSPDPEKMAKSIVEAVENYKDYDVVARVSEGLQG-MPGIDIDSRLQERGDIASAWLQVKGLIDVLTDEGKNGLPELRAYPKNGVDSGIITSQAYAKHPLFINEIRRIFLDMGFTEMSGHALWDMDALFIPQDHPARDMQDTFYVKKLILRTHTTVTTARYLYQAIFSVEKVFRHESVDWKHLAEFYQIEGAVYDKVSVATLKWILRTFYKIRLVPSYYPYTEPSLDVEMELGGSGIFRPEVGKILPVMAWGMGLERLAMLYYGLTDVRDLYMARMHTRKRGKSGSKKVY-PNWVDEILNIAVDLKKSGMTSSVVGIRLRDQYGVPTVKAIFGKKLNKLLAEKGIIPEDLNSLIKRYNNVAKHVNPKDHNKRGRDLIMAKMLRLVRYYKRTGVLDKFVTSNKHKFEEIEESTEKISPFFIDDTGLYIESLNGFPGPYSSYVSIGNYGILKLMNGRSAYFVTVISFGYDPIFIPNRTFAEMKNMVSHRSMAFVIVLGLEGTAHTISCGILGIHPTQAAAHHVIDLVAFSMGPGLGPSLRVTSTAARTLAVKRPIIGVNHPLGHIEIGKRVMLYVSGGNTQVIAGRYRVLGETLDIGIGNMIDKFARYAGIPFPGGPEIEKLAKLPYSVKGMDTSFSGILTSALVEDISFSIQETAFSMLVEVLERALYVSGKDEVLMAGGVALNNRLREMVYCMDNGAMIAQAGLLMRYRIDEVDARIARFDHGTIETPTVLPVIGVITNSYIILGVHSLIGYDGPVMTDSGTFQSYVYGSVEFVVEFQTIGSDILTILDIFTTPETYRRMPIQGGILPIGGVVPLLESYEKPIHLFGGGHPMFFAFAVYLGVDLFDSASYVKYAKDDRLIYDGTRDLAIPEWSPLFDKELKEELSRHNLKIRERIYEESMDQYLKAKSHPSLLAYFFYKNTYV---VPAELETYPIEKFLGGAEEVGRLGVIVDYGV-VDAMFITHSHLDHIGDLYATQMTLNCMKPLLNDSLKVTPAGHIPGSAMSITVTGDVYLINGA-DVLIIESTYAREVIESGGKVVMPAFAVGRTQELIMTIA-VSVDGMGNDITPGFLKSIIISTSGMLDGGPVLGYIEKSAIFVTGYQVEGTNGRSLLENGMSAHAGHVVLMHGDLHEYLLDLTYILLFKNVPAVGNLFTWPDDGGPFITLPLVITKNMGMYRMQVYDGMHWHIMDVAVVIGSDPLTIFSAVANGIDEFMFRGLISRVDLEYPRFEIVLEGYIDFGDHTGYYSFPVFHVKTTIVGKLWHEKAVERDINTMEEAVIVSIKKRAKKVMFALWGQLMFSKIIVVVDDDIELIWAMTTRIDPDRDVIIIPGTVTDSLDHAADATKKDTRRWP----------------------------------------------------------------------------------------------------------------------------------------------------------------------------------------------------------KSVVSIDDVQMATLFYEPSTRTRLSFESAMRLGGSVITVSSSAAKGETLADTVRMASSYIIVIRHPLEGAARLASRFPIINAGDGSGQHPTQTILDLFTIKKEIDGKVITMVGDLRYGRTIHSLIIALSRFNLVSPEILRLETDVLYVTRIQKERFSDQNEYQSVIGSMKKKSVIMHPLPRVDEISAAYFRQAYYGVPVRMALIYKILGVISLGGSVIGIVTGGGKTARSYISLRSLGILDEIGIYATRMNALSLARFVVMGGEPGHTTDTVAALLCERDTDTLINITSVDGVYDLDPNKKDARRFVFMDITALSIAMRSKIKLKNILEGFTSI-RMLEGRTVIVATTASISIYRIPDLIRDLRREGAEVIGMSESSEELVWASEHDVV--ITGNVEHINLFKKALLIAPASYDTIGKMASGVTDTIPPLFFSFAFGYIVAPAMHSMMENPINVEKLRVDIVDPIEKAKLCIID---YDGKSILIISGRGEERIDPVRSITNDSTGYTGYWIARVAMGFSHITYIGNYIVVNAALPDFKKKYSSREKLVVAFRLTEIDMAVVNSY---------------------------------------------------------------------------------------------------------------------------------------------------------------------IKIGTRPSNLAVAQAHRSAGDINPIYSIGKTGVFVQDLNNMILRGEIDVAVHSAKDIPSERLTIAATLKRGNDALVLRSLPSAKVGTSSIRRIFQLARQDLKFENIRGNIETRIAKMGLDAIVMAEAAIQRLFVPAPNQGIIAV-VSKKEMQIERSVVLKLGCSPVGILS
>GCF_000376445.1|Haladaptatus_paucihalophilus_DX253
SPGDWYVVLKAGLADYMG--GFIVTRPRGYALWTGAQNAYFPALIPESYLERESDIVEGFDPEVAWVTHRLAFRPTSESIITPMSQWVRSHRDLPLRLNQWCSVIRWEATDTKPFFRTKEFLWQEGHTAHEEEAWDETRLEQYQIPVMPRKPEHDKFPGADTTTTVEALMPDGKSVQGATSHYLGQGFAEAYDLYFTDENEHTTSWGLSWRALGALIMTHSDEQGFVCPPTLAPEQVVIVPIGVRVELDDRDNPGFKFNEWELKGVPVRFEIGPHEVEITVVHRPIVMVPLYFAKSLESLKGFYDRYIDAPSVEPDLFRVKSFEDKGGREVTLIPEQTPTRSRLGTPIKWFDTSKRWRYEAVQKGRDREFFQTDIDIFGVEADAEIIARLNDRQLLDMRVIDKFDLSIVRGMDYYTGLVFEARALFGGGRYDHLIQFGSRVPAIGFAFGYSTTMHLLVGEQFTVVVGERDLNEGEEQDVEALLESDVEMSVADLVGAKPLVIIFTGVNGVGKTTSIAKLSRGYSSVMANGDTYRAGANQQIRHADALDTKLIADPAAVIYDAVIDIVLGDTAGRLGLMDQLEKIGRVVPDMTIFVDEAVAGQRAKEFDEIDGSILTKADADSKGGAAISIILFLGTGQGYDDIEQFD-------------------------------------------------------------------------------------------------------------------------------------------------------------------------------------------------------------------------------------------------------------------------------------------------------------------------------------------------------------------------------------------------------------------------------------------------------------------------------------------------------------------------------------------------------------------------------------------------------------------------------------------------------------------------------------------------------------------------------------------------------------------ILLTNDDGIDPGIRALIGNVTTVAPAQSAVGRAMSYYAITGTPTDCVVAGLVVSGCNNGANLGARSGTVSAAVEAAFFDVPAIAVSLEQAEYLNVNAPVTRPRTGS-----GIDAIEIWTGKLKLDETFAPVKDGLGLYASSFPSYEDIVTMGANAAHRLMERKGLTPDDIGRIDVATESADNSKPVSTYIAGCLGERKFACIAGTQSLDSALVIATDTALYARGDPGEATQGAGAVAMLISDETDFLKPFPSVDGALEDFERAGMVRKAGL-DIEEELAAEIGRQPREVGNWYTGSVHIARASALQYATGKKLLVGSYGSGAQAEIHALTYEEYMVNVGGKPRAVARGEIHLQKKGDVLATARIGAVQAVKHTWETIPMCHQIPITNVDKTGCEMEALEGVTTGLNVVWDMVKAVEKDDDGGYPDVRVVEKEKTVRAPATSANLGCGFDVFGLALERKNTAGVVARINKGVRPSSGLGSSAASAAAAELYDCGLTVAAEGEAAVSGEAHADNVAPSILGGFTMVACLPSTRDARRVVPQAATLTAGMDNPELVDGSVTGSRAALDAGATGVAVSGAGPSVLANLGLVAGLEIHQQLDTETKLFCGCPTRYLHPRSELGEIDEAALEESTCLVEADDEPPHRLDGEAQQVVLEIAQLLDDVVDQAHIMRKIVVDGSNTSGFQRSTLVATGGVGVEDLMLEEESAQRVETFSLDRLGIPLVEIGTSPSPEQAREAAERIGMLLRSTGHVKRGLGTIRQDVNVSIEDGARVEMKGVQSLDDIDDLVRLEVGRQVELLDIRDELVTDVFESGVIEFGFDGLVGRLGTELSDHAKRGAGGIFHTDELPAYGVTDAVAIVAAAAERAAVPEEGTSGYLRPLPGAARMYPETDVPPVDDPTFVAGLVEELRRDELAKEGVAFSGLMGECMGSLRGKADGDLVQGQRRGRGGPTFRAPTGTVVGIEHDPARSAPVAAIELVLAPEGVGVGEEPGNTLPLAEIPEGVPVCNVERPGDGGKFARASGVGANLITHAAIVELPSGECRATIGVVAGGGREKPMVKAGNKARGTKWPNVRGVAMNAVDHPFGGGGRQHPGRPKSVSRDAPPGRKVGDIASKRTGRGTFAVMGVLGTHEYFIPVPTMGAVIRNRKALFDIGVAGPIAGLVATVVVTPVVIGGWVGMFVTFLNLIPVGQLDGGHIVRYLGAGVHIGTQQKTEDMERFIHRVRTDGLYVLDVSKTDQRIRTAANFLAILVTSSRQYGRFPAEKFADAVGATGRFIPGTLTNPDVVVVTDPIGDAQAVKEAIVGIPVIAMCDSNNNVDLVVPTNNKGRKALSVVYWLLANETLDEERGLMDRYGLKNKEELWRAQYRREARSLLGRLKRLGILGDELGDVLLLDTDVLERRLQTVAYRKGLAHTPQARQFITHGHVTVDGQRVSVPSYKVEDEESDLRYFVRIGQTDLDGTSLSEMNGIGRADVDRFGRLDDDDVPAWLTNHRKEYFSGETTHETGNDLSRDLNRMQMDSYKGVRHKRGQKVRGQRTKSTGRTEGTIGVNVEGKYAARKLKDRQKHRWSARRERGLGEKSDPLEGAPQGRGIVLEKVGIEAKQPNSAIRKCVRVQLIKNGKQVSAFCPGDGAISFIDEHDEVTIAGIGGAKGRAMGDISGVNYKVEKVNGVSLKELVRGNAEKPVRXAKLFGTWDVEIEFNDPSTER-AHTMGRHSKQFQKSEISIVERLINRLMTGKKQTMKIVRSAFDIVHERTEENPVQVLVRAVENAAPREETVRLKYGGISVPKAVDVAPQRRVDQSLKFIAEGASFKTSTDAEEALASQLIGAADYDVTYAVNQKEEKERVAAAARXELTDFVNSVGVVNTGIPSLQNMRRGLHRVSRNTLVGLIGTNDNPFGLYPISAGEIAPNDILIPEGDTGVDPGPFVGELQQAGASARIMDGSIHVTEDSLVAEEGDEVSELANVLSELGMEPKEVGLDVYSDGELAIDVFARNLSVNAVYPTEQTALISKATEAKSLGLQAAIELVSKADEQAVSERNFRETVDLAINLRDLDLNSNRVDSIVLPSGTKIVVFAEGETRAEDVADNDAAKDLATDFFIAESMMQDIGRYLGTVLGPRGKMPTPLQPD-NTVQLRSGDISENIDVIVYVKTTMGPSVETIEVLVPGGQANPGPPLGPELGPTAVNVQEVVNEINEQTAAFDGTEVPVTVFV-DGGFSLEIGVPPTAALIKDEAGFETGSGEPVADLSIDQVKKIAEQKKLLAYDTKNAAKEVVGTCASLGVTVEGDDAREFKVDDGEYDDALYKVPMRRRREVRTDYHQRLRLLKSGVARKSNQRAQLVDGDNTVASAYSGDLEYGWEAPNLPSAYLTGYLLGKRALDADYEAVLDIGLSKAFAVQEGAIDAGLDIPHNESVMADWSRNRGEHIAWQPQTRLGRKVAEGDIETMEEALSGLPLKEPELVDQLLPGLEEVLDINMVQRMTDSGRRVKFRCVCAIGNRDGFVGYAEGRDDQVGAIQKAIIAKLNIIDVPRGAGSWEDRSDPHSLTHRTGKAGSVEVELIPAPAGLGLAATDVRKILELAGVENAWTKGNTRTTLNLAKATYNALENEAVVQIRGEDTLSMLNIHHCALVPTKVNDFVAHGEPDVLETVLSKRAQDLAGALLGLTPVLRLHPPRGEGGQLGTTEEISTLLEAMRSKK-RRQRGSRTHGGGTHKNRRAGHRGGRGRAGRAKHVSVQKLDEDAKVLGDGQFSASAVELIEEAGGDAVGKKKTAIARATGRVRINSEMARLKMLEPFRIEVDVESVSGGGITGQADAVRTAIARGLVQFDRSLLVNDVRQSEPKKWPGARARYQKSYRXVVVDARDCILGRVASNVAQRAMDTIAVVNAEQAIITYPKRPDMLAKRSIRGMLPRGREAFENVRVYVGNPYFVQLGEVS--------------------------------------------------------------------------------------------------------------------------------------------------------------------------------------------------------------ASMYRDKPSYTRYITGIPGSKIAQHKMGECQIRHGALEASRLSANRFLLGYKMILRKFPHQVLRENKQATGAGADRVSDGMRQAFGKPVGTAARIGDRVFDAPLVKDALRRAYNKIVTPGGVNSPVRGDGAHIDADGNKYIDYVMGYGPLLLGHDQLADGPMYGEVELAEFVEMIRFVNSGTEATSAVRLARTGRDKIVVMQGSYHGAQSTLVQ--GTITLPFNDAVLTEPILGNCASVPPVGYLETLRELTHGSLLIFDEVMTGFRIGGLQCAFGITPDLTTLAKVIGGGAIGGRADIIFQAGTYSGHPLSLTAGLETMLDQGVFLFISYAHQTLDDLTLGVRIDINSPLTARLLAKVAILAHQGRPGSGLGAHAERLDELLSFPVSYCDATFSADARLNEGEAVLLENTRFYSEEYHLVDRLVPVLDAYVNDAFAAAHRSQPSLVGFPPGYAGRVMEREVDVLGYVVGGAKVSDSIAVAHVLTAGVVGNVFLFADHLPKDAAVMDVGDATITVILNGPAGVFEDTFATGTREFSIVGGGDTAAAIDHVSTGGGACLRMLTGDELPALQALSSLDKLSVSEDDVEEIVKEIQRSLLQADVDVSLVMDLSIKERALEEEPPGGTTARDHVLSIVYEELVGLTILLAGLQGSGKTTTSAKMAGLRPAVIQTDTFRPGAYDQAKEMCEVDFYGDEDPVDIARKGLDIHIVDTAGRHA-EDDLIDEIDRNLLVLDAAIGQAQQFDGIDGVVITKLDGTAKGGGALTAVNETDSSIAFLGSGETVQDVERFEPNGFISRLLGKQLTERVEREDMMKGSFTLNDMHQMNANKMGPLEQVMDMIPGIIMDSMTDELENPRASQIRRIARGSGQERIRELLYSDAGVDITTDYAGLLDYLALATDGVGTKLLVAYSTVGIDCIAMNANDLVASGVEPVAFVDYLAVVGEGLAAGAGGETAVMPEVLDLAGACAGLAEVGDVLVGFESSGIHSNGLTLTVGEALLEPTRLYTYLLPALVHAAAHVTGGGWTNPVFDFVEEMHRTFNMGTGFVVALIIGTVMVTFLSGGTGTPKLLEGSTTVVGNTGDDVELGGLLVCPDIDTVLFQQGDVLDRELWWGIADDTTATHDELHRLEFMLLGDRDRAVHVTRTGLLDEGKTLTETTLADAFDSVVPMSDDPVASIIHTQEFWVARGGEGASEARPSAALDALTDEP-VVIGPSNPVTSIGPMLAIDAIRDALEVVAVSPFVEDRAFSGPAAKLMEAVGYQPSTAGVAEAYPFV-KLAVFGAGAVGRSVVEL-AADSSGYDVLVEATPTTAQPGFRDRDVVLANKGPVAERYDELRALELFEATVGGAIPVLS-TENVTARGVLNGTANFVLSRMHVLAEAQDLGVAEADPSFDVDGTDAALKCAILANVSGIRDIRLVGEVSAAPRLIVSGTRNIVQNISGRGAGGDETATAVLADV-LGRDPTFENLWSEHCAYRSSLLSAFEDAAVVAL---TYITMGIESHNHPSYVDPYDGAATGVGGIVRDTLSMGAYPIALADSLYFGGSRYLLEGVVEGIADYGNSIGVPTVTGSTQFHPNPLVNVACVGLLPPGNKLLLVGNSTGRDGLGGASFASEDLARPAVQVGDPYTEKLLIEANEELALVESARDLGAAGLGGASSELVGGLGADIDLERVHQREPNMNLEILLAESQERMVYEVVAEKYDCSVIGDVVDVPAAFEAVVGSPNCASKRWVYRQYDHEVQTRTSVLPDSAVLAILAFSSGANPSTAPYDGARLENATNLAAKGALAAVDCLNGGNPEKPDVYGGFKRIVDGLALDVPVVGGNVSLYNDIPPTPTLAMTGTTAEGTLLFVGE--A-DLGGSEYLVHDVSDGGLAVTLAEMVLFSELPGR--AMCGIIARGLENLEYRYDSAGLAFKREGQIIGHTRWSTHGPENAHPHQVAVVHNGIIENYDTDTEVIPHLVSGSYAVAMSPLVLGVLASDVPAFLDDGDVEHYMLKEIHTSYHAGLAGSHFIETLVIGVTQADTLSTLALTNVIGSTARECDDALFIRAGPEIGVAATKTFSISYEHAEGFAAGEIEIPDEVSIEGPEGSATMGTFSHVRNMIHGVSEEWEYKMEVFYSHFPMQVRSEGVVIENFLGEKAPRRDEELFLRGPSIEDVGQTAADIEQLTRVSFQDGVYITENDPLSNALSGVDNAEGHTVQPASNEISVLEVFYHGYIDGFDFVDDGKAGRFEIELKGAINECGAVKPRYSVGWEKRFLPARYGALVVTTSHGVMSHYEARKGIGGQVIAYVYHEMREKVEKVVVHMGVGEGGRLANAEILEDVTEQQSVLAKSTLPDFGIRQGDPIGAKVTLRFLETALPQFDDTGNFSFGIDEHTEFPSQEYDPNVGIYGLDVTVNLVRPGYRVAKRDRKIPSLTAEDALAFLFDVEVRAPLHETLSDDLREEFDQRSVRVNAGDTVEVMRGDFGEVTSVVVFVEDVTKADGEPLEASNVRVTDLDLSDDRREVEKGSLLNCADNTGARELKVISVSHGTKSRHPKAGIGDKITVSVTKGTPEMRRQVLEAVIVRQRKSIRRPDGTRVKFEDNAAVVIDDVEEPRGTEIKGPIAQEVAERFGSIASTATMIV-LGLNVSEPEHEDCPFHGSLSVRGQIIEGEVATVVVERPKYDRQMKRRSRVPAHAPECMTLEVGDTVRIAETRPLSKTKSHVVVENLSEIRDMTELEELETELLNAKAGGAPENPGRIKELRRTIARIKTIQQEEEHQFIQIDEFFAELGRAGYGGMDVATPMGTQIVLKAEKPGMVIGKGGKNIRKITDDPQIDVQEVDPDLNARIVADRLANALERGWYFRKAGTIDRIMDSGALGAEIVLSGKVTGARSRVEKFRGYIKHNGEVAVMKLGTIGVDVKIIPTAKGMLRDMSHKHSKAIAEIKGKTYLQQVVNEERSVPFKQHAGRYPEKASKFIELIDNVTANADAQGFDGESMEIMHVAAHKVGVQGRKPRAFGRASAEVDVELILETYRGYDLDELQDMSLEEVAELLPARMREKLLEKARPIRTHLRDMPVLPSFVEKTFAVYNGSDFERVREPEMLGHYLGEFQLTRTSVEHGQAGIGATRSSKFVPLKXVVEYPWVTEKAMNEMDFDNKLQFIVSDATKPEIRDEIEDRYDVTIEKINTQVTMNGKKATVSLSDAQDVASRIGVFDTVDLPDVFDVRTDLIKRAVLAKQDYGTDPHAGMAARVPSVGGRPAHPPKSINKKERKLAVRSAIAATALVAERGHDFLPLVVSDDFEDLVKTQEFLEAVGIDIERAVRAGRGKTRGRKPKSILFVTRAARNLAGADVEVNAEDLAPGTQAGRLTVWTESALEEVSRPRKGSLGFGPRKRATSEVPRFNSWPDSLQGFAGYKAGMTHVNSPREGMEEPVTIVTPPMRVALRAYNVPKKRPDVMETRVGGRADFALELLGGEHDAGEYLDTSGVTKGKGTQGPVKRWGVQKKHARQGWRRRIGNLGPNPSRVRTVPQLGQTGYHQRTELNKRLISLGEASVDGGFVNYGEVDGPYALIKGSVPGPKRLVRFRPAVRPAVIGLEIHVQLETDTKIFCGCSTD-AEPNTYTCPVCLGLPGALPNEAAVEYAVKVGKAIDADITFHRKNYFYPDLPKGFQITQYDATVGIHRAHLEEDPGSLRHTLVNYNRAGTPLMEIVTEPDFREPGEVVSFLEKLEVLEYLGVFDDGSLRIDANLSII-ANRTEVKNISSHKGAESALAYEESRQKNLIAIEQETRHFNETHGSTVSMRSKEAEKDYRYFREEDLPPIPELPDARRERFRAASKLTSSKQVADFYEDAAAWVADSLLGELFKNLIRLVAVTEAIEENPDTVEAINFLVGQVMQKTGGSADPGVNGMLRARVRLAGANDLDDICDVREIAEKTGVSLSGPIPLPTKTLEIPTRKSPDGEGTATWEHWEMRVHKRLIDLRALRQLMRIQVPNDVSIEIVLRYHIETYGCTSNRGESQADVAIMNTCTVVLIITGCMAQIMHWILPIARGCTKHATAGAKELRITGQDTGVYGWDRLHVLLFRVRVGMNFIHAPVQSGSNDVLGMRRQHQVTLSTDFIVGFPTETDDDHEQSMALLRTRPEKLNVTRFSKRPNTDAAKKERSRQIIVTVALAFSGGLDTTVCVPLLEEEYGYDVIGVTVDVGQPEAEETAE-HYVVDAKDAFA-QCLDAVKANATYQS-YPLGTALARPVIAEAILDVAKENDCDAVAHGCTGKGNDQLRFEAVWRA-SDLEVIAPVREMGLTREWEMGYADHDLPVVWSIDTNLWSRSVEGGNLEDPVPPEDIYEWTLVEIEFEAGKPVALNELAGKHGVGRTDLMEDRMLGLKVRENYEHPAATTLLNAHEALEGLVLTIDQQWAEKAYEGLLSAPLVALDGFIDTQEKVTGTVTIKFQGGQARAVARESEIEQADATGVAKYHGYQ-VLAQGTFDILHPGHVHYLRDAAGMGDRLSVIIARRENVQRRDMIEALGVVDDALVGHDIIVLGYDQHVVRRALSTGRIIGIAHVHASFNNTIITITDLTGAETVAKSSGGSVVKQNRDESSPYAAMQMAEVAEEVKAAGIDGLHIRVRGPGGNLQQNPGPGAQATIRALARAGIEIGRIEDVTPIPHDGTRAPKGSG---FVSPIDRVRVEIEYLALSDLDEIVKALENHDVKAVEYFVRWIHFALTSEDVNNLAHRLLAKPAVPMLARTHGQPATPTTFGKETAVYAARLGKLAGASGTYAAHDLGLSATQVNPCDDLAELFLRRANTILLDMDRDIWLYVSSETGSSTMPHKVNPIFENSEGNLSKANSDLGDYITTSRLQRDLSDSTVKRNIAYCLLGLGKVVTPEIIGEAVQTILDL--------GTELVKRGFARMQKGGVIMDVVNPEQARIAEDAGAVAVMALEAVPADIRKRGGVARMADPADVEEIIDEVSIPVMGKARIGHTTEAQILESIGVDMIDESEVLTPADEYHIDKREFTSPFVCGARNLGEALRRINEGAAMIRTKGEAGTGDVNQAVHHQRTIKGAIREELVHETAEAGRLPVVNFAAGGIATPADAALMMHHGCDGIFVGSGIFGAEDPVLMGNAIVEATNNWDDPERLAEISKDIGSGMKGEANEEKMQGRGTVTGAELEDEDLLSSLTEEGEGGLPEIELYARKGYTPEMLTSGEGKVHILTANRVKDVLVGMGFEEMDGPDFWINDCLFMPQDHPARTHWDRFALSAIALRGHTTSLSMRYLSQRFFSVEKVYRNDTLDPTHLLEFFQIEGWVMAELSVRDLMGTFEEFYDIQFKPHYNPYTEPSFELLIEIGNSGMFRPEVLEPLDVMAWGLALERLLMLMYGFEDIRDVHMARMHTRRRGSSGSDRPVPPEWSDDVEDRVVELAEDGYSPSEIGQKLRDETPVPNVKLATGKKVTEILEENDALPEDLENLMVRAVRLREHVNGQDKNKRALQNTESKVRRLVNYYRGDKIDERFVTGNEGKVREASDDLAEIAPIVVDDAGLFIDAVGGFPGPYSAYVELGVERVWQLAERRRAHFRCVVAFGYDPIFEHEKTLAEMKNAISHRGRALMRILGVEGTAWAASAALFGIHPREAAEHMSVDAVAFSRGPGLGPCLRIVGTAARALSQDVPLVGVNHMVAHLEIGRQVCLNASGANAHVLGGRYRVLGETMDTGVGNAIDKFTRHVGWSHPGGPKVEQAAKLPYVVKGMDFSFSGIMSAAKVEDVCFSLQENIFAMLTEVAERALSLTDRDELVLGGGVGNNARLREMLFLSDNAGMIAVLGAEMNFRPDQVSGRIGELTGVTVETPALLPVVILITNSYILYGLHELLDFDGAIMTDSGSFQLAEYGEITVILRFQDIGSDIGTPVDIPTPPTTQERLPVQGSTFPVGAVVPLMNEYRAPVHLFGAGHPMMFALAVAMGCDLFDSAAYALYARDGRYLTRGTEQLDFPCSCPICAEEIRELLAEHNLHIKQAIRTGNLFELVRARAHPAMLAFFYLARPEVFGPFPRALSTYPL-QFLGGAHEVGRSALLLDYGMLPDAVVVSHGHLDHVGPIHWTPPTYELTRILARDTLKLHNAGHIPGSAHRLLYTADFRLLSGTTDVVLCESTYSKTTIWEGGTVVVPAFAIGRTQEMLMVCE--YVDGMGKQVHPEFVRDVIVTTSGMLSGGPAMTYIPVNKITMTGYQVEGTPGRDLLETGFSAHADRVLVNHGD-------------------------------------------------------------------------------------------------------------------------------------------------------------------------------------------------------------------------------ELARAAGYDVAAYQFGEGKVAELAAGVVIFDQLGPYQTYNLGVIDRFRLILEIFGQRAQRKAQLQVELAELRYELPRVEATSLAKRDERPGFMGLGEY--DEDIKDQIIKDELLVALAGYTNAGKSTLLQRLAAELFTTLGTTTRKVLVTDTVGFISDLPHWLVESFKSTLDAVLVLLVVDVSEPIVTVLNKIDAVAISGKEDHLIDTKQLSLGLLFYEPSTRTKMSFETSIRLGGDIVDMGSSVKKGESLADTTRVIEGYALVLRHPSQGAAKMVSEFPLLNAGDGAGHHPTQTLLDLYTIRENLDDLTIGIMGDLKYGRTVHSLAHALTNFHFISPGSLKLNLDVLYVTRIQRERFPDENEYRAVAGDARDDLTIMHPLPRVDEIAAKYFEQAHNGIPVRMALLDSMLEVVSIGGSVLGAVVGGGGVAREYIGARNLGALDDIGIDVTRLNARLLIDIAVMGGMPGQTTDAVSAALAEYNADLLVYATSVNGVYSDDPNEADATKYAPVDLLAAKLIGRSGVRIADAVLNGTDII--LTGVNVALGVTGSIAAVKVVELAHELRRRGANVRVMSGSAQGIIFATENPVVTEITGRVEHVELCADVLLVAPATANTVGKIASAVDDTPVTTCATTALGAVIAPAMHPMYDHPGAIERVEVEFVSPRGKAKIATEDAIALDGKHVVVTSGATSEEVDPVRILTSRASGKTGRAVARACYGASVTLVHDGALVSVAAISDYTEKIRSTPKLIVGFKAETLSFVVANDAVVAKFGGTSLGAVVASAMGNTTDELL-RAEIVSMGERTSVVITDKVPVITGFLAEVTTLGRGGSDTTAVMLGTEVVIVTDVEGVMTGDPSVVEGADELRNLSFRGAEVVAPSALSYKHVRVVIAVIRVTGGELPNPGIIHELVDPIASATSVALFVDTLEILQNHLRLATRGSDLAIRQSVETTGDQALITELGKTGAFVRNLDQEVLDEEVDGAIHSMKDMPTDELVVAAVPERANDVLVIDALPGAVVGTSSLRRKAQLFRPDLTVKPLRGNVDTRIEKLEYDGIVLAEAGLQRSFVPAPGQGALAVMTL-DETTVERTILLNGGCIPIGVHS
>GCF_000172995.2|Halogeometricum_borinquense_DSM_11551
NTGEWYVVQKAGLANYEGMSGFIVTRPRAYALWTGVQNAYFPLFIPESYLEREKDIVEGFDPEVAWVTQRLAVRPTSESIIAPMSQWVRSHRDLPLRVNQWASVVRWEATETKPFFRTKEFLWQEGHTAHAEAAWDETRLDQYEIPVLRAKPEHDKFPGANTTTTVEALMPDGKSVQGATSHDLGTSFAEAFDLTYTDEDEHTTSWGLSWRALGALIMTHSDDQGLVLPHTVAPEQVVIVPIGIRVELDDRDNPGFKFNEWELKGVPVRFEIGPNEVDVTVVHRPIVMVPLYFAKSYDRLKGFRDFYIATPRLERQMYVDKAFEDKGGREVSLTPELTPTVARMSKPIKWVSSRPFWRFEQVQQGRFREFYQTNVDIFGSEADAEILARVSHRDILGIRAVDKISLTTARGLDYYTGVVFECRAAFGGGRYDNLIDFGGQTPAVGVALG-ATLQLLCFGAQMVVIVGEQDLENDEEEDLEALLESDVEMHVAKMVGEKPVTLIFTGVNGVGKTTSIAKMAQGLSVVLANGDTYRAGANEQIRHAENLDTKIISDPAAVIYDAVIDVVLGDTAGRLDLMAQLEKIDRVVPDLTLFVDEAVAGERAKQFNEIDGAVLTKADADSNGGAAISIILFLGVGQGYDDIEQFD-------------------------------------------------------------------------------------------------------------------------------------------------------------------------------------------------------------------------------------------------------------------------------------------------------------------------------------------------------------------------------------------------------------------------------------------------------------------------------------------------------------------------------------------------------------------------------------------------------------------------------------------------------------------------------------------------------------------------------------------------------------------ILLTNDDGIETGFRALFADVTAVAPAQSAVGRKMSNYAIDGTPADCTVVGLVVAGCNKGANIGARSGTVSAAVEAAFFDVPAMAVSLEEAEYLNVNAPITTPSRVSVSPLTGIDAIEIWTGKLRLDNTFAPEMGGLGLESSSFPVYEDIVTMGANAAKQLMDRKGLTPDDIGRIDVATESADNSKPVSTYIAGCLGERKFACLAGTQSIDAALVIATDTALYERDDPGEATQGAGAVAMLITDETDFLKPFPSVDGALEDYESVGMVRKAAV-EIEDELTSEIGRQPREVGNWYTGSVHIARLSALRHAAGQQMLVGSYGSGAQAEVHAISFDEYMVDVGSKPRAVARGTIHLTGKGDVLATARIGAIQAVKHTWETIPMCHQIPITNVEKTGCEMEALEGVTTGLNVVWDMVKAAEKDDDGQYPDVQVVSKEKTVRAPATSANLGSGFDVFGVALDRKNVVGAVAQIDKGVRPSSGLGSSAASAAGAALYDRGYSAAAEGEAVVSGEAHVDNVAPALLGGFTVVACLPSTRDARRVVPTAATLAVGMSDPELVERLVTPARSALDAGATGVTVSGAGPSVLADLGLVAGLEIHQQLDTESKLFCGCPTRFLHPKSELGELDEAALEESTCLVEEDDEPPHRLDEEAREVVMQIASLLDDAVDQAHLMRKLVIDGSNTSGFQRTTLVAQDGVGVEDLMLEEESAQRVERFSLDRLGIPLVEIGTRPSPEQAREAAERIGMLLRSTGKVKRGLGTIRQDVNVSIADGARVEIKGVQALDAIDDIVRNEVGRQVKLLDIRDELVTDVFESGVIGFGFDGLVGRLGTEFSDHAKRGAGGIFHTDELPAYGVTDAVAIVATVKERAGVPEEGTTRYLRPLPGAARMYPETDVPPVEDATFAAGLLEELRRDDLAKEGVAFSALMGEAMGALRGKADGEIVQGQRRGRGTPTFRAPSGTVVDIEHDPARSAPVAAVELVLAPEGVAVGDTPGNTLPLAEIPEGVPVCNVERVGDGGKFARASGTSAQLLTHVAVVKLPSGECRATIGVVAGGGREKPFVKAGKRARGIKWPRVRGVAMNAVDHPFGGGGRQHPGRPKSVSRNAPPGRKVGDIASKSTGRGTVAVLGVLGVHEYFLPLPTMGAVIRDRKSLFDIGVAGPLAGLGATVIVTPVVVGGWVGAFVTFLNLLPVGQLDGGHIVRYLGAGVHIGTQQKTNDMERFIHRVRDDGLYVLDVSQTDSRIRTAADFLAILVTSSRQYGRFPAKKFADAVGATGRFIPGTLTNPDVVVVTDPIGDSQAVKEAIVGIPVIAMCDSNNNVDLVVPTNNKGRRALSVVYWLLANETLDQEADLLGRYGLKNKEELWRAQYRREARRLIGRLRRYGILDDNISEVLGLDTDILERRLQTVAYRKGLGHTPQSRQFIVHGHVVVDGARVTRPSKMVESEEGLLQYFVRIGQTDLDGTSLSDMKGIGKAGVDRFGLLDQDDAPEWMINRRDDFYTGETTHKTGSDLEHDINRMKMNSYKGVRHKRGQKVRGQRTKSTGRTEGTIGVNVEGKYAARKLKDRQQRRWSARRERGLRKKSDPLEGAPQARGIVLEKVGIEAKQPNSAIRKCVRVQLIKNGKQVTAFCPGDGAISFIDEHDEVTIAGIGGAKGRAMGDLSGVNYKVEKVNGVSMIELVRGNAEKPVRXAQLFGVWDIDIEYADPSTQR-AHTMGRHSKQFQKSEISIVERLINRLMTGHKQTMKIVKDAFEIVHERTDENPIQVLVTAVENAAPREETVRLKYGGISVPQAVDVAPQRRVDQALKFLAEGTSYKTTTSAAEALAQQLVGASNYNVTYAINQKEERERVAEAARXELTDFLQSVGVVSTGIPSLQSMRRDLHRMSRNTLVALVGTNDNPFGLYPINAGEVAPNDIVIPEGDTGVDPGPFVGELQQVGASARIMEGSIKVTEDSHVLDEGEVVSELSNVLNELGIEPKEVGLDVYSEGELAIDVGARNLSINAGYPTAQTAMLAKAAEAKALGLFAAIELIAKADVDAVSERNFRETVDLAINLRDLDLNSKRVDSIVLPAGTKIVVFATGETQAEEVADTDAAKDLAIDFFVAENMMQDIGRYLGTVLGPRGKMPTPLQPD-NTVQLRSREIAENIDVIVFVKTTMGPSVETIEVLVPGGEANPGPPLGPELGPTPVNVQDVVQEINDETAAFDGMEVPVTVEY-DGSFSIEVGVPPTAELIKDEAGFETGSGEPVADLSFDQVKKIAEQKSLLSYDTKNAAKEVVGTCTSLGVTIEGNDPREFRIDDGEYDDQLYKVPMRRRREVRTDYHQRLRLLKSGVARVSNKRAQLANGDNTHAAASSEDLAYGWEAPNLPSAYLTGYLAGKRALEAGLEAVLDIGLNKVFAVQEGAIDAGLEIPHNEDVLAEWPRNRGEHIAWEPRTRLGRMVQEGDVTSMEQALTGLPLKEAEIVDQLLPGLEEVLDINMVQRMTDSGRRVKFRCVVAIGNRDGFLGYAEARDDQVSAIQKAIVAKLNIIKVDRGSGSWEDSAGLNSLTRKEGKAGSVTVEIMPAPQGLGLAAAEVRNILELAGVQDAWTRGNTRTTVNLAKGTYNALKNQAVVQLRGDDTLKMLNIHHCALVPTKVNDYVAHGEPSVVETLLRTRAEALAEALIGLSPVLRLHPPRGEGGQLGTTEQIDDLLEDMRSKK-RRQRGSRTHGGGTHKNRRAGHRGGRGRAGRDKHVKVQKLDEDAKVLGGGQFTAGAVELLEGAGGSADGKKKTAIARATGRVRINSEMARLKMLEPFRIQVDIDSVSGGGFAGQADAVRTAIARGLVQFDRSLLVNDVRQSESKKWPGARARYQKSYRXVVVDARNCILGRVASEVAQKALAKVAIVNAEDAVITYPKRPDRIFKRAVRGMVPKGREALSNVRVYVGNPFFIALGEVS--------------------------------------------------------------------------------------------------------------------------------------------------------------------------------------------------------------ASMYRDKPSYTRYITGIPGSKIAQHNMGNCQIRHGSLESARLSANRVMLNYKMVLRKFPHQVLRENKQATGAGADRVSDGMRQSFGKVVGTAARINDRVFDAPIAKDALRRAYNKMVMPGGVNSSVRGDGAHVDADGNRYLDYVLGYGPLLYGHDHASEGPMYGEVKHAEFVEMIRFVNSGTEATSAVRLARTGRDKIVIMQGGYHGAQSTLVE--GTIPVPFNDFVLTEPILGNKGIVMPVGYLEHLRNLTHDALLVFDEVITGFRVGGLQCAFGITPDVTTFGKIIGGGAIGGKSEIIFQSGTFSGHPVTIAAGYEYMKEQGVFLFVSYAHKTLDDLRVLVRLDLNSPVERRFERRVVLMAHQGRPGGSLEQHASILADHVGHDVGFVADTFGDDAILSAGNILLLENTRMCDDELAFVQTLAPYFDAYVNDAYSAAHRSHASLVGFPPAYAGRVMQTEYEANSMVVGGTKATDVIDVMRFLLGGIAGELFLRAATLAVDLAYLDIGTDTVAVFVKGALGLFEDRFSEGTVCFSVVGGGDTSRAIGHVSIAGGAYIRALTGASLVGVEVLQSLDKLQLDEDDVEEIVREIQRSLLSADVDVNLVMDLSIKERALNEEPPGGTSARDHVLKIVYEELVGLTILLAGLQGSGKTTTAAKMAGLRAAVIQTDTFRPGAYDQAKQMCEVEFYGDEDPVKIARDGLDIHIVDTAGRHA-EDALIDEIDRSLLVLDAAIGQARQFDGIDGVAITKLDGTAKGGGALTAVNETDSSIGFLGTGETVQDIERFEPNGFISRLLGKQLSERVEREDIMKGSFTLKDMKQMEANRMGPLDQVLDMIPGVIMDSMTEELENPRASRVRRIARGSGKETVQELLYADAGVDI--DYAGLLDYLALATDGVGTKLIVAYSTVGIDCIAMNANDLVAAGVRPVAFVDYLAVVGEGLSVGAGGETAVMPEVLDLAGTCAGLAESGDALVGFRSSGIHSNGLTLTIGEALLEPTRIYTNLLDPMVNAAAHVTGGGWTNPVFEFVEEMHRTFNMGTGFVAALVIGHVMVTFLAGGTGTPKLLDGSTTVVANTGDDVELGGHLVCPDVDTVLFHGGGVLDTDRWWGIEDDTTTTDDELHRLEFMEIGDKDRAVHVTRTSLIDEGYTLTEVTLADAFDLLLPMSDDPVASIVHTQEYWVHRRAEGADDAEPTAVLTALSD-P-VVIGPSNPVTSLGPMLSMDAFRDALDVVAVSPFVEDTVFSGPAADLMAGVGYDPSTAGVAEAYPFAKRLAVLGAGAVGGSVVEL-AADSASYDVLVEATPTTAEPGFRGADVVLANKGPVAERYADLMALERFEATVGGAIPVLS-PEHVTARGVLNGTANFVLSRMHVLAEAQDLGVAEADPSFDVEGTDAALKCVILSNVEGITNVRLIGEVRVSPRLVVSGTRNIVQNISGRGAGGPETASAVLADI-LGRDPTFENLWSEHCAYRSSLLSAFSDAAVVRLP-ETYITMGIESHNHPSYVDPYDGAATGVGGIVRDTLSMGAYPIALADSLYFGDSRYLLEGVVEGIADYGNAIGVPTVAGSVEFHENPLVNVACVGLLDAGNKLVLVGNATGRDGLGGASFASEDLARPAVQVGDPYSEKLLIEANEELNLVEAARDLGAAGLGGASSELVGGFGAEIELDRVHQREPNMSLEILLAESQERMCYEVIAEKYDCSVIGEVVDVPPAFEAVVGAPNTASKRWVYRQYDHEVGLRTAVRPDAAVMAILAISSGANPNCAPYDGARLENATNLAAKGALAAVDCLNGGNPEKPDVYGGFKGIVDGLDLSVPVVGGNVSLYNDIPPTPTLAVVGTKAEGELLVVGA--G-ALGGSEYLVHEVNHGGLAVSLAEMVLFDETPGR--AMCGITACGLERLEYRYDSAGLANKKVGEVIGHTRWATHGGENAHPHRIAVVHNGIIGNYDTDTEVVPHLISGTYAIAASPLCLGILASDVPAFLHDGDFEHFMLKEIHTSYHAAMYASSMLGTLVIAVTQADTLDTVAVTNTVGSSTRECEDTLLIRAGPEIGVAATKTFCITYEHAEGFAASEIDIPDDVSVDGPNGSATIGTFSHVENMLYGVTEGWEYKMEVYYAHFPMQVNVQGVVIENFLGEKSPRHGEELVLTGPDKEDVGQTAADIEQLTRVKFQDGVYITQNDPLSNALAGVNNAESHEIQPASNVISVLEVFYRGYIDGFEFVDDGKAGTFEVELNGAINKCGVVKPRYSAGWEKRYLPARYGTLIVTTSHGVMSHYDARQGIGGQVIAYVYHEMREQIEKVVVHMGVGEGGRLANAEILEEITGQQSVIATRAATQFGARKGDPIGAKVTLRFLETALPQFDETGNFSFGVEEHTEFPSQEYDPQIGIYGLDVTVNLVRPGYRVKKRDRSIPSMSAEDATAFLFDVEVNAPLHETLTDDLREEYGQRNVRVNAGDTVEVLRGDAAEVTDIVVYVEDVTKADGEPLDASNIRVTELDLEDERRELARGSLITCADNTGARQLKVISVKSGTKNRHPKAGIGDQVTVSVTKGTPEMRRQVLEAVIVRQRKSIRRPDGTRVKFEDNAAVIIDEMEEPRGTEIKGPIAREVAERFGSIASTATMIV-IGLNVEEPEDENCPFHGSLAVRGQTIEGTVATVVVERPKYDRYMKRRSRIPAHAPPCMDLEEGDTVRIAETRPLSKTKAHVVVETLAEIRDMTEVEELETELLNAKAGGAPENPGRISELKRTIARIKTIQQEEEHQFIQIDEFFAELGRAGYGGMDVATPMGTQIVLKAEKPGMVIGKGGKNIRKVTEDPQIDVQEVDPDLNARIVADRLANALERGWYFRKAGTIDRIMDAGALGAEIVLSGKVTGARSRVEKFRGYIKHNGEVAVMKLGTIGVTVKIIPTAKGMLRDISLKHSKAISEIKGMTYLDAVIEGERSVPFRQHAGRYPEKASKFLELLQNVAANADEAGFDGRSMEIMHVAAHKVGRPGRKPRAFGSADPLCDVELIIETYRGYTLDELQEMELDEVVELLPARQREKLLETVRPIRTHLRDMPILPSFVDKTFAVYNGQSFERVRQPEMVGHYLGEFQLTRNSVEHGQAGIGATRSSKFVPLKXVVHHPLVTEKAMNEMDFDNKLQFIVDDAAKPEIVEEIESRYEVSIEKVNTQVTPKGKKATVRLSDAQEVASRIGVFGTLDLPEVFEYRPDLIKRAVLAKQAYGADPYAGMARRVPHVSGRKAHPPKEINKKERKLAVRSALAATTLVAERGHRFLPLVVSDDFEDLVKTKELLESLGVDVEHSVRAGQGKARGRKPKSILFVTKAARNLAGVDVNVNAEDLAPGTHAGRLTIFTESAVEEVSRPRKGSMAYSPRQRAAKEVPRIRSWPDGLQGFAGYKAGMTQVNSPREGMEEPVTVVTPPMRVAVRAYNIPKKKPDVMETRVGGRSDFALDLVGGEHSAGEYLDAAGVTKGKGTQGPVKRWGVQKKHARQGWRRRIGNLGPNPSRVRTVPQLGQTGYHQRTELNKRLIDLGDATVDGGFVGYGEVDGPYALVKGSLPGPKRLLRFRPAIRPTVIGLEVHVQLETDTKIFCGCSTDA-EPNTRTCPVCLGLPGALPNEGAVEAAVKVGKALDATVRFHRKNYYYPDLPKNFQITQYDAEVGIERAHLEEDPGSLQHTLVNYNRAGTPLMEIVTKPDFRSPQETRAFLAKLEVLEYLGVFDDGSLRIDANISMVPANRTEVKNISSHKGAEKALAYEVTRQKNAIAIEQETRHWDESRGITVSMRSKEEEKDYRYFREADLPPIPELPDARRERFRSASKLTSTKEVADFYEDAATWVADNLLGELFTRLVELVAVTEAIEENPDAVEAINFLVGQVMQKTGGSADPGVNQMLRARVRLAGTSDLDDICDVREIANKTGVNLSGPIPLPTKTLEVPARKSPDGEGTATWEHWEMRVHKRLIDIRALRQLMRIQVPSDVSIEIVLRYHIETYGCTSNRGESEADVAIMNTCTVVLIITGCMAQILHWILPIARGCTKFATAGAKEIRITGQDTGVYGWDKLPELLFRVRLGMNFIHLPVQSGSDTVLEMRRQHRVTLSTDFIVGFPTETEADHEQSMALFRVRPEKVNVTRFSKRPGTDAAKKERSRQIIVSVALAFSGGLDTTVCVSLLQEEYGYDVVGVTVDVGQPEAKETAD-IHVVDAKDEFA-LCFDSVRANATYQG-YPLGTALARPVIAEAILEVAQEEGCDALAHGCTGKGNDQLRFEAVWRA-SDLDVIAPVREMGLTREWEKQYADKNLPVVWSIDTNLWSRSVEGGDLEKPVPSEDIYEWTCIEITFEEGYPVALNELAGQYGVGRTDMMEDRMLGLKVRENYEHPAATTLLNAHESLEGLVLTVDNEWAQKGYEGLVEAPLMALDGFIETQTKVTGTVTIKFEGGQARPVGRESEITQEDATGVAKYHGFQRVIAQGTFDILHPGHVHYLRDAAELGDELHVIVARRENVQRRDMVAAIDVVTEAHLGHDVIVLGHDQHEVTRALSTGRIIGIAHVHASFNNTLITITDQTGAETIAKSSGGAVVKQNRDEASPYAAMQMAEVAEEVKAAGIEGLHVRVRGPGGNLNKSPGPGAQATIRALARAGLEIGRIEDVTPIPHDGTRAPKNSR---LVSPLDRVRVEAEYLALADLDRLVKRLENHDVKAVEYFVRWIHFGLTSEDVNNLAHRLLAKPATPMLARTHGQPATPTTFGKEMAVYAARIGKLAGASGTYAAHDLGLETTQVNPCDDLAALFLRGVNNVLLDLDRDVWMYVSGETGSSTMPHKVNPIFENSEGNLSKANADLADYVTNSRLQRDLSDSTVKRNIAHCLIGLDKVVHPELIGEAVQTILEL--------GTELVKRGFAQMQKGGVIMDVVDAEQARIAEEAGAVAVMALEAVPADIRKRGGVSRMADPETVKEIIDAVSIPVMGKARIGHHTEAQILESIGVDMIDESEVLTMADDYHIDKRDFTAPFVCGARNLGEALRRINEGAAMIRTKGEAGTGDVNQAVHHQRNIKGSIRKELVHETAEMGRLPVVNFAAGGIATPADAALMMHHECDGIFVGSGIFGAEDPEAMGKAIVEAVNNWDNPDQLAEIASGIGKGMKGQSNEEKLQGRGTVTQAELRDDGYVTELTEEGRDGLPEVRLYGRKGYTPEMLTSGEGKTHILTADRVKDVLVGMGFQEMEGPDFWINDCLFMPQDHPARTHWDRFALDAIALRGHTTSLSMRYLSQRYFSVEKVYRNDTLDPTHLLEFYQIEGWVMADLSVRDLMGTFEEFYDIQFKPHYNPYTEPSFELLIEIGNSGMFRDEVLEPLDVMAWGLALERLLMLMYGFDDIRDVHMARMHTRRRGQSGSDKPVPPEWSEDIESRVVELAEQGHEPSQIGLKLRDETPIPDVKLATGKKITAILEENDALPEDLRNLMERAVRLREHMNPQDKNKRALQNTESKIRRLVSYYQGDELDEHYVTTNAGKVREAASDLGPIAPVLVDDAGLFIDGFEGFPGPYSSFVELGVETVYRLAESRRASFDCVLAFGYDPIFEHETTFAEMKNAISHRGRALMRIVGIEGTAWAASAALFGIHPREAAEHMGIDGVAFSRGPGLGPCLRIVGTAARSLAQDVPLVGVNHMVAHLEIGRYVCLNASGANAHLLGGRYRVLGETMDTGVGNAIDKFTRHVGWTHPGGPKVERAAKLPYVVKGMDFSFSGIMSAAKVEDVCCGLQETIFAMLTEVAERALSLTGTDELVLGGGVGQNARLREMLFLRDNAGMIAVLGARMNYRPDQVPGRIGELTGVTVETPALLPVIILITNSYIIHGLHEMLDFDGAIMTDSGSFQLAEYGDITVILQFQDIGTDIGTPVDIPTPPVTEEALPVQGSTFPIGAVVPLMNSYRAPIHLFGAGHPMMFALAVAMGCDLFDSAAYALYARDGRYLTRGTEHLELPCSCPICTDELRALLAEHNLHVKQAIRSGNLLELVRARSHPAMLSFFYLFRPEVFGPFPRALSTYPL-RFLGGAREVGRSALLLDYGMLPDAVVVSHGHLDHVGPIHWTPPTRELALTLARDTLKLRNAGHIPGSAHRLFYTADFRLVSASTDVIICESTYSRTAVWEGGTVVIPAFAIGRTQEMLLVCA--YVDGMGKQVHPEFVRDVIVTTSGMLSGGPAMTYVPTNKITLTGYQVEGTPGRDLLERGFSAHADRILVNHGD-------------------------------------------------------------------------------------------------------------------------------------------------------------------------------------------------------------------------------DLARAAGYEVVAFHFGEGKVDELTAAAVIVDRLGPYQTYNIGVIDRFTLILEIFGQRANRKAQLQVELAELRYELPRAEAASLAKRDERPGFMGLGEY--DEDIKNQIIKNELLVALAGYTNAGKSTLMRRLAEDLFTTLGTTTRRVLLTDTVGFVSDLPHWLVESFKSTLDSVLVLLVVDASEPIVTVLNKIDKVSVSGLTDHLISATQLSLGLCFFEPSTRTRMSFDTAMRLGGRTVDMGSSVKKGESLADTVRVVEGYAIVLRHPLEGAAKMASEFPVINAGDGAGQHPTQTLLDLYTIRENLDDLTIGIMGDLKYGRTVHSLAEALTNFHFISPESLRLELDVLYVTRIQRERFPDENEYRKVAGQAKDSLTVMHPLPRVDEIAAKYFEQAHNAVPVRMALLDMLLEVVSIGGSVLGAVVGGGGVARDYITARDLGALDQIGIDVTRINARLLIDISVMGGMPGQTTDAVAAALAEYDADLLIYATSADGVFDADPNVDDATRYAPVDLLAAKLIERSRMRIKQAALHGTDII--LEGVNVALGVSGSIAAVKVVELAHELRRQGANVRVMTESAQGIIFATENDVVTEITGRVEHVELCADVLLLAPATANTVGKIAGAVDDTPVTTCATTALGAVVAPAMHPMYDHPGAIDRVEVQFVDPRGKAKIATEEAIVLAGRHVVVTAGATSESIDPIRVLTNRSSGRTGREVARACRGADVTLVHDGALVSAAAISDYTEKLRSTPKLIVGFKAETLSFVVANDAVVAKFGGTSLGAVVASAMGNTTDDLL-RAEIVSMGERTSVVIANDVPVITGFLAEITTLGRGGSDTTAVMLGREVVIVTDVEGVMTGDPHVVEGADELRNLSFRGAEVVAPSALSYKAVRVVVAVIRVTGGELPNPGVILDIVQPISSATSVAIFVATLKIVQNELRLATRGSDLALRQTVETRGDQELLHRLGKTGAFVRALDERVLDEEVDAAVHSMKDMPTEDLVVAGVPERANDVLLFENLPGSVVGTSSLRRKAQIARPDLEVEPLRGNVDTRVEKLEYDAIVLAEAGLKRSFVPAPGQGAIAVTARRDTTTVERTVLLGGGCIPIGVHA
>GCF_000023945.1|Halorhabdus_utahensis_DSM_12940
ATGEWYLVQKAGLADYMG--GFIVTRPRGYAIWTGVQNAYFPMFIPESYLEKEKDIVEGFDPEVAWVTKQLAVRPTSESIITPLAQWTRSHRDLPIRVNQWCSVVRWEATETKPFFRTKEFLWQEGHTAHHEDAVEEMRLGQYKMPVLSRKPDHDKFPGAHTTTTVEALMPDGKSVQGGTSHYLGTSFAEAYDVTYVDEDEHTTSWGLSWRALGALFMTHSDDQGLVLPPTLAETQVVIVPIGVRVELDDRDNPGFKYNEHELNGVPLRIEIGSYEVALTLVHRPIVMVPKYFAKTYDGIKGFRDFYIATPALEERMYVEKSFEDQGGRDVALTPELTPTVARMSKPIKWYSTRPFWRYEEPQQGRFREFYQTNVDIFGSEADAEILARVSHRDILGIRAVDKISLETARGLDYYTGVVFECRAVFGGGRYDDLISFGGQTPAVGVAPGVSTLPLLLFGGQLAIIVGERDLENDDEDDLQALLSSDVEMSVANLVGEKPVVIVFTGVNGVGKTTTIAKLARGHSSVLANGDTYRAGANQQLGHAEALDVPYISDPTAVIYDAVVDVVLGDTAGRLGLMDQLSKIERIIPDMTLFVDEAVAGTRATEFDEIDGTILTKADADPQGGAAISIILFLGTGQGYDHLERFDTGVVQGVGFRPFVYRTATDLAGRVKNTGDRVEIVLEGEPPPLARIEFEIVASTTIPPDTAMCDACLADLRSRFHGYWATACVDCGPRYTVIELPYDRPTTSMAAFPMCDDCRADYGEPSRRYHAQTIACPECGPTKAGDRLADGELVAIKGIGGTHLACDATDPAVVETLRERTGRPEKPFALMAPDLEALEDTRRPTVSPGLKVGVMLPYSGLHHRLFLVMTSANMPGVPMATDSILADLDGVIDAALVHDREIVMRCDDSVARFSGGQSRGWVPESLPLALGAEFDTVALTVPSQYVGDVVVACDAHPDFLTTREARQVQHHHAHAASLLAERAVVIAADGTGYGPDGSIWGGEVLERVGGLSFSLPGGTAAIQPARLLASLLVDSQRTTSAGRLLDAVSALLGVSYEGEPAMKLEAADVAATAALAGGLADVAVAVGFTGGVAYNDAITVPPGDGGIAYGQVKAEQLNVMHVCGSHEQAIAKFGLRSILPDDLTVRMGPGCPVCVTNMEVDEAVALAEGKIVATYGDMFRVPGKSLADARDEGADVRVVYSASEAAEIAEPDREVIFFATGFETTAAPTAAVLTNFSVLSAHKYVPPAMVDGFLAAGHAATITGYEYDTPAVVGGFEPIDVLYALARLLEFIRDDEAGLENAYPRCVSREGNVPAKEQLWRGIAEIPDANLVLSEDYDCICGDIMAGQADPDECELFGEECTPQDPVGACMVSSEGTCKIWLEYGGILLTNDDGIDVGLGALVGDVTAVAPARSAVGRSISTYAIDGTPADCVVAGMVVAGCNDGANLGARSGTVSAAVEATFFDVPAIAVSMEQADYLNVNAPITTPSRISVSPLTGIDAVEIRTGNLKLDETFAPAKDGLGLHSSSFPVYEDIVTMGANAGKRLMDRKGLEPDDIGRIDVATESADHSKPASTYIAGCLGERKFACVAGTQAIDAALVIATDTALYARGDSGEATQGAGAVAMLIDDETDFLKPFPSVDGALTDVERQGMVRKGAA-DVEEELAEEIGMQPRRVGNWYTGSVHLARASALKEADDEEMLVCSYGSGAQAEIHIITFAEYMVDISDKPRAVATGAIELSGKGNVLATARVGAIQAVKHTWETIPLCHQIPITNVTQTGCEMEALEGVTTGLNVVWDMVKAAEKDDDGSYPEATVVEKTVTARAPATSANLGSGFDVFGIALSRKNTVGAVAQIDKGIRPASGLGSSAASAAAADLYDRGKSIAAKGEAVVSGDAHDDNVAPAILGGFTIVVTLPSTRDARKVVPTAATLTAGMDDPALVDDVVTPARAALAAGATGVTISGAGPAVLAALGLVAGLEIHQQLDTAAKLFCECPTRYLHPKSELGELDEAALEESTCLVEADDEPPHRVDDEAMAVALEIAQLLDRAVDQVHVMRKLVIDGSNTSGFQRTMMVATDGVGVEDLMLEEESAQRVQRYSLDRLGIPLVEIGTDPSPAQAQEAAERIGMLLRSTGQVRRGLGTIRQDVNVSIAEGARVEIKGVQSLEDIEAIVRNEVGRQAELLDIAEELVTEIFESGVIQPGFGGLVGRLGTEFSDHAKRGAGGIFHTDELPAYGVTDAVAIVADVAERAGVPEEATTRYLRPLPGAARMYPETDVPPVEDATLAAQTVEEIRRDELAKEGVAFSGLMGECMGELRGKADGDVVQGQRRGRGTPTFRAPSGTVVDIEHDPARSAPVAAVELVLAPEGVGVGDEPGNTLPLAEIPEGVQVCNVEAPGDGGKFARASGVSAQLMAHVTVVQLPSGDCRATVGVVAGGGREKPFVKAGNKSRGTKYPRVRGVAMNAVDHPFGGGGRQHPGQPKSISRNAPPGRKVGDISSRRTGRGTAAVLGVLATHEYFIPVPTMGAIIRSRKALFDIGVAGPLAGLAATIAVTPVVFGGWVGMFVTFLNLIPVGQLDGGHILRYLSAGVHIGTQQKTSDMDRFIHRVRTDGLYVLDVSMTDQRIRTAADFLAILVASSRQYGRFPAEKFADAVGATGRFIPGTLTNPDVVVVTDPIGDAQAVKEAIVGIPVIAMCDSNNNVDLIVPTNNKGRKALSVVYWLLANETLDDEQSLIGQYGLKNKEELWRAQYRREARKLLGRLKRYGILGDALDDVLSLDTDVLERRLQTVAYRKGLANTAQARQFISHGHVTVDGERVSIPSKTVAEEEGALRYFVRIGQTDLDGTALTDMNGIGQVDIDRFGRLEDDQVPEWLANHRNDFFDGETTHEIGTDLSQDINRMKMNAYKGVRHKRGQKVRGQRTKSTGRTEGTIGVNVEGKYAARKLKDRQQHRWSARRERGLGAKSDPLEGAPQGRGIVLEKVGIEAKQPNSAIRKCVRVQLIKNGKQVTAFCPGDGAISFIDEHDEVTIAGIGGAKGRAMGDLSGVNYKVEKVNGVSMIELVRGNAEKPVRXAKLFGSWATDIEFRDPSTER-AHTMGRHKKQFQKSEISIVERLINRLMTGKKQSTRLVREAFEIVHNNTDENPIQVLVRAIENSAPREETVRLKYGGISVPKAVDISPQRRVDQALKFIAEGTSFKTPTDAEEALAQQLMGAANNDVTYAVNQKEEKERVAAAARXDVVEMIDSVGVVDAGIPSLQDMRRNLYRVSRNTLVGLIGTDDNPFSLYPINAGEVAPNDIEIPEGDTGIDPGPFVGELQSVGANARIQEGSIQVLEDSTVLEAGGEVSDLANVLGELGIEPKEVGLDVYAEGDLELDVRARNLSVNAVYPTAQTGLLQKAREAKSLGVQASIELVSKADENAVTERNFRETVDLAVNLRDIDLDSNRVDSIVLPAGTTIVVFADGETRAEEVADEDAAKDLATDFFVAEALMQDIGRYLGTILGPRGKMPEPLQPD-NTVQVRSGEIADNVDVILYVKTTMGPAVETIEVLVAGGQVDPGPPLGPELGPTPVDVQAVVGEINDQTEAFDGTEVPVTVEY-DGAFTIDVGVPPTAALIKDEAGFETGSGEPVADLSMEQVKTIAEQKHLLSYELKQAAKEIIGTCVTLGVTIEGDDPRKVKIDDGEYDEILYKVPMRRRRESRTDYHQRLRLLKSGVARLSNSRAQLVNGDETVAAAESNDLAYGWEAPNLPAAYLTGLLAGRRAIEDGFEAVLDIGLSKVFAIQEGAIDAGLEIPHNDDVLADWERTSGEHIAWEPRTRLGRQVADGEIDSMGDALAGLPLKEPEIVDQLVPGLEEVLDINMVQRMTDSGRRVKFRCVVVVGNRDGLVGYAEGRDDQVGAIQKAIVAKLNMIDISRGCGSWECGCGPHTVALRTGKAGSVEVELQPAPRGLGLAGGEVRHVLELAGIEDIWTRGNTRTTVNFAKATFNALRSEALVQLRGEDTLMMLNLGHATLVPTKVHDVVAHGEPSTVELLLESRAEGLAEALVGLSPTLRLHPPRKEGGQLGSTAEIDALLEAMRDKS-KRQRGSRTHGGGTHKNRRAGHRGGRGDAGRDKHVEVKTLDEDAKVLGGGQFSDGAREKIEAAGGTTEGKKKTAVARATGRIRIDSELAKLKMLEPFRINVDIDTVEGGGVMGQADAIRTAIARGLVQFDRSLLVNDVRQSEPKKWPGARARYQKSYRXVVVDARDCIMGRVASQVAERALDTIAVVNAERAVITYPTRPDGIFKRAIRGMLPRGREALENVRVYLGNPYFVQLGELS--------------------------------------------------------------------------------------------------------------------------------------------------------------------------------------------------------------ASMYRDKPSYTRYITGIPGSKIAQHQMGDVQLRHGSMEASRLSANRHLINYTMTLRKFPHQVIRENKQATGAGADRVSDGMRQSFGKIVGTAARVGERLFQAEAVKEAFRRAYNKIVAPGGVNSSVKGDGGHIDADGNRYLDFVMGYGPLLLGHDRAAEGPMYGEVELAEFVEMVRFVNSGTEATSAVRLARTGRDKIVIMQGSYHGAQSTLVE--GTITVPFNDPVLTEPILGNHGIVHPVGYHETLRDLCYGSLLIFDEVITGFRVGGPQCAFGIEPDVTTFGKIVGGGAIGGKSEIVFQSGTFSGHPVTMAAGLETMKDQGVFLFVSAAHNTLDDLRVLVRVDLNSPVEHRFDRKVVLMAHQGRPGRSLDQHAEILEEYVGKPINFVEDIYGDDAILEAGEILLLENTRMADDELDFVQTLSPYFDAFVNDAYSAAHRAHASTVGFAPAYAGRVMEAEYEYNTMVLGGNKSEDVISVVTFLIGGLPGELFLRAEELPTDFAYLDIGHDTIAVFVKGAVGVFEDRFADGTVCFSVVGGGDTARTLDHISIAGGAYLNALTGQELEAAEVLIALDGLRISEEDVQAVVKEIQRSLLQADVDVDLVMDLSIETRALEEEPPAGTSARDWVLRIVYEELVDLTIVLAGLQGSGKTTSAAKIAGLRPAVIQTDTWRPGAYEQAEEMAEVDFYGDDDAVKIARDGLDVQIVDTAGRHA-EDGLIDELDHNLLVLDAAIGQASRFEGIDGVVITKLDGTAKGGGALVAVNETDSTIAFLGTGETVKDVERFEPSGFISRLLGQQLTERVEREDMLDGEFTLKDMKQMEANKMGPLDQVMDMIPGVIMDSMTEELENPRRSRTERIARGSGKDRIRELLYAASGVDI--DFAGLVDYLALATDGVGTKLLVAYSTVGIDCIAMNVNDLVAAGIEPVAFVDYLAILGEGLQIGAGGETAVMPDVLDIAGTAAGLAEPGDAIVGWPSSGIHSNGLTLTIGEELLAPTRIYTDLLDPLTHAAAHVTGGGWRNPIFEFVAEMHRTFNMGTGFVATFIIGRVMITFLAGGTGTPKLLAGATTVVANTGDDVELGGLLVCPDVDTCLFQAGEILDTDTWWGIDGDTAETHEYVRTLEFMYIGDRDRAIHVTRTSLLDERHTLTEATLGDALGVILPMSDDSVASIVHTQEFWVARDGEGAEDAAATAVLDALS-AP-VVIGPSNPITSIGPMTAIDDIAAALDVVAVSPFVEDQVFSGPAAKLMAAEGYDPSTAGVAAAYPFV-DLAIMGTGTVGSSVADL-AANVDAYDALVEVTPVTAEPGFRDRHVVLANKGPMAERYADVRALERFEATVAGAIPVLSPGT-MTARGVFNGTANFILTRMHVLAEAQDLGVAEADPAFDVEGTDAALKCVILANVEGIKDIRLIGEIRVSPRLVVSGTTNIVQNLSGRGAGGPETATAILADV-IDRDPTFENLWSEHCSYRSSLLGRFEDAGVVALPENTYLAMGIESHNHPSYVDPYDGAATGVGGIVRDILSMGAFPIALTDSLYFGNSRYLLEGVVEGISDYGNSIGVPTVAGSVAFHENPLVNVACVGMLSAGNNLVLVGASTGRDGLGGASFASEDIARSAVQVGNPYREKLLIETNEALDLVESARDLGAAGLGGASSELVGGFGAAIDLDDVPQREPNMNTEILLSESQERIVYEVLAARYDAAVIGEAVDVPAAVETVLASPNTASKRWVYRQYDHEVQVRTAMRPDAALLAILAISAGADPNTAPYEGAFLENATNIAAKGALAAVDCLNAGNPEKPEVYGEFSGIVDGLDLSVPVVGGNVSLYNDIAPTPTLTMVGTKPEGTLVLVGDLTDPRLGGSELLVHDASHGGLAVTLAEMVLCHEQPGR--AMCGIIGCGLSTLEYRYDSAGVATKRSGTIIGHTRWSTHGPENAHPHDVAVVHNGIIENYETDTEVVPHLIEGSFAVAVSPLVLGLLASDVPAFLDDGEFDHFMAKEINTSYHAAVYGAQLFDDLVIGVTQADTLSTLAVTNVVASTARECDHVFYIKAGPEIGVAATKTFAITYKHAEGFAAGELQLPEDASVEGPEGSSTIGTFSHVRNMFHGVTEGWEYEMEVFYSHFPMQVRAEDIVIENFLGERAPRTEERLTLRGPSIEDVGQTAADIEQLTRVPFQDGVYITENDPLSAALSGLDNAESHTVEPASNETSVLEVLYRGYIDGFERVEDGKAGRFEVELSGAINECGSVKPRYSVGWEKRFLPARYGTLVVTTSHGIMSHYEARAGVGGQVIAYVYHDMRESVEKVVVHMGIGQGGQLADAEILEEIVGQQPVTAKATVGEFDIRQGDPVGTKVTLRFIETALAQFDETGNFSFGVEEHTDFPSQEYDPTIGIYGLDVTVNLTRPGYRVAKRDRPIPSLDPQDAIAFVFDVEVRAPLHETLTEDLREEYGQRRVRVNAGDTVEVMRGDFGEVLDVTISVEDVTTADGERLEASNVRVIDLDLSDDVRELEKGSLVTCADNSGARELKVISVASGTKNRHPKAGLGDKITVSVTKGTPEMRRQVLEAVVVRQRKPIRRPDGTRVKFEDNAAVIVDENEDPRGTELRGPIAREVAERFGSIASAATMIV-LGLNVQQPDDENCPFHGTLSVRGQTLEGTVATVVVERPKYDRLMKRRSRIPAHAPPCMDVEEGDTVTIAETRPLSKTKSHAVVAKHEEIRDMTELEDLQTELLNARTGGAPENPGRIKEIRKAIARIKTIEAEDELQFIQIDEFFEELGRAGYGGMDVATPMGTQIVLKAEKPGMVIGKGGKNIRKITEDPQVDVQEVEPDLNARIVADRLANALERGWYFRKAGTIDRIMESGAKGAEIVLSGKVTGARSRVEKFRGYIKHNGEVAVMKLGTIGVDVKIIPTAKAMLREMSHKHSKAIAEIKGMIYLEDVIEGDRSVPFKSHAGRYPEKASKFIDLLENAIGNAEYAGMDGESMQIAHVAAHKVGQQGRKPRAMGRANPEVDVELILETYRGHTLEELQDMSVEEVAELLPARMRRQLLEEARPIRTHLRDMPILPEFVGITFAVHNGQSFERVKEPEMLGHYLGEFQLTRTSVEHGQAGIGATRSSKFVPLKXVIDHPHVTEKAMDKMDFQNKLQFIVKDATKDDIREAVEQQFDVTVDNVNAQVTMNGKKAEVTLSDAEEVASRIGVFDEIELPDVFEYRPDLIKNAVLAKQDHGADEYAGMSRRVPQVGGRRAHPPKALNDKERKLATRSAIAATALVDARGHAFLPLVVSDDFEDLVKTQAVLEALGVDIERAVRAGQGTTRGRKPKSVLFVTKAARNLAGADVEVNAEDLAPGTDAGRLTLWTESAIAEVSRPRKGSLGYGPRTRATSETPRFNSWPDGVQGFAGYKAGMSHVNSPREGMEEPVTVVTPPMRVALRAYSVPKNKPDVMETRVGGRLEHGLELVGGEYAAGEYADVAGVTKGKGTQGPVKRWGVQKKHARQGWRRRIGNLGPNPSRVRTVPQQGQTGYHQRTELNKRLIDFGDVTPDGGFVNYGEVEGNYALIKGSIPGPSRLVRLRPAVRPVVIGLEVHVQLETATKIFCGCSTD-ADPNTHTCPVCLGLPGSLPNEGAVEAAVRVGKAIDADIRFHRKNYYYPDLPKNFQISQYDATVGIERAHLEEDPGSLQHTLVNYNRAGVPLMEIVTEPDFRDATEVRAFLAKLEVLEYLGIFDDGSLRIDANLSLV-ANRTEVKNISSHKGAQKALAYEAQRQKNAVEVEQETRHWDESRGITVSMRSKEEEKDYRYFREADLPPIPELPDARRERFGAASKLTTTKQVADFYEDVATWVADELLGELIERLVELVAVEEAIEENPDAVSAINFLVGQVMQKTGGSADPGVNQLLRARVRLAGTSDLDDICDVQEIANKTGVELSGPVPLPTKTLEVPARKSPDGEGTATWEHWEMRVHKRLIDIRALRQLMRIQVPNDVSIEIVLRYHIETYGCTSNRGESRADVAILNTCTVVLVITGCMAEILHWILPIARGCTKQATAGARELRITGQDTGVYGLENLPELLFRVRVGMNFLHAPVQSGSDDVLVMRRRHRTTLATDFIVGFPTETDADFQQSLDLLRVEPEKVNVTRFSKRPGTDAAKKERSRQVAITVALAFSGGLDTTVCVPLLKEEYGYDVIGVTVDVGQPEAEETAE-HYVVDAREAFA-LCLQAVEANADYQG-YPLGTALARPVIAEGIADVAREQGCSALAHGCTGKGNDQLRFEAVWRD-TDMDVIAPIRELGLTREWENEYAEKGLPVRYSIDTNLWSRSIEGSELEDPIPEDDIYLWTLVEITFEDGTAVALNERAGAHGIGRTDMMEDRMLGLKVRENYEHPAATVLLTAHEALEGLVLTIDQRWSEKAYEGLIDAPLMDLEGFIDTQTRVTGTVTVKLEGGHTRAVSRESDITQDDATGVAKYHGFQTVVAQGTFDLLHPGHLHYLREAAGMGDQLHVILARRENVQRREMVAALDPVDEAIVGHDLLVLGYDQHVVRRALSTGRIVGIAHVHASFNNTVITITDQTGAETLAKSSGGTVVKQNRDEASPYAAMQMAEVAEDVLQQGVEGVHVRVRGPGGNQQQNPGPGAQATIRALARAGLEIGRIEDVTPIPHDGTRSPKSSG---FVSPLDRVRVEVEYLALADLDALVKQIENHDVKAVEYFLRWLHFGLTSEDVNNLAQRILVKPATPMLARTHGQPATPTTFGKEMAVYASRLGKLAGASGTYAAHSLGLDTTQVNPCDDLATLFLQGANRILLDLDLDAWLYVSGETGSSTMPHKVNPIFENSEGNLSKANSDLAGYVTNSRLQRDLSDSTVKRNIAHCLIGLGKVVTPAVIGEAVQTILEL--------GTDLVKRGFAKMQKGGVIMDVVSPEQARIAEDAGAVAVMALEAVPADIRKRGGVARMADPADIQEIIDEVSIPVMGKSRIGHTKEAQILEAIGVDMVDESEVLTPADDYHIDKRDFTTPFVCGARNLGEALRRIDEGAAMIRTKGEAGTGDVNQAVHHQRTIKGAIRQELVHETAEMGRLPVVNFAAGGIATPADAALMMHHECDGIFVGSGIFGAADPEAMGRAIVEAVNNYDDPERLAEIAAGTGSGMKGDANDEQLQGRGAVTRAELEDEGLVASLTEEGEAGLPEHRLYARKGYTPDLLTSGDGKMHPLMAERVKEVLVGMGFEEMNGPEFWINDALFMPQDHPARTHWDQFALDQVDLRGHTTSLSARHLAQRFFSVEKAYRNDEIDATHLLEFFQIEGWVMAELSVRDLMGTFTEFYDLEFKPTYNPYTEPSFELVVEIGNSGIFRPEMLDPLDVMAWGLALERLMMLVTGAEDIRDVHMARMHTRRRGSSDSDKPVPPEWSDDIEERVVELAEQGHSPSEIGVKLRDETPIPDVSLATGKKVTEILEANDAIPEDLRNLMERAIRLREHMNPGDANKRALQNTESKIRRLVDYYRGDKLEARFVTGNDGKLREASHDLGAIAAVMVEDSGLFVDALDGFPGPYSAYV-LGIERIWRLTEPHAAAFRSLIAFGYDPIFEY-RTFAERKNEYSHRGRALMRILGIEGTAWAASAAVYGIHPREAAEHMRVDAVAFSRGPGLGPCLRIVATAARALAQDVPLVGVNHMVAHLEIGRHVCLNASGANAHILGGRYRVLGETMDTGVGNAIDKFTRHLGWSHPGGPKVEKRAKLPYVVKGMDFSFSGIMSAAKVEDVCYSLQENIFAMLTEVAERALSLTDADELVLGGGVGQNERLREMLFLRDNAGMIAVLGAKMDFRPDEVDGRLGELTDVTVETPALLPVIILITNSYVIYGLHDLLDFDGAIMTDSGSFQLAEYGEIDVILEFQEIGSDIATPVDIPTPPTTQARLPVQGATFPIGAVVPLLNDYRAPVHLFGAGHPMMFALAVAAGCDLFDSAAYALYARDGRYLTRGTEHLDFPCECPVCSAELRDLLAEHNLHIKQAIRQGNLLELVRARAHPTMLAFFYLARPEVFGPVPRGLDTYPL-RFLGGAGEVGRSALLLDYGMKPEAVVASHGHLDHVGPIHWTPPTRELALTLARDTLKLHNAGHIPGSAHRLLYTGDFRLVAGTTDVVLTESTYSKTTLWEGGTVVIPAFAIGRTQEMLMICE--YVDGMGKRVHPEFVRDAIVTTSGMLSGGPAMTYIPVNKIALTGYQVEGTPGRDLLETGFSAHADRLLVNHGDLRDFLFELPALA-FEDVRAVANTLFYDEHERQYFASSVVIAENCSFHRMMFDEVMRLVELDVAIVMGVHPAVELATATPEKSELALANRLLD-GIQVPAAEIVMRATITFVDLSRTWDQPVVEVDIIVPGRTEHAIPQEPNVVLTPGGCVVQLEKRPKNAGMAALAGHPSMKKVTVVDSDIAVEWATATRMQPDEDITVIENAKGSSLDPSQDATVPGDFAEVRLADAAGYDVLAYHVGEGKAAEIAATVVIFDQLGPYQTYNLGLLDRFRLILEIFGQRAQRKAQLQVELAELRYELPRAEAASLARREEHPGFMGLGEY--DEDIKNRIIRDELLVALAGYTNAGKSTLLRRLAEDLFTTLGTTTRRVLVTDTVGFISDLPHWLVESFKSTLGSVLVLLVVDVGEPILTVLNKIDTVAVSARTDHIISAKQLSLGLLFFEPSTRTKMSFSASIRLGGDIVDMGSSVKKGESLADTVRVVEGYALVLRHPMEGSAKMASEFPLINGGDGAGQHPTQTLLDLYTIRENLDDLSIGIMGDLKYGRTVHSLAHALTNFHFISPESLRLSLDVLYVTRIQEERFPEESEYRKVAGETRDDLTVLHPLPRVDEIDAQYFQQAHNGVPVRMALLDLVLGVVSIGGSVLGVVTGGGSVAREYIEARALDALDHIGIAVTRLNARLLIDIPVLGGVAGQTTDAVSAAFAEYNADLLVYATSVPGVFDADPAVPDATRFAPVDLLAAKLIERSGIRVLDAVEDGTEIV--LEDTNVVLGVTGSIAAVKTVELAHELRRRGATVRVMTGSATNIILATDGEVVTEIGGSVEHVTFFGDVLLIAPSTANTVGKIASAIDDTPVTTCATTALGAVIAPAMHPMYDHPGAIERLEVSFADPRSKAKIASEESIVLEGKEVVVTSGATTESIDAIRTLSNRASGTTGRAIAKACRGADVTLLHDGALVSAAAIGDYTGKITSTPKLLVGFKLEALSFVVANDVVVVKFGGTSLGAVVASAMGSTTDHLL-QAEIVSMGERTSVIITDEVPVMTGFLAEVTTLGRGGSDTTAVMLGKEVVIVTDVEGVMTGDPRVVEGADELRNLSFRGAEVVAPSALSYKDVRVVVAVIRVTGGELPDPGAVKQVINPVSSATSIAIFVPALQLVQDAFRLATRGSDLALRQTVETTGDEELIHRLGKTGAFVHSLDERVRAGEADAAVHSLKDVPTEGLTVAAVPERANDVLVLDDLPGATVGTSSLRRRAQLERPDLDVQPLRGNVDTRVEKLEYDAIVLAEAGLDRLFVPSPGQGVVAVVAE-EEATVERTILLGGGCVPIGVRA
>GCF_000022205.1|Halorubrum_lacusprofundi_ATCC_49239
NTGEWYVVQKAGLADYEGMSGFIVTRPRAYAVWTGVQNAYFPLFIPESYLEREKDIVEGFDPEVAWVTERLAVRPTSESIITPISQWVRSHRDLPLRVNQWCSVVRWEATETKPFFRTKEFLWQEGHTAHAEGAWEETRLDQYAMPVLKQKPDHDKFPGAETTTTVEALMPDGKSVQAGTSHHLGQSFAEAFDITFSDEDEHTTSWGLSWRALGALIMTHSDEQGLVLPPGVAPEQVVVVPIGIRVELDDRDNPGFKFNEHELNGVPLRIEIGPHEVELTLVHRPIVMVPFYFAKSYDGLKGFRDFYIATPALEREMYVDKAFEDKGGRGVSMTPELTPTVARMSKPIKWMSTRPFWRYEQVQQGRFREFYQTNIDVFGSEADAEVLARVSHRDILGIRAVDKVSLTTARGLDYYTGVVFECRSVFGGGRYDDLISFGGQTPAVGVAPG-APLSLLCFGAQLVVVVGERDLENGEEEDLEALLESDVEMSVAKMLGEKPVTIVFTGVNGVGKTTSIAKLSRGYSSVMANGDTYRAGANEQIQHADRLDRELISDPAAVIYDGVIDVVLGDTAGRLDLMAQLEKIDRVVPDMTLFVDEAVAGNRAKEFNEIDGAVLTKADADSSGGAAISVILFLGTGQGYDDLTLFD-------------------------------------------------------------------------------------------------------------------------------------------------------------------------------------------------------------------------------------------------------------------------------------------------------------------------------------------------------------------------------------------------------------------------------------------------------------------------------------------------------------------------------------------------------------------------------------------------------------------------------------------------------------------------------------------------------------------------------------------------------------------VLLTNDDGIDVGLRALDYDVVTVAPTRSSAGRALSDYAVDGTPVDCVVAGLVVAGCNKGANLGARSGTVSAAVEAAFFDVPAVATSMDRADYLNVNAPVTAPSEVSVSPLSGIDAVEIWTGKLKLDGTFAPEKGGLGLNNSSFPVYEDIVTMGANAAKGLMDRKGLKPEDIGRIDVATESADHSKPVSTYIAGCLGERKFACLAGTQAIDPAIVITTDTALYARGDPGEATQGAGAVAMLIDDETDFLKPFPSVDGALEDYESVGMVRKAAL-EYEDALAGEIGRQPREVGNWYTSSVHIARISALRDAVGDTLLVASYGSGAQAEIHALTWEEYMVDVGDKPRAVARGEIRLTGKGDVLATARVGAVQAVKHTWETIPMCHQIPITNVDKTGCEMEALEGVTTGLNVVWDMVKAAEKDDDGQYPDVGVVEKEKTVRAPATSANLGSGFDVFGAALTRKNTVGAVVHIDKGVRPASGLGSSAASAAGARLYDRGLSIAAEGEAVVSGVAHSDNVAPSILGGFTVVVCLPSTRDARRVVPEAATLAIGMSDPDLVDPVVTPERAAFDAGATGVTVSGAGPAILAELGLVAGLEIHQQLDTATKLFCDSPTRRLHPKSELGELDDAAMEESTCLVEEDDEPPRRIDGEALSVALQVADLLDSVVDQAHVMRKLVIDGSNTSGFQRSILLGQAGVSIADLMLEEESAKRVEVYSLDRLGVPLVEIGTGPSPEGAREAAERIGMLLRSTGAVKRGLGTIRQDVNVSIADGARVEVKGVQDLQGIEDIVRGEVGRQAELLEIRDELVTDTFASGVIRFGFDGLVGRLGTELSDHAKRGAGGIFHTDELPAYGVTDAVAIVAAAAERAGIPEEGTTRYLRPLPGAARMYPETDVPPVEDPTFAASTLEEIRRDDLAKEGVAFSGLMGEAMGALRGKADGEIVQGQRRGRGGPTFRAPTGEIVGIEHDPARSAPLAEIELVLAPEGVRVGDTPGNTLPLAEIPEGVPVCNVESRGDGGKFARASGVSATLLTHVAVVQLPSGECRATIGVVAGGGREKPFVKAGNKARGTKYPRVRGVAMNAVDHPFGGGGRQHPGQPKSVSRDAPPGRKVGDIASKRTGRGTAAVLGVLMTHEYVIPFVTLGAIIRSRRALFDIGVAGPIAGLIATVVVTPVVIGGWVGMFFTLLNLLPVGQLDGGHMVRYLSAGVHIGTQQKTKDMERFIHRVRDDGLYVLDVSTTDQRIRTAADFLKILVTSSRQYGRFPAEKFADAIGATGRFIPGTLTNPDVVVVTDPIGDAQAVKEAIVGIPVIAMCDSNNNVDLVIPTNNKGRRALSVVYWLLANETLDEESDLLSRYGLKNKEEFWRAQMRREARRLLGRLRRIGILNDDISAVLSLDTDLLERRLQTVAYRQGFASSTQARQFIVHGHITVDGARVTRPSVKVDDDEGALQYFVRIGGADLDGTSLSELDGIGTADVDRFGLLDEDDVPSWMTNRQNDFYSGETTHLVGTDVSHDINRMKIESYKGVRHKRGQKVRGQRTKSTGRSEGTIGVNVEGKYAARKLKDRQKRRWSARRERGLKKKSDPLEGAPQARGIVLEKVGIEAKQPNSAIRKCVRVQLIKNGKQVTAFCPGDGAISFIDEHDEVTIAGIGGAKGRAMGDLSGVNYKVEKVNGVSMIELVRGNAEKPVRXAQLFDVWDVEIAYEDPSTKR-AHTMGRHSKQFKKSEISLVERMINRLMTGKKQATRIVRDAFDIIHERTEENPVQILVTAVENAAPREETVRLKYGGISVPKAVDVAPQRRVDQALLFISDGVTYKSTTSAAEALANELITAADYDPSYSISQKEERERVAAAARXELVDFINSVGIVGAGIPSLQAMRRELHRMSRNTLTALIGTNDNPFGLFPINAGEVAPNDVVIPEGDTGVDPGPFVGELQTVGAAARIQDGSIMVTEDSKVLEEGEVVDDLANVLTELGIEPKEVGLDVYSEGELEIDVAARNLSVNAAYPTAATALLAKASEAKSVGLFAEIELIGKADQEAVTERNFRETVDIAINLRDLDLNSNRIDSVVLPAGTQIVVFAEGETRAQEVADDDRAKDLATDFFVAENLMQDIGRYLGTVLGPRGKMPTPLQPD-NTVQLRSRAISDNIDVIIYVKTTMGPAKETIEALVPGGQATPGPPLGPELGPTPVDVQDVVAQINDETAAFDGMEVPVTVEY-DGSFTIEVGVPPTAELIKDEAGFETGSGEPVADMSIEQVKKVAEQKSLLAYDVKNAAKEVGGTCASLGVTIEGEDARTFRVDAGDYDDVLYKVPMRRRREVRTDYHQRLRLLKSGVARVSNARAQLVDGDETHAAASSEELGYGWDAPNLPSAYLTGYLAGARAVDAGLEAVLDIGLNKTFAVQEGAIDAGLEIPHNDDVLADWSRTRGEHIAWEPRTRLGRKVQNGDISSMEQALSGLPLKEAEIVDQLLPGLEEVLDINMVQRMTDSGRRVKFRCVVAVGNRDGYLGYAQARDDQVGAIQKAIVAKLNIIEVDRGSGSWEDQPGTNSLTRKEGKAGSVTVEIQPAPQGLGLAAAEVRNILELAGVEDAWTNGNTRTTVNLAKATFNALENQAIVQLRGDDTLDMLNIGHATFVPTKVNDVVAFGEPSVVKTTIARRGEALAEALVGLSPTLRLHAPRGEGGELGTTEEIDSLLEAMRNKK-RRQRGSRTHGGGTHKNRRAGHRGGRGAAGRAKHVTVQKLDEDAKVLGGGQFTAGAVELIEEAGGEATGKKKTAVARATGRVRINSEQARLKMLEPFRIDVDIENVEGGGFSGQADATRTAIARGLVQFDRTLLVNDVRQSEPKKWPGARARYQKSYRXVVVDARDCILGRVSSKVAQRVLDTVAVVNAERAVITYPKRPDRIFKRAIRGMLPDGREALSNVRVYVGNPYFTTLGDIS--------------------------------------------------------------------------------------------------------------------------------------------------------------------------------------------------------------ASMYRDKPSYTRYITGIPGSKIAQHNMGDLQIRHGSLESSRLSANRHLINYKMTLRKFPHQVIRENKQATGAGADRVSDGMRQAFGKPVGTAARLDDIVFQASVVKEAFRRAYNKLVMPGGVNSSVRGDGGHIDADGNRYVDWVMGYGPLLYGHDHVAAGPMYGEVEHAEFVESIRFVNSGTEATSAVRLARTGRDKIVVMQGGYHGAQSTLVE--GTLPIPFNDPVLVEPILANMGIVTPIGYHETLRDLCHDSLLVFDEVITGFRVGGLGCAFGVTPDVTTFGKIIGGGAIGGQAEIIFQSGTFSGHPVTMAAGKASMKEQGVFLFTSYAHDTIDDLRVLVRLDLNSPIERRFERRVVLMAHQGRPGRSLSGHADILADHVGRDVAFVADTFGDEALLGAGEVLLLENTRMCDDELEFVQTLAPQFDAYVNDAYSAAHRKHASLVGFPPAYAGRVMETEYEANTMVVGGTKATDVIGVMRFLLGGVAGELFLRAARLATDLAYLDVGSETIAVFVKGALGVFEDRFADGTVCFSVVGGGDTSRAISHVSIAGGAYIRALTGEPLPAVEVLESLDKLQLSESDVEEIVKEIQRSLLSADVDVSLVMELSIKTRALEEEPPGGTTAKDHVLKIVYEEMVELTILLAGLQGSGKTTSAAKMAGLRPAVIQTDTFRPGAYDQAKQMCEVDFYGDDDPVAIAREGLDVHIVDTAGRHA-EDDLIAEIDRSLLVLDAAIGQARQFEGIEGVMITKLDGTAKGGGALTAVNETDSSIAFLGTGETVQDIERFEPSGFISRLLGKQLSERVEREDMLQGEFTLKDMRQMDANRMGPLDQVMDMIPGRIMDSMTDELEQPRQSRTERIARGSGTETVRQLLYADAGVDI--DYAGLLDYLALATDGVGTKLLVAYSTVGIDCIAMNVNDLVAAGVRPVAFVDYLAVVGEGLARGAGGETAVMPDVLDLAGTCAGLAEPGDALVGWRSSGIHSNGLTLTVGEALLEPTRIYTDLLDPMVRGAAHVTGGGWTNPVFEFVEEMHRTFNMGTGFVAAVVIGRVMVTFLAGGTGTPKLLDGAIAVVANTGDDIELGGHLVCPDVDTVLFAGGGVLDRETWWGIADDTTTTHEELRRLEFMEIGDRDRAVHLTRTSLLDEGHTLTEAILADAFDLLLPMSDDPVATLIHTQEYWVARRADGAADAEPTVVRDALAE-P-VVIGPSNPVTSIGPMLAIPGVEAALSVVAVSPFIGDEVFSGPAADLMAGVGRDPSTAGVADAYPFA-KLAVIGAGAVGRSVVDL-AADSSSYDALVEATPTTAEPGFRDRHAVLANKGPVAERFGDLRALVRFEATVGGAIPAVSPGH-VTARGVLNGTANFILTRMHVLAEAQDLGVAEADPSFDVDGTDAALKCVILANVEGIRDVRLIGEVRVAPRLVVSGTQNIVQNISGRGAGGPETASAVLGDV-LGREPTFENLWSEHCAYRSSLLSAFEDAAVLALPEDQYVTFGVESHNHPSFVDPVDGAATGVGGIVRDTMSMGAYPIALLDSLYFGGSRYLFEGVVEGISHYGNCIGVPTVGGSVAFHDNPLVNVACVGLTNPGNTLMLVGNGTGRDGLGGASFASEDLARPAVQVGDPYAEKRLIECNEALDLVLSARDLGAAGLGGASSELVGGLGARLDLDSVHQREPNMNMEILLAESQERMCYEVLAERFDCSVIGEVVDVDAAVESVVSAPSTASKRWVYRQYDHEVGVRTAMKPDAAIMAILALSSGANPNTDPYEGARLENATNLAAKGALAAVDCLNGGNPEKPEVYGGFKGIVDGLDLDAPVVGGNVSLYNDIPPTPTLALIGTRKDSELLLIGAG-GGALGGSEYLTHDVSDGGLAVALAELVVFEETPGR--LKCGVVGVALYALQHRQESAGIVHVERGLVIGHVRYPTAGSSCAQPFSLGLSHNGNLVNADGDTEVIAHDLHGSYSLAIRPLCLGKLASESAAIVRPGELAHCFFEHVYPVPDSGRAFASGYRY-----VGRTFIMLNPIRSTVEGKVTIIDDSIVRGTTSTQLVELVREAGLSYLSVDAVADAEIEIPDDVSVEGPNGSATVGTFSHVANMIHGVTDGWEYTMEVYYAHFPMQVTVEGVVIENFLGERAQRRGETVTLSGSDKEAVGQTAADIEQLTKVTFQDGVYIVENDPFTNALAGMDNAESYTVEPASNIISVLEVLYRGYVDGFEYVDDGKAGKFEVELKGAINECGAVKPRYSAGWEKRYLPARYGTLIVTTSHGVMSHYEAREGIGGQVIAYVYHEMREYLEKVVVHMGVGQGGELADAEIIEEITDQQSVTSKRTIAEFGIRKGDPIGVKVTLRFLDTALEQFDDTGNLSFGVEDHTDFPSQEYDPNIGIYGLDVTTTIVRPGYRVSKRDASIPSMTAEDATAFLFDVEVTAPLHETLTDELREEYGQRNVRVNAGDTVEVLRGDAAEVISVRITVEDVTKADGEPIPASNVRVAELDLEDERRELSKGSLITCADNTGARELKVISVASGTKNRHPKAGIGDKVTVSVTKGTPEMRRQVLEAVVVRQRKPIRRPNGTRVKFEDNAAVIIDDLDEPRGTEIKGPVAREVAERFGSIASTATMIV-IGIDVPTPPYEKCPFYGQLSVRGQTREGTVVTVIVERPKYDRYMKRRSRIPAHVPGVLDLEVGDEVKIAETRPLSKTKSHVVVENLDEIRDMTELEELETELLNSKAGGMPESPGRVKEMKKTIARIKTIQAEEEHQFIQINEFFAELGRAGYGGMDVATPMGTQIVLKAEKPGMVIGKGGKNIRKITDDPQIDVQEVDPDLNAQIVADRLANALERGWYFRKAGTIDRIMDAGALGAEIVLSGKVTGARSRVEKFRGYIKHNGEVAVMKLGTIGVNVKIIPTAKGMLRDISVKDSKEISEIKGETFLQEVIDEETSVPMRQHAGRYPEKAAKFLKLLENVKNNADEQGFDGDEMVIKHVAPHKVGRPGRNPRAAG-ATQLADVELIIEAYRGHSLDELQEMDVDEVAELLPARQRQKLLEKVRPIRTHLRDMPILPEFVGVTFSVYNGHSFERVQEPEMIGHFLGEFHLTRSTVEHGQAGIGATRSSKFVPLKXIIEHPIVTEQAMNEMDFKNKLLFLVDDATKPEVREEVQDRYDVSVVDVNTQVTPQGKKAIVTLSDATEIASRIGVFGSVELPAIFEFRPDLIGRAVSAKQAYGADEFAGLARRVPNVSGRAAHPPKSLNDKERQLAIRSAIAATATVAERGHAFLPLVVSDEFEDLNKTQEVLEAVGADIERAVRAGRGKTRGRKPKSVLVVTRAARNLSGVDVEVNAEDLAPGAHPGRLTLWTESAIEEVSRPRKGSLGYGPRTRADREVPRIRSWPDALQGFAGYKAGMTHVNSPREGMETPVTVVTPPMYVALRAYNVPKKKPDVMETRVGGRVDFGLDLVGGAHEAGQYTDVSGITKGKGTQGPVKRWGVQKKHARQGWRRRIGNLGPNPSRVRTVPQQGQTGYHQRTELNKRLIDFGDASVDGGFVNYGEVDGEYALIKGSLPGPKRLIRFRPAIRPVVIGLEVHVQLETDTKIFCGCSTEP-EPNTRTCPTCLGLPGALPNEGAVEAAVKIGKAIDADITFHRKNYYYPDLPKNFQLTQYDATIGITRAHLEEDPGSLQHTLVNYNRAGTPLMEIVTEPDFRSPAETRAFLAKLEVLEYLGVFDDGSLRVDANVSLVPVNRAEVKNISSHKGAEQALAYEVTRQENVLEIEQETRHWDEARGVTVSMRSKEAEKDYRYFREADLPAIPELPDARRERFRSASKLTSTKAVADFFEDAATWVADNLLGELFKRLIELVAVTAAIDDNPDAVSAINFLVGQVMQATGGSADPGVNGLLRARVRLAGTSDLDDICDVREIADSTGVALSGPIPLPTKTLEIPSRKSPDGEGTATWEHWEMRVHKRLIDIRALRQLMRVQVPNDVSIEIVLTYHIETYGCSSNRGESDADVAILNTCTVVLVVTGCMAEILHWILPIARGCTKFATAGAKEIRVTGQDTGVYGWDNLPELLFRVRLGMDFIHAPVQSGSDDVLEMRRQHRVTLSTDFIVGFPTETEADHERSMDLLAVRPEKINVTRFSKRPGTDAAKKERSRQIIVTVALAFSGGLDTTVCVPLLKEEYGYDVIGVNVDVGQPEAEETAD-LHVVDAKEEFA-LCYDAVKTNATYQG-YPLGTALARPVIAEAILGVAEEQGCDAIAHGCTGKGNDQLRFEAVWRG-SDLEVIAPVRELGLTREWEIDYAAKDLPVVWSIDENIWSRAVEGGKLEDPEPPEDIYEWTTIEVTFEEGVPVALNKYAGGYGIGRTDVMEDRMLGLKVRENYEHPAATVLLTAHQALEDLVLTIEQEWSEKAYQGLVFAPVVALDAFVDTQDVVTGTATVKVSGGNCRVVARDSEIAQEDATGVAKYHGLQRVVAQGTFDLLHPGHVHYLEDAATYGDELHAIVARRTNVQRRDMVAALTAVDEAHLGHDVIVLGFDQHRVERALSSGDIVGIAHVYASFNNTLITVTDETGAETIAKSSGGTVVKQNRDEASPYAAMQMAEVAERVKDAGLEGVHVRVRGPGGNLNKSTGPGAQATIRALSRAGVEIGRIEDVTPIPHDGTKAPKNKR---VVSPLDRTRVEVEYLELAALDRLIKALENHDVKAVEYFLRWIHFGLTSEDVNNLAQRLLVKQATPMLAHTHGQPATPTTFGKEMAVYASRLGKLAGASGTYAAHGLDLEATQVNPCDDLAALFLRGVNNILLDLDLDAWLYVSGETGSSTMPHKVNPIFENSEGNLSKANSDLADYVTTSRLQRDLSDSTVKRNMAHCLIGLATVVTPEVIGEAVQTILEL--------GTDLVKRGFARMQKGGVIMDVVTREQARIAEDTGAVAVMALEAVPADIRKRGGVARMPDPENVTEIIDEVSIPVMGKSRIGHRKEAEILESLGVDMIDESEVLTPADDYHTDKRDFASPFVCGARDLPEALRRIREGAAMIRTKGEAGTGDVNQAVKHQRTIKTQIRTDLVHETAEAGRLPVVNFAAGGIATPADAALMMYHGCDGIFVGSGIFGAEDPEAMGTAIVEAVNNWDDPDELADIASGIGKGMKGQSNEEKLQGRGTVTGADLRDEGLCSGLTDEGRDGLPETRLYARKGFTPELLASGEGRKHVLTADRVKDVLVGMGFQEMEGPDFWINDCLFMPQDHPARTHWDRFALDEIALRGHTTSLSMRYLSQRYFSVEKVYRNDTLDPTHLLEFFQIEGWVMAELSVRDLMGTFEEFYDIRFKPHYNPYTEPSFELEIEIGNSGVFREEVTGPLDVMAWGLALERLAMLTTGAEDIRDLHMARMHTRRRGSSGSDKPANPEWSEDIESRVVELAEQGHDPSVIGLKLRDEVPVPDVKLATGKKLTDILEAHDAFPEDLRNLMAQAVRLREHMNGQDHNKRSLQNTESKIRRLANYYRGDEIDERYVTTNPGKVREAAAELGPIAPVLVDDAGMFVEGLDGFPGPYSSYVELGIERVHDIAADRRAAFRCVLGFGYDPIFEHDETFAEMKNAVSHRGRALMRVLGIEGTAWCASAALYGIHPREAAEHMSIDAVAFSRGPGLGPCLRIVGTAARSLAGDVPLVGVNHMVAHLEIGRHVCLNTSGANAHLLGGRYRVLGETMDAGVGNAIDKFTRHVGWDHPGGPKVEAAARLPYVVKGMDFSFSGISSAANVEEICFSLQEHVFAMLTEVSERALSLTGADELVLGGGVAQNDRLREMLFLRDNAGMIAVLGAKMNFRPDQVPGRIGRLEGVTVETPALLPVVMLITNSYIIRGLHDFLGFDGAIMTDSGSFQLAEYGDIDVIIEFQQIGSDVATPVDVPTPPTTKQALPVQGSTFPVGAMVPLLNSYRAPVHLFGAGHPMMLALAVAAGCDLFDSAAYALMARDGRYLTSGTEHLEFPCSCPVCAAELRELLAEHNLHVKAAIRSGNLLQLVRARGHPAMLAFFYTRRPEVFGPFPRALSTYPL-EFLGGAREVGRSALLIDYGLLPDAVVVSHGHLDHVGTIHWTPPTAAIARVLARDTLKLHNAGHIPGSAHRLLYTGDFRLVSGTTDVVICESTYARTTLWEGGTVVAPAFAIGRTQELMLVAE--YVDGMGVEVHPEFLRDLIITTSGMLAGGPVHSYLPTNTVTLTGYQVEGTPGRELQERGFSAHADRVLVNHGD-------------------------------------------------------------------------------------------------------------------------------------------------------------------------------------------------------------------------------QLAAAAGYDVVAFMFGEGKVAELRANAVIIDDVGPYQTFNIGVIDRFALILEIFGQRANRKAQLQVELAELRYELPRAEAASLAKRDERPGFMGLGEY--DEDIKRQIIRDELLVALAGYTNAGKSTLMRRLAAELFTTLGTTTRRVLLTDTVGFIADLPHWLVESFESTLDSVLVLLVVDASEPVVTVFNKVDRLAVSAKTDHLITATQLSLALCFFEPSTRTRMSFDSAARLGMNTIGMGSSVSKGESLSDTVRVIEGYALVLRHPSEGAATLAAERPVVNAGDGAGQHPSQTLLDLHTIRENLDDLTVGIMGDLKYGRTVHSLAAALTEFHFISPESLRLELDVLYVTRIQKERFPDENEYHRVAGEAPDDLTVMHPLPRVDEIAATYFEQAHNGIPVRMALLDILLEVVSIGGSVLGVVVGGGGVAREYIEARELGALDQLGIGTTRLNARLLIEVSVMGGTPGQTTDAVAAAFAESDADLLVYATSANGVYDADPNVDDATQFAPVDLLAAKLIDRAGIRVVDAVLRGTDVI--LQGVNVALGVSGSIAAVKVVELAHELRRHGASVRVMSPAATNIVFATDEPVVTEITGDVEHVELCADVLLLAPATANTAGKVAAAVDDTPVTTCATTALGAVMAPAMHPMYDHPGALDRLEVTFADPRGKAKIAAEEDIVLSGTHVVVTAGATKERIDPIRILTNRASGKTGRAVARALRGATVTLVQDGALISAAAISDFTEKIRSTPKLIVGFKAETLVFVVANDAVVAKFGGTSLGAVVASAMGSTTDDLL-RAEIVSMGERTSVVITNEVPIITGFLAEVTTLGRGGSDTTAVMLGNEVVIVTDVEGVMTGDPRVVEGADELRNLSFRGAEVVAPSALSYKAVRVVIAVIRVTGGELPNSGVIQEIIAPLASATSVAVFVDALEIVQSRLRLATRGSDLALRQAVETRGDQEMIHRLGKTGAFVRALDEEVLGGDADLAVHSLKDVPTEDMVIAGVPERAGDVLVIEDLPGSVVGTGSLRRTAQIARPDLVVEPLRGNVDTRVEKLEYDAIVLAEAGLRRSFVPAAGQGAIAVTAT-DAVTVERTILLNGGCVPIGVSA
>GCF_000025625.1|Natrialba_magadii_ATCC_43099
KPGEWYVVQKANLADYMG--GFIVTKPRGYALWTGVDNVYFPMFIPESFLEREKDIVEGFDPEVAWVTHRLAVRPTSESIIAPMADWTRSHRDLPLRLNQWCSVVRWEATETKPFFRTKEFMWQEGHTAHAESAWEEVRLDQYEIPVLRKKPEHDKFPGADTTTTVEALMPDGKSVQGATSHNLGQSFAEAFDISFVDEDEYTTSWGLSWRALGALIMTHSDDQGLVLPPTIAPTQVAIVPIGFSVELDDRDNPGFKFNEHELNGVPLRLEIGPYEVEVTLVHRPIVMQPLYFAKSYDRIKGFRDFYIGTPALEREMWTDKAFEDQGGRHVTLTPELTPTVARMSKPIKWFSTRPFWRYEQVQQGRQREFYQTNVDIFGSEADAEILARISHRDILGIRAVDKISLETARGLDYYTGVVFECRSIFGGGRYDTLISFGGQTPAVGVAPG-ATLSLLCFGSQLVVIAGEQDLANDEEEDLEALLSSDVEMGVAELIGEKPVTIIFTGVNGVGKTTSIAKLSRGYSTVMANGDTYRAGANEQIQHANALDTKLITDPAAVLYDAVVDVVLGDTAGRLGLMDQLEKIDRVVPDMTLFVDEAVAGNRAREFNEIDGAILTKADADSNGGAAISVILFLGVGQGYDHIERFD-------------------------------------------------------------------------------------------------------------------------------------------------------------------------------------------------------------------------------------------------------------------------------------------------------------------------------------------------------------------------------------------------------------------------------------------------------------------------------------------------------------------------------------------------------------------------------------------------------------------------------------------------------------------------------------------------------------------------------------------------------------------ILLTNDDGIDVGIRAINANVTVVAPAQSACGRSLSHYAVEGTPADCVIAGLVVAGCNRGANLGERSGTISAAVEAAFFDVPAIATSMEHAAYLNVNVPITRPSRISISPLTGIDAIEIWTGNLKLDGTFAPQKGGLGLNASSFPSYEDIVTMGANAAHRLMERKGLEPDDIGRIDVATESSDNSKPVSTYVAGCLGERKFACIAGTQSLDGALVIATDTALYARGDAGEATQGAGAVAMYIDDETDFLKPFPSVDGALEDYESVGMVRKAAM-AVEEELAEEIGRQPRRVGNWYTGSVHIARASALKQATGETLLIGSYGSGAQAEIHSMDWADYMVDVGDKPRAVAAGEIRLQGKGDVLATARIGAVQAVKHTWETIPMCHQIPITNVEKTGCEMEALEGVTTGLNVVWDMVKAVEKDDEGQYPEVRVVQKEKTVRAPATSANLGSGFDVFGVALGAKNTVGAVAEIDKGVRPSSGLGSSAASAAGAELYDRGLSIAAEGEAIVSGTAHADNVAPSLLGGFVIVVCLPSTCDARGVVPEAATLSVGMNDPELVDEIVTPERSALESGATGVTVSGAGPAILADLGLVAGLEIHQQLDTATKLFCQCPTRYLHPRSELGEIDEAALEESTCLVEEDDEPPHELDAEALETVLEIAQLMDSPVDQAHVMRKIVVDGSNTSGFQRSTLIATDGVGIEDLMLEEESAQRVERYSLDRLGIPLVEIGTKPTPEQALEAAERIGMLLRSTGKVKRGLGTIRQDVNVSIADGARVEIKGVQSLDDIDDIVRTEAARQRELVEIREELVTDVFESGVIGSGFDGIVGRLGTELSDHAKRGAGGIFHTDELPAYGVTDAVAIVAAAAERAGVPEEGTTRYLRPLPGAARMYPETDVPPVEDPTLAATTLEELRRDELPNEGVAFSGLMGECMGALRGKADGDLVLGQRRGRGTPTFRAPRGTVVDIEHDPARSAPVAAVELVLAPEGISVGEEAGNTLPLAEIPEGVPVCNVEAPGDGGKFARSSGVNADLITHAAVIQLPSGECRATIGVVAGGGREKPMVKAGNKARGTKWPRVRGVAMNAVDHPFGGGGRQHPGKPKSVSRNAPPGRKVGDISSRRTGRGTVAILGVLGVHEYFIPVPTMGAVIKDRKALFDIGVAGPLAGLIATIGVTPVVIGGWVGMFVTFLNLIPVGQLDGGHILRYLGAGVHIGTQQKTNDMERFIHRVRTDGLYVLDVSKTDGRIRTAADFLSILVTSSRQYGRFPAEKFAEAVGATGRFIPGTLTNPDVVVVTDPIGDAQAVKEAIVGIPVIAMCDSNNNVDLVVPTNNKGRKALSVVYWLLANEVLDTEHSLLDRYGLKNKEELWRAQYRREARDLLGRLKRVGILADELGDILSLEEDVLERRLQTVAYRKGLANTPQARQFIIHGHVVVGDQRHRVPSYVVDDEEDLLQYFVRIGQTDLDGTSLSEMNGIGRAGVDRFGRLDEDVVPDWLNNRQNDFYSGETTHEIGNDLQHDINRMKMDSYKGVRHKRGQKVRGQRTKSTGRTEGTIGVNVEGKYAARKLKDRQNQRWSARRARGLREKSDPLEGAPQARGIVLEKVGIEAKQPNSAIRKCVRVQLIKNGKQVTAFCPGDGAISFIDEHDEVTIAGIGGAKGRAMGDLSGVNYKVDKVNGVALKELVRGNAEKPVRXAQLFGTWDIEIAYEDPSTER-AHTAGRHSKQFKKSEISIVERFINRLMTGKKQTLNFVREAFELIHERTEENPIQILVTAVENSAPREETVRLKYGGISVPKAVDVAPQRRVDQALKFLAEGVSFKSSTSVPEAIASQLTGAANYDVTYAVSQKEEKERVAAAARXELKALIESVGIVGAGIPSLQDMRRDLHRVSRNTLQGLIGTNDNPFALYPINEGEVAPNDIVIPEGDTGVDPGPFVGELQSIGANARIEDGSIQVMEDSTVLSAGEEVSDLANVLNELGIEPKEVGLDVVAEGDLDIDIRARNLSLNAPFPTATTALIAKATEAKSLGLQAAIELVSKADETAVADRNFTETVDLAINLRDLDLNSNRVDSVVLPSGTRIVVIAEGETRAEEAADD--AKDMATDFFIAEAMMQDIARHLGTILGPRGKMPDPLAPD-NTVQLRSGDVADNIDVILFVKTTMGPSVETIEVLVPGGQANPGPPLGPELGPTPVDVQAVVQQINDQTEAFDGTEVPVTVDY-DGSFEIDVGVPPTAALVKDEAGFETGSGEPVADLSVEQVKTIAEQKHLLAYDTKNAAKEVVGTCASMGVTIEGDDAREFKVDDGEYDDVLYKVPMRRRREVRTDYHQRLRLLKSGVARKSNKTAQLIQGDETLASAHSSDLEYGWDAPNISAAYLTGLLAGQRAVEEGLEAVLDIGLNKVFAVQEGAIDAGLEIPHNDSVLADWSRTRGEHIAWEPVTRLGRMVQEGEIDTMEAALSGLPLKEPELVDQLLPGLDEVLDINMVQRMTDSGRRVKFRCVVAVGNRDGYVGYAEGRDDQVSAIQKAIIAKLNIIKVPRGSGSWEDRSDPHSLTRQTGKAGSVEVEVIPAPEGLGLAASDVHAVLDLAGIENAWTKGNTRTTVNLAKATFNALENKAVVQVRGEDTLEMLNIHHCALVPNKVNDFVAHGEPDVLETLLAKRAEALAEALLGLSPTLRLHPPRGEGGQLGTTEEINVLLESMRSKK-RRQRGSRTHSGGSHKNRRAGHRGGRGRAGRSKHIDIQKLDEDAKVLGSGQFSDAAREKIEAAGGEAVGKKKTAVARATGRVRINSEMSRLKMLEPFRIGMDIDRVEGGGISGQADAVRTAIARGIVQFDRSLLVNDVRQSEPKKWPGARARYQKSYRXIVVDAGDCILGRVASQVAQRALDRVAIVNAEDAVITYPKRPDTIFKRSVRGMLPRGREALDNVRVYVGNPYFVHLGEVS--------------------------------------------------------------------------------------------------------------------------------------------------------------------------------------------------------------ASMYRSKPAYTRYITGIPGSKIAQHQMGDVQIRHGSLEASRLSANRHMLQYKMILRKFPHHVIRENKQATGAGADRVSDGMRQSFGKIVGTAARIGERIFDAEFAKDALRRSYNKIVMPGGVNSAVKGDRGHIDADGNRYIDWVMGLGPLLLGHNNASEGPMYGEVDLAEFVEKIRFVNSGTEATSAVRLARTGRNKIIVNQGGYHGAQSTLVE--GTIPVPFNDEVMTEPILANYGIVDPDGYHDFLREITHGSLLIFDEVITGFRVGGLGCAFGVTPDLTTFGKVIGGGALGGRAEIMFQAGTFSGHPVTMAAGLETMKAQEVFLFVSYGHQTLDDLRLLVRIDVNAPVERRFARAIALLAHQGRPGRSLDQHAAILSDHLDRPVEFVADTCGEEALLERGDVLLLENVRMCEGELELVRTLSTEFDAYVSDAYATAHRSHASIVGFPDAYAGRVMEQEYRANTMILGGTKAEDTIPVVHFCLGGIIGELFLRADVLPTDLAYLDIGSETIAVYVKGAVGVFEDRFANGTVCVSVVGGGDTAHSITRVSIAGGAYVRALTGASLAGIDALESLDKLRISEEDVEEIVKEIQRSLLSADVDVSLVMELSIKERALEEEPPAGTPARDFVLRIVYEELVGLTILLAGLQGSGKTTSSAKMAGLRPAIIQTDTFRPGAYDQAKEMAEVDFYGNDDPVEIARKGLDVHIVDTAGRHA-EDDLIAEIDTSLLVLDAAIGQAQQFDGIDGVVITKLDGTAKGGGALTAVDQTDSSIAFLGTGEEVQDVERFEPDSFISRLLGGQLAERVEREDMLQGQFTLNDMKQMEANNMGPLDQVMDMIPGVIMDSMTDEKEYPKASQIERIARGSGTEQVRELLYADTGVDIT-EYAGLLDYLALATDGVGTKLLVAASSIGIDCIAMNVNDLVAAGVTPVGFVDYLAIIGEGLAVGLGGETAVMPDVFDLAGTCVGLAQVGDMLVGFASNGIHSNGLTLTIGEELLRPTRIYTDLLESMVHAAAHVTGGGWTNPIFEFVEEMHRTFNMGTGFVVALLIGRVMVTFLSGGTGTPKLLDGATTIVANTGDDIELGGLFVSPDVDTVLFQGGGILDRDTWWGIAGDTHRTNSALMDIEFMTIGDRDRAVHLTRTSLLD-GETLSEAILADAFGLLLPMSDDPVATLIHTQEYWVGHRGEGSSMAQPAGVLEALE--DTVVIGPSNPVTSIGPMLALPGFADALAVVAVSPFLGDEAFSGPAGDLMEAVNAEPSTEGLAAAYP-FQRLAILGAGDVGRSVADL-AADSTTYDVLVEATPTTADPGFTDHHVVLANKGPVAERYGELRELERFEATVGGAIPILS-PQAVTARGVLNGTANFILTRMHVLAEAQDLGVAEADPTFDVDGTDAALKFVILANVEGIQNIRLIGEVRVGPRLVVTGTRNIVQHSSGRGAGGPETATAVLSDV-LGREPTFENLWSEHCAYRSSLLSAFEDAAVVALPEQTYITMGIESHNHPSYVDPFDGAATGVGGIVRDTLSMGAYPIALADSLYFGESKYLFEGVVEGISHYGNCIGVPTVAGSVDFHPNPLVNVACVGLTNPGNKLVLVGNATGRDGLGGASFASEDLARPAVQVGDPYAEKLLIEANEQLGLIESARDLGAAGLGGASSELVGGLGAAIELERVHQREPNMSLEILLAESQERMCYEVIAARFDCSVIGEVVDVDAAFDAVVSSPNTASKRWVYRQYDHEVGVRTSVGPDAAIIAVLAISSGAAPNTAPYDGARLENATNIAAKGALAAVDCLNGGNPEKPDVYGGFTGIVDGLTLSTPVVGGNVSLYNDIPPTPTLAMVGTKTDSELLLVGDL-EFALGGSEYLVHDVSHGGLVVALAEMVLFHEQPGR--AMCGIVGYGLENLDYRYDSAGIATKREGEVIGHTRWSTHGPTNAHPHEVAVVHNGIIENYDTDTEVVPHLLEGSYAIAASPLVVGHLASDVTAFLQDGDVDHYMLKEIHTSYYAAQYAAGLLRTLTVAVTQADTLSTLAVTNTLGSTTREANDSLFIRAGPEIGVAATKTFAIAYDHAEGFAAGELDIPDNVTVDGPEGSATVGTFSHIQNAFHGVTTGWEYKMEVFYSHFPMQVRAEGVVIENFLGEKAARRDERLVLSGPNKEDVGQTAADIEQLTKVKFQDGVYITENDPLSNALSGLDNAESHEVTPASNEISVLEVFYRGYIDGFEYVDDGKAGQFEVELKGAINECGPVKPRYSAGWEKRFLPARFGALVVTTSDGIMSHYEARKGIGGQVIAYVYHEMRERVEKVVVHMGVGQGGRLGKAEIIEEVTEQQSVQAKRTEPDFGIRQGDPIGTKVTLRFLEKALPQFDNTGNFSFGVEEHTEFPSQEYDPNVGIYGMDVTVNLVRPGYRVAKRDRSIPSLTPEDAITFLFDVDVRAPLHKTLSDELREEYDTRRTRVNAGDMVEVMRGDHGEVLRATIHVEEVTTADGEPLDPSNVRITELDLEDERRELKKGSLVTCADNTGARELKVISVSHGTKNRQPKAGLGDKVTVSVTKGTPEMRRQVLEAVIVRQRKSIRRPDGTRLKFEDNAAVIIDENEEPRGTEIKGPIAREVAERFGAIASTATMIV-IGLDVETPPYEKCPFYGELSVRGQILEGQVVTVVVERPKYDRYMKRRSRIPAHVPGVLELSVGDTVKIAETRPLSKTKSHVVVEVTEEIRDMTELEELETELLNQKAGGAPENPGRIGELGRTIARIKTVQREEEHQFIQIDEFFQELGRAGYGGMDVATPMGTQIVLKAEKPGMVIGKGGENIRKVTEDPQIDVQEVDPDLNARIVADRLANALERGWYFRKAGTIDRIMEAGALGAEIVLSGKVTGARSRVEKFRGYIKHNGETAVMKLGTIGVTVKIIPTAKAMLREMSHKHSKEIAELKGRTYLQDVIDEKQSVPFKSHAGKYPEKASEFLDLLENVAANADSQGFDGESMEIAHVAAHKVGSVGRKPRAMGRASAQVDVEIVVETYRGHTLDELQDLELEEVAELLPARKRQKLLEKTRPIRTHLRDMPVLPEFVGLTFEVYNGQSFERVREPEMIGHYLGEFQLTRNSVEHGQAGIGATRSSKFVPLKXLIEHPLVTEKAMNDMDFENKLQFVVNDATKPEIRDEVEERFEVSVTDINTQVTMKGKKAIVKLADAQEVASRIGVFGSVDLPAVFDYRPDLIARAVRVKQDYGADEFAGKARRVPQVKGRKAHPPKSINTKEKKLAVRSAIAATTIVAERGHAFIPVVVSDEFEDLHKTQEFLEAAGLDIKRAVRAGQGKARGRKPTSILFVTRAARNLAGADVEVNAEDLAPGAQPGRLTVWTESALEEVNAPRKGSLGFGPRQRASSEVPRFNSWPDTLQGFAGYKAGMTHVNSPTEGMEQPVTIVTPPMRVALRAYSMPKKKPDVMETRVGGRVDYALELVGGEHVAGEYVDASGVTKGKGTQGPVKRWGVQKKHARQGWRRRIGNLGPNPSRVRTVPQQGQTGYHQRTELNKRLVDIGDATVDGGFVNYGEVDGPHVLIKGSLPGPKRLVRFRPAIRPTVIGLEVHVQLETDTKIFCGCSTD--EPNENVCPVCLGLPGALPNEGAVEAAVKIGKAIDADIRFHRKNYYYPDLPKNFQITQYDETVTIERAHLEEDPGSLQHTLVNYNRAGTPLMEVVTAPDFRSPGEVRAFLAELEVLEYLGVFDDGSLRIDANLSIIPANRTEVKNISSHKGAEKALAYEETRQKNAIAVEQETRHWDESRGITVSMRSKEEEKDYRYFEEADLPPIPELPSARRERFQAASKLTSTKQVADFYEDAATWVADNLLGELVTRLVELVAVVEAIDENPDAVAAINFLVGQVMQKTGGSADPGVNQLLRARVRLAGTSDLDDICDVREIANNTGVNLSGPIPLPTKTLEVPTRKSPDGEGTATWEHWEMRVHKRLIDLRALRQLMRIQVPNDVSIEIVLRYHIETYGCTSNRGESEADVAILNTCTVVLFITGCMAQVLHWILPIARGCTKKATAGAKEIRITGQDTGVYGWDELHRLLFRVRVGMDFLHAPVQSGSDDVLGMRRQHQVTLSTDFIVGFPTETDHDHEQSMALLRTRPEKINVTRFSKRPGTDAAKKDRSRQIIVRVALAFSGGLDTTVCVPLLEEEYGYDVIGVTVDVGQPEAEETAD-HYVVDAKDEFA-LCFDSVCANATYQG-YPLGTALARPVIAEAILEVAEENDCTGIAHGCTGKGNDQLRFEAVWRD-SDLEVIAPVRELGLTREWEQEYAAKGLPVDWSVDTNLWSRSVEGAELEDPVPSTDIYNWTEIELTFEQGYPVALNELAGSYGVGRTDSMEDRMLGLKVRENYEHPAATTLLNAHEALEGLVLTIDQKWSKKGYEGLVDAPLVALEGFIATQQRVTGTVTIRFEGGKARPVGRDSKIAQEDATGVAKYHGFQTVIAQGTFDLLHPGHVHYLEEAAAMGDELYVIVARKSNVQRRDVVDALEVVDEAILGHDVIALGHDQHVVDRALSTRLIIGVAHVHASFNNTIMTVTDLTGSETITKSSGGTAVKQNRDEASPYAAMQMAEVAEEVKAAGITGLHVRVRGPGGNLQKSPGPGAQATIRALARSGIEIGRIEDVTPIPHDGSRAPKGKGG--YVSPLDRVRVEVEYLALADLERLIKKLENHDVKAVEYFVRWIHFGLTSEDVNNLAHRLLVRDALSMLARTHGQPATPTTFGKELAVYAARLGKLGGASGTYAAHRLGLETTQVNPCDDLAALFFGRANSVLLDLDLDMWLYVSGETGSSTMPHKVNPIFENSEGNLSKANSDLGDYITTSRLQRDLSDSTVKRNIAHCLIGLEKVVTPEIIGEAVQTILGL--------GTDLVKRGFAQMQKGGVIMDVVNPEQARIAEDAGAVAVMALEAVPADIRKRGGVARMADPADVEEIVNEVSIPVMGKARIGHTKEAQILESVGVDMIDESEVLTPADDYHIDKRDFTAPFVCGARNLGEALRRIEEGAAMIRTKGEAGTGDVNQAVHHQRTIKGEIRQELVHETAEMGRLPVVNFAAGGIATPADAALMMHHECDGIFVGSGIFGAENPPAMGEAIVEAVNNWDDADELAEISKNLGKGMKGDANEEKLQSRGTVTGAELEDEGLVTTLTDEGRNKLPEISLYARKGYTPDLLTGGEGRVHILTADRVKDVLVGMGFQEMEGPDFWINDCLFMPQDHPARTHWDRFALEALALRGHTTSLSTRYLSARFFSVEKVYRNDTLDPTHLLEFFQIEGWVMAELSVRDLMGTFEEFYDIQFKPHYNPYTEPSFELLVEIGNSGIFREEMLEPLDVMAWGLALERLLMLMYGFEDIRDIHMARMHTRRRGSSGSDKPAPPEWSADVEERVVELADQGHDPSQIGIKLRDETPVPDVKLVTGKKITEILEENDAVPADLRNLMERAVRLREHVNPQDYNKRSLQNTESKVRRLVDYYRGNELEPRFVTGNDGKAREASDSLEEIAPILVGDTGLFVDALGGFPGPYSAYVEVGVERLWRLVEPHRARFKTVLGFGYDPIFEFNQTLAEMKNAISHRGRALTRVLGIEGTAWAASAAVFGIHPREAAEHMHVDAVAFSRGPGLGPCLRTVGTAARALAQDVPLIGVNHMVAHLEIGRHVCLNASGANAHLLAGRYRVLGETMDTGVGNAIDKFTRHVGWSHPGGPKVEAAAKLPYVVKGMDFSFSGIMSAAKVEDICYSLQETIFAMLTEVAERALSLTGSDELVLGGGVGQNARLREMLFLRDNAGMIAVLGAKMNFRPDQVPGRLGELTDTTVETPALLPVIILITNSYIIHGLHELLDFPGAIMTDSGSFQLAEYGDIDVILEFQAIGSDIGTPVDIPTPPTTQERLPVQGSTFPVGAVVPLMNDYRAPVHLFGAGHPMMFALAAAMGCDLFDSAAYALYARDDRYLTRGTRNLDFPCSCPVCASDIREELAAHNLHIKQAIRAGNLLELVRARAHPTMLAFFYTRRPEVFGPFPRALSSYPL-EFVGGAREIGRSALLVDFGMDPEAVVVSHGHLDHVGPVHWTPPTYDLTMLLARDTLKLHDAGHIPGSAHRLLYTGDFQLLSGTTDVVVCESTYSQTTLWEGGTVVVPAFAIGRTQEIMCICE--YVDGMGTRVNREFLRDVIITTSGMLHGGPAMTYIPVNKIAMTGYQVEGTPGRDLLDTGFSAHADRILVNHGDFREFLLEASAITVFESVRLVGDPYIHQQDGGRYATLTTLVAPRWSRHRAMIHGSVLFLAMPVALTLGGGPAVTAASEMVGRSEATFAGGLQESDLRVPAAELVIEGRILFGDYFGYVNMPVLAVDFCVEGSG---DASNSLGLRAAGYDWVIATDRLHELANFIFTGMLHIDCFVFVDREVAVVEALALHADPARDLLAEAGVSG------------------DLAAAAGYTVAALQLGEGKAEELAATTVIFDRLGPYQTYNLGVIDRFTLILEIFGQRAQRKAQLQVELAELRYELPRAEATSLAKRDEHPGFMGLGEY--DEDIKNQIINDELLVALAGYTNAGKSTLLRRLSEDLFTTLGTTTRRVLVTDTVGFISDLPHWLVESFKSTLDSVLVLLVVDVSEPIVTVLNKIDAVTVSAQEDHLITSKQLSLGLLFFEPSTRTKMSFETAMRLGGSVVDMGSSVKKGETLADTVRVIEGYSLVLRHPKQGAAAMACEFPLLNAGDGAGHHPTQTMLDLYTIRENLDDLTIGIMGDLKYGRTVHSLSYALTNFHFISPESLQLSLDVLYVTRIQRERFPDENEYQKVAGEASDDLTIMHPLPRVDEIAAAYFEQAHNGVPVRMALLDLLLSVVSIGGSVLGTVVGGGGVAREYIGARGLGALDQLGIDVTRLNARLLIDVSVMGGAPAQTTDAVGAALAEYDADLLVYATSVPGVYSADPKEDDATKYAPVDLLAAKIIERSGMRIAKAVRYGTDVV--LEGVNVALGVTGSIAAVKTVELAHELRRRGATVRVMTGSAQGIIFATDNDVVTEITGSVEHVDLCADVFLIAPATANTVGKIAGAVDDTPVTTCATTALGAVIAPAMHPMYDHPGAIDTVSVDFVDPRGKAKIASEEAIVLSGEHVVVTSGATTESIDPVRVLTNRSSGKMGRAVAAACRGADVTLVHDGALVSAAAISDYTEKIRSTPKLIVGFKTETLAFVVANDAVVAKFGGTSLGAVVASAMGSTTDELL-RAQIVSMGERTSVVITDEVPVLTGFLAEITTLGRGGSDTTAVMMGKEVVIVTDVEGVMTGDPRVVEGADELRNLSFRGAEVVAPSALSYKNVRVVVAVIRVTGGELPNPGVISEIVNPLASATSVALFVDTLELTQDLLRLATRGSTLARRQAVETTGDQELIHRLGKTGAFVRELDERVLEGDLDGAIHSMKDMPTEDLVTAAVPERGGDYLILEELPGATVGTSSLRRRAQLERPDLTVEPLRGNVDTRLEKLEYDAIVLAQAGLVRSFVPAPGQGALAVTAT-DETTVERTVLLGGGCIPIGIYA
>GCF_000026045.1|Natronomonas_pharaonis_DSM_2160
NPGEWYVVQKAGLADYMG--GFIVTRPRGYALWTGVQNTYFPMFIPESYLEREKDIVDGFDPEVAWVTHRLAVRPTSESIITPIAEWVRSYRDLPLRVNQWCSVVRWEATETKPFFRTKEFLWQEGHTAHAESAWDETRLEQYEIPGMTRKPEHDKFPGADTTTTIEALMPDGKSVQAGTSHYLGTSFAEAFDIEYTDEDEHTTSWGLSWRALGALIMTHSDDQGLVIPPALAPTQVVVVPI-FRVELDDRDNPGFKFNEHELQGVPLRIEIGPNEVEATLVHRPIVMLPLYFAKSYDGLKGFREFYVGTPALERQLYVDKAFEDKGGREVSLTPELTPTVARMAKPVKWFSTRPFWRYEQVQQGRFREFYQTNIDIFGSEADAEVLARVSHRDILGIRAVDKVSLETARGLDYYTGVVFECRSVFGGGRYDDLISFGGQTPAVGVGIG-ETLSLLCFGDQLVVVVGEQDLEDDTEEELEELLQGDVEMSVAELVGEKPVTIVFTGVNGVGKTTSIAKLARGHSSVLANGDTYRAGANEQIEHADALDKKIITDPAAVIYDAVVDVVLGDTAGRLDLMAQLEKIDRVVPDLTLFVDEAVAGNRAKEFNEIDGAILTKADADSQGGAAISIILFLGTGQGYDDIERFD-------------------------------------------------------------------------------------------------------------------------------------------------------------------------------------------------------------------------------------------------------------------------------------------------------------------------------------------------------------------------------------------------------------------------------------------------------------------------------------------------------------------------------------------------------------------------------------------------------------------------------------------------------------------------------------------------------------------------------------------------------------------VLLTNDDGIDVGIRALVADVTAVAPAQSAVGRQLSRYAVEGTPADCVIAGLVVAGCNEGANLGERSGTVSAAVEAAFFGVPAIAASVDAADYLNVNAPITEPSRVSVSPLTGIDAIEIHTGKLKLDETFAPAMDGLGLHASSFPTYEDIVTMGANAAHRLMERKELEPDDIGRIDVATESADHSKPVSTYIAGCLGERKFACVAGTQSIDAAIVVATDTALYARDDPGESTQGAGAVAMLIDDETDFLKPFPSVDGAMIDYQRVGMVRKAAV-DIEDALADDIGRQPRPVGNWYTGSVHVARVSGLKALVGDQLLVGSYGSGAQAEIHVLDFEEYMVDVGEKPRAVARGEITLQEKGDVLAVARVGAIQAVKHTWETVPMCHQIPITNVDKTGCEMEALEGVTTGLNVVWDMVKAAEKDADGQYPDVEVIEKEKTVRAPATSANLGSGFDVFGAALERKNTVGAVAEIDKGVRPASGLGSSAASAAAAELYDRGLSIAAEGEAVVSGAAHADNVAPSIMGGFTVVACLPSTRDARGVVPEAATLAVGMDDPALVDSIVTPERAAENAGATGVTISGAGPTVIADLGLVAGLEIHQQLDTETKLFCNCPTRYLHPKSELGELDEAALEESTCLVEEDDEPPHRLDEEALATAMEIATLLDSVVDQAQVMRKIVVDGSNTSGFQRSTLLATDGVRIADMLLEEESAARIETYGLDRLGIPLVEIGTKPTPTQAREAAERIGMLLRSTGKVKRGLGTIRQDVNVSIEEGARVEMKGVQSLDDIDDLVENEVGRQIELLDIAETLVTEVFESGVIADGFDGLVGRLGTELSDHAKRGAGGIFHTDELPAYGVSDAVALVAAVADRAGVPEEGTSRYLRPLPGAARMYPETDVPPVEDPTTAAGTLAELRRDDLPQEGIAFSGLMGECMGQLRGKADGEVVLGQRRGRGTSTFRAPTGEVVDIEHDPARSAPLADVQLVLAPEGVTVGDEPGNTMPLAEIPEGVPVCNVERPGDGGKFARASGVSATLLTHAAVVQLPSGECRATIGVVAGGGREKPFVKAGNKSRGGKWPRVRGVAMNAVDHPFGGGGRQHPGKPKSVSRDTPPGRKVGDIASKRTGRGAAAVLGVLAVHEYFIPVPTFGAVISDREALFDIGVSGPLAGLVAAVAVAPVIFGAWVGLFVTFLNLIPVGQLDGGHVVRYLAAGVHIGTQQKTKSMDRFIHRVRTDGLYVLDVSQTDQRIRTAASFLSILVASSRQYGRFPAEKFADAVGATGRFIPGTLTNPDVVVVTDPIGDSQAVKEAIVGIPVIAMCDSNNNVDLVVPTNNKGRKALSVIYWLLANETLDEEGDLLSRYGLVNKEELWRAQYRREARRLIGRLKRIGVLEDSLDDILSLDTDILERRLQTVAYRKGLGNTPQARQFIAHGHVTVNGARVSAPSYKVDAEEGELQYFVRIGQTDLDGTALTDMNGIGRAEVDRLGALDEEKVPEWLTNHQKDFFTGETTHEIGNDLQQDINRMKKDAYRGVRHKRGQKVRGQRTKSTGRTEGTIGVNVEGKYAARKLKDRQKHRWSARRARGLGKKSDPLEGAPQGRGIVLEKVGIEAKQPNSAIRKCVRVQLIKNGKQVTAFCPGDGAISFIDEHDEVTIAGIGGAKGRAMGDLSGVNYKVEKVNGVSLIELVRGNAEKPVRXAQLFGEWEIEIEYDDPSTRR-AHTMGRHEKQFKKSEISIVERLINRLMTGKKQATKIVREAFDIVAERTDENPVQVLVTAVENAGPREETVRLKYGGISVPKAVDVAPQRRVDLALKFIAEGTSFKTTTPVEEALAHQLIGAANYDLAYPVSQKEEQERVAAAARXELVAFLESVGVVDTGIPSLQDMRRDLHRVSRNTLMGLIGTNDNPFGLYPINAGEVAPNDIVIPEGDTGVDPGPFVGDLQQVGANARIEGGSIKVVEDSTVLSAGEEVSDLSNVLSELGIEPKEVGLDVSSEGELDIDVAARNLSVNAEYPTARTAMLAKAAEAKSVGLSAAVELVSKADEDAVSERNFRETVDLAINLRDLDLANNRVDSIVLPSGTHIVVFAEGETRAEDVADDNAAKDLATDFFIAEDLMQDIGRYLGTVLGPRGKMPTPLQPD-NTVQVRSGAIADNVDVILYVKTTMGPAVETIEVLVAGGQADPGPPLGPELGPTPVDVQAVVNEINDQTEAFDGTEVPVTIDY-DGSFDIDVGVPPTAALIKDELDFETGSGEPVADMSAEQLKTVAEQKLLLAYDTRNAAKEVAGTCVSLGVTIEGEDARTFRLDNGEFDDVFYTVPMRRRREARTNYHQRLRLLKSGVARKSNNKAQLVQGDETVASATSADLEFGWEAPNLPAAYLTGLLAGKRAIEAGLEAVLDIGLNKVFAVQEGVIDAGLEVPHNEDVFADWQRTRGAHIAWEPRTRLGRKVADGEITSMQDALSGLPLKEPELVDQLLPGLEEVLDINMVQRMTDSGRRVKFRCVVVIGNRDGYVGYAQGRDDQVGAIQKAIVAKLNIIDVPLGSGSWEDRPGRNSLMRRTGKAGSVEVELKPAPRGLGLAAAPVRHVLELAGVEDAWTKGNTRTTLNLAKATYNALRNKAIVQVRGEDTLEMLNLDHATLVPTKVNDWVAHGEPSVVATLIERRAEALAEALVGVSPTLRLHPPRGEGGQLGTTEEIDTLLEAMRSKK-RRQRGSRTHGGGSHKNRRAGHRGGRGNAGRDKHVNLRELDEDIKVLGAGTFSESAEQALEVADGEAVGKKKTAVARATGRVRINAEQARLKMLEPFRIEVDIETVSGGGFAGQADAVRTAIARGLVEFDRSLLVNDVRQSEPKKWPGARARYQKSYRXVVIDARDCILGRVASQVAERALDRIAVVNAEQAVITYPKRPDRIFKRSVRGMLPRGREAFENVRIYMGNPYFVSLGEVS--------------------------------------------------------------------------------------------------------------------------------------------------------------------------------------------------------------ASMYRDKPAYTRYITGIPGSKVAQYKMGNVQIRHGSLEASRLSANRRMLDYKMILRKFPHQVIRENKQATGAGADRVSDGMRQAFGKIVGTAARIGERVFDADAAKDAFRRAYNKIVLPGGVNSAVHGDGGHIDADGNRYIDWIQGLGPLLLGHDRASEGPMYGEVEHAEFVEMIRFVNSGTEATSACRLARTGRNKIVVMQGGYHGAQSTLVE--GTIPVPFNDPVLVEPVQANMGIVYPEGYHEALRSLCYGSLLIFDEVITGFRVGGLQCAFDIDPDITTFGKIIGGGAIGGKTEYIFQAGTFSGHPVTMAAGLETMIEEGVLVFVSYRHRTLDDLALGVRIDINSPLSARLRARVALLAHQGRPGGDLERHAERLDELLDAPVEYCDSTFSAEARLDPGRAVLLENTRFYSEEYYLVSRLAPALDAYVNDAFATAHRSQPSVVGFPPAYAGRVMERELDVLGYVLGGAKVDDSIAVASVLTAGIVGNAFLLADYMPRDVAVMDIGARTVTAILNGPAGVFEDRFETGTLEQSIVGGGDTASALDHVSTGGGAALNMLTGETLVGVEALRTLDKLQLSEDDVEEIVKEIQRSLLSADVDVDLVMDLSIRERALDEEPPAGTTARDHVLKIVYEEMVELTIVLAGLQGSGKTTTAAKMAGLRPAVIQTDTFRPGAYDQAKEMCEVDFYGNDDPVEIAERGLDVHIVDTAGRHA-EEALIDELDRNLLVLDAAIGQAERFHGIDGVAITKLDGTAKGGGALAAVDQTDSSIAFLGTGEEVKDIERFEPSGFISRLLGKQLSERVEREDLMKGEFTLKDMNQMNANKMGPLDQVMDMIPGVIMDSMSEELENPRQSQIERIARGSGTDTVRELLYAETGVDI--DYAGLVDYLALATDGVGTKLLVAYSTIGIDCIAMNANDLIATGVTPVAFVDYLAVVGEGLSEGAGGETAVMPDVLDLAGACVGLAAAGDYLVGLPSSGIHSNGLTLTIGEVLLEPTRIYREVLGPLTHAAAHVTGGGWTNPVFEFVEEMHRTFNMGTGFVAALIIGRVMVTFLAGGTGTPKLRYGATPVVCNTGDDVELGGLVVCPDVDTVLFAAADRLDRETWWGIDGDTTETHEELRALEFMEIGDTDRAVHITRTSLLDEGKRLTEATLADALGVVLPMSDDPVATLIDTQEFWVHRRAEGADAAEPTEVREALAD-P-VVIGPSNPITSIGPMVALDGIRKALAVVAVSPFVEDRVFSGPADDLMAADGYAPSTAGVAEAYPFA-KLSVLGSGAVGAAVVEL-AADSASYDVLVEATPTTAEPGFRDRHVVLANKGPVAERYDELRSLERFEAAVGGAIPILS-GQ-VTARGVLNGTANFILSRMHVLAEAQDLGVAEADPTFDVEGTDAALKCVILANVEGIADIRLIGDVSVAPRLVVSGTLNIIQNISGRGAGGPETASAVLADV-LGREPTFENLWSEHCAYRSSLLSAFEDAAVVALP--TYITMGIESHNHPSYVDPFDGAATGVGGIVRDTMSMGAYPIALADSLYFGDSKYLFEGVVEGISHYGNCIGVPTVTGSVAFHDNPLVNVACVGLTDPGNKLVLFGNATGRDGLGGASFASEDLDRPAVQVGDPYAEKRLIEANEELSLVRAARDLGAAGLGGASSELVGGLGAHIELDRVHQREPNMNLEILLAESQERMCYEVVADKYDCSVIGDVVDCDAAFEAVVAAPNTASKEWVYRQYDHEVGTRTALKPDAALMAVLAFSSGADPNTAPYDGARLENATNIAAKGALAAVDCLNGGNPEKPDVYGGFRGIVNGLTLDVPVVGGNVSLYNDIPPTPTLAMTGTKPDGDLLVVGD--DLELGGSELLTHDVSHGGLAVALAELVLFSEAVGR--VMCGIVGCGLSRLEYRYDSAGIAVKRAGELVGHTRWSTHGPGNAHPHNVAVVHNGIVENHETDTEVIPHLIDGSYAVACSPLVVGILASDVPAFLDDGEVEHFMLKEIHTSYHAALYGASLFEALVVGVSQADTLATLAVTNTVGSTARECDHVCYIRSGPEIGVAATKTFAISYEHAEGFPAGEIEIPDEVTVEGPNGSSTVGTFSHVTNMFHGVTEGWEYSMEVFYSHFPMQVSVEGIVIENFLGEKAPRKGEELTVSGPSIEDVGQTAADIEQLTRVSFQDGVYITENDPLASALSGLDNAESQTIQPASNEISVLEVFYRGYVDGFQFVDDGKAGRFEVELKGAINECGAVKPRYSAGWEKRFLPARYGTLIVTTSHGVMSHYEARQGIGGQVIAYVYHEMRETVEKVVVHMGVGRGGELAQAEILEEIVEQQPVTAQKTIQDFEVREGDPIGTKATLRFLETALPQFDETGNFSFGVEEHTEFPSQEYDPQIGIYGLDVTVNLVRPGYRVHKRDRSIPSLTAEDAVTFLFDVEVRAALHEPLSPELREEYGQRNVRVNAGDTVEVQRGDFGEVVTVEIHVEDVTTADGEPLEASNVQVTELDLEDEVRELEKGSLITCADNTGARELKVTSISSGTKNRHPKAGLGDKITVSVTKGTPEMRRQVLEAVVIRQRKPIRRPDGTRVKFEDNAAVIVDENEDPRGTELKGPIAREVAERFGSIASTATIIV-IGLDVTQPPYETCPFYGELPVRGQVIEGTVVTVIVERPKYDRLMKRRSRIPAHVPEVLELSVDDEVKIAETRPLSKTKSHVVVEVTDEIRDMTELEQLETELLNEKAGGAPENPGRIGELKRTIARVKTIQREEEHQFIQIDEFFSELSRAGYGGMEVATPMGTQIVLKAEKPGMVIGKGGKNIRKITEDPQVDVQEVDPDLNAQIVADRLANALERGWYFRKAGTIDRIMESGALGAEIILSGKVTGARSRVEKFRGYIKHNGETAVMKLGTIGVQVKIIPTAKAMLREMSHKHSKEIAEIKGKTYLEAVIDGDRSVPFKSHAGRYPEKASEFLDLLENGINNADHQGFEGEEMVIEHVAAHKVGSPGQKPRAFGRASPQVDVELVLRTYRGHTLDELQEMELDEVAELLPARQREKLLDEARPIRTHLRDMPILPRFVGLTFAVYNGQSFERVEEPEMIGHYLGEFQLTRTSVEHGQAGIGATRSSKFVPLKX-IKHPLVTEKAMNDMDFENKLQFVCHEATKGDIAAAVESQFDVEVDSINTQVRMDGKKAIVELSDAQEVASRIGVFGEVELPAVFEYRPDLIKRAVLAIQDTGTDEYAGLAREVPQVSGRPAHPPKDINTKERKLATRSAIAATARVEERGHEFLPLVVSDEFEDLVKTQEVLEALGVDIERAVRAGRGTTRGRKPKSVLVVTLAARNLAGSDVEVNVEDLAPGTQAGRLTLWTESALAEVSRPRKGSMGFSPRSRAASEVPRFNSWPDGLQGFAGYKAGMSHVNSPREGQEEPVTVVTPPMRVAVRAYSVPKKEPDVMETRVGGRVDFALDLVGGEHTAGEYTDVAGITKGKGTQGPVKRWGVQKKHARQGWRRRIGNLGPNPSRVRTVPQQGQTGYHQRTELNKRLIDLGDVSPDGGFVNYGEVDGPYALVKGSVPGPKRLVRFRPAVRPAVIGLEVHVQLETDTKIFCGCSTDA-EPNTRTCPVCLGLPGALPNEGAVEAAVKVGKALSSDIRFHRKNYYYPDLPKNFQITQYDATVAIERAHLEEDPGSLSHTLVDYNRAGTPLLEIVTAPDFRSAAEVRAFLAKLTVLEYLGVFDDGSLRVDANLSIVDANRTEVKNISSHKGAEKALAYEETRQKNAVEVEQETRHWDESRGITVSMRSKEEEKDYRYFREADIPPIPELPDARRERFRTASKLTSTKQVADFYERAATWVADNLLGELFAHLIELVAVTAAIEENPDAVEALNFLVGQVMQETGGSADPGVNELLRARVRLAGTADLDDICDVREIADKTGVTLSGPVPLPTKTLEIPARKSPDGEGTATWEHWEMRVHKRLIDIRALRQLMRIQVPNDVSIEIVLTYHIETYGCTSNRGESKADVAILNTCTVVLIVTGCMAQVLHWILPIARGCTKFATAGAKELRITGQDTGVYGWDTLPELLFRVRLGMNFIHAPVQSGSDDVLEMRRQHRVTLSTDFIVGFPTEDEADHELSMELLAVRPEKINVTRFSKRPGTDAAKKERSRQVIVRVALAFSGGLDTTVCVPLLEEEYGYDVIGVTVDVGQPEAEETAE-HHVVDAKPEFA-LCFDAVRANASYQG-YPLGTALARPVIAEAILEVAKEEGCSGVAHGSTGKGNDQLRFEAVWRD-SDLEVIAPVRELGLTRTFEQEYAERGLPIKYSIDTNLWSRSIEGSELEEPVPPEDIYEWTEVEVGFEDGYPVSLNDLAGDYGVGRTDIMEDRMLGLKVRENYEHPAATVLLNAHQALEDLVLTVDHEWSEKGYQGLVNAPLVALEGFIDTQDRVTGTVTIRFEGGQARPVGRESPIEQSDATGVAKYHGFQRVVAQGTFDLLHPGHLYYLTEAKSMGDELHVIVARSQNVQRREMVAGLDPVDSARLGHDVIVLGHDQHEVARALSTGRIVGIANVYASFNNTIITVTDMTGAETIVKSSGGTVVKQNRDEASPYAAMQMAEVAEDVKDAGIDGVHVRVRGPGGNQQQNPGPGAQATIRALARAGLEIGRIEDVTPIPHDGTRGPKNAG---FVSPLDRVEVEVEYLALADLDDVIKQLENHDVKAIEYFIRWVHFGLTSEDVNNLAHRLLVKPAVPMLARTHGQPATPTTYGKELAVYAARLGKLAGASGTYAAHSLGLESTQVNPCDDLAAVFLRGVNNVLRDLDLDMWLYVSGETGSSTMPHKVNPIFENSEGNLTKANSDLADYVTTSRLQRDLSDSTVKRNIAYCLIALSKVTNPEVIGEAVQTILEL--------GTDLVKRGFAKMQKGGVIMDVVTREQARIAEDAGAVAVMHLESVPADIRKRGGVARMADPGGLEDVIDEVSIPVMGKARIGHTAEAQILEATGADMIDESEVLTQADDYHIDKREFTAPFVCGARNLGEALRRIDEGAAMIRTKGEAGTGDVNQAVTHQRNIQRSIRKELVHETAEMGRLPVVNFAAGGIATPADAALMMQLGCDGIFVGSGIFGAENPQAMGEAVVAAVNNYDDPETLKEIAKSPGKGMKGQANEEKLQDRGAVTRAELETEGLVAAVTEEGDDGLPEVRLYARKGYTPELLASGEGKEHILTANRVKDVLVGMGFQEMEGPDFWINDCLFMPQDHPARTHWDRFALDAVALRGHTTSLSMRYLSQRYFSVEKVYRNDTLDPTHLLEFYQIEGWVMAELSVRDLMGTFTEFYDLQFKPHYNPYTEPSFELLIEIGNSGIFREEVLSPLDVMAWGLALERLLMLMYGFEDIRDVHMARMHSRRRGSSGSDRPTPPEWSDAIEDRVVELAEEGYDPSQIGLKLRDEVPVPDVKLATGKKVTEILEENDALPEDLRNLMERAIRLREHMNPGDANKRALQNTESKIRRLVDYYRGDKLDERYVTTNDGKVREAADSLEAVAPVIVDDAGLYLEGFDGFPGPYSAYVELGVECVGRLARRTQAKFRCVIAFGYDPIFEHDTTFAEMKNAVSHRGRAL-RVLGIEGTAWCASAAVFGIHPREAAEHMRIDAVAFSRGPGLGPCLRIAGTAARSLAGSCPLVGVNHMVAHLEIGRHVCLNASGANAHVLGGRYRVLGETMDTGVGNAIDKFTRHVGWSHPGGPKVESHAELPYVVKGMDFSFSGIMSAAKVADVCCGLQETIFAMLAEVSERALSLTGADELVVGGGVAQNSRLQEMLFLRDNAGMIAVLGAKMDFRPDEVPGRIGELSGTTVETPALLPVVILITNGYILYGLHDLFDFSGAIMTDSGSFQLSEYGEISVILRFQDIGSDIGTPVDIPTPPTTKARLPVQGGTFPVGAVVPLMNSYRAPVHLFGAGHPMMFALAVAAGCDLFDSAAYALYARDDRYLTAGTDHLDLPCSCPVCAAELQALLARHNLHIKQAIKKGNLLELVRARGHPAMVSFFYLRRPEVFGPFPPALSSYPL-QFLGGAGEIGRSALLLDYGIQPDAVVVSHGHLDHAGPIHWTPPTRELALTLARDTLKLHDAGHIPGSAHRLLYTGDFRLVAGTSDVVVCESTYAKTTLWEGGTVVVPAFAIGRTQEMLLVCE--YVDGMGKQVYPGFVRDAIVTTSGMLSGGPAMTYIPTNMVALTGYQVEGTPGRRLVETGFSAHADRALVVHGDFRDHLDEVAMVGTYENT----QLQPPTCEGG-MATLG-IFAVTWSPVRGRVRGRVSIPEARVTVSLGVPCDALLSAYLTGARQREAFPVARG-GMLIPTSEVVVDGRVVLAGWERLLD-VDIAINASLGAPLSDDLLEAANSYWGVSPIIVASEILEWQLANALFT-FSDSDKVLILDTDVKALQDMWVKAHPSHNWIFSTSDAP------------------DLAAAAGYTVAALCLGEGKVAELAATTVVFDRLGPYQTYNLGVVDRFKLILDIFGQRAQKKAQLQVELAELRYELPRAEAASLAKRDERPGFMGLGEY--DEDIKAQIIRDELLVALAGYTNAGKSTLLRRLAADLFTTLGTTTRRVLVTDTVGFISDLPHWLVESFKSTLSEVLVLLVVDVSDPIVTVLNKIDRVVVSAKTDHLLSAKQLSLGLLFFEPSTRTKMSFDTAMRLGGDTVDMGSSVKKGESLADTVRVIEGYAIVLRHPSEGSPKLASEFPVINAGDGAGQHPTQTLLDMYTIRENLDDLTIGIMGDLKYGRTVHSLAHALTNFHFISPESLQLTLDVLYVTRIQRERFPDENEYRQVAGEAKDDLTVMHPLPRVSEIAATYFKQAHNGVPVRMALLDEMLXIVSIGGSVLAAVVGGGDVARQYIDARDLGALDALGIDVTRLNARLLVEVAVMGGVPGHTTDAVAAMLAEMEADLLIYATSVPGVFSADPNEPSAERFAPVDLLAAKVIERSGLRIADAV-DGTEVL--LAGTNVALGVSGSIAAVKTVELAHELRRQGAAVRVMTDAARGIVFATDNPVVTEITGSVEHVELCADVLLLAPATANTVGKVAAAVDDTPVTTTATTALGSVVAPAMHPMYDHPGAIETVEVDFIDPRGKAKIASEEAIVLAGRHVVVTSGATSESIDPIRVLTNRSSGRTGREVAKACRGADVTLVHDGALVSAAAIGDYTEKIRSTPKLIVGFKAETLDFVVANDAVVAKFGGTSLGAVVASAMGSTTDFLL-EAEIVSMGERTSVVITDEVPVITGFLAQVTTLGRGGSDTTAVMLGNEVVIITDVEGVMTGDPRVVEGADELRNLSFRGAEVVAPSALSYKIVRVAIAVIRITGGELPNSGILEDIINPLASATSVAVFLEALEIIQDAIRLATRGSDLALRQAVETTGDAELIHRLGKTGAFVRSLDEKVIDGDVDAAVHSMKDMPTEELVVAGVPERAGDVLVLDSLPGATVGTSSLRRKAQLARPDLDVQPLRGNVDTRVQKLRFDGIVLAEAGLQRTFVPAAGQGALAVTAC-DETTVERTILLGGGCVPVGIHA
>GCF_000015765.1|Methanocorpusculum_labreanum_Z
DFSAWYVIRRADIMDVYPVKGLYVWYPFGFALRRDHEETLFPLLIPETEFMKEAEHIKGFEDEVYWVTHKLALRPTSETAIYPYALWVRSHADLPLKLYQVVNTFRYETKHTRPLIRLREISFMESHTVHTDDANKQVELGLATVPIIIRRPDWDKFPGADFTMAIDAVMPDGRTLQIGTVHHLGDHFSTTYNITYEDVNGSQTCFGISERCIAAIIAVHGDDKGLVLPATVAPTQVVIIPIGLRVKTDARDRPGAKYYHWELHGVPLRVELGPRDLDLVCANR-LLGTGVLVGRSIQKPRGTRDFLIVTPMFEEELFTIKAFEDKGGRKITLRPEITAAVLRAPKPLRWFYFAECFRYERPQKGRYRQFWQFGSELIGAAADAEVISKVGHLAPMKMAALDKQNFGIARGLDYYTGMVFEGNQILGGGVYR-LALFGGKVPSCGFGIGFDRVLVSLFGAQLAVVIGEKEAAAGSEKDIEVLLESDVAYPVAELVGTRPVKILFTGVNGTGKTTSVAKIAQGLSVVVGAGDTFRAGAIEQIRHCDRLGIKLIADPSAVLYDTVTDVVLADSAGRFNLMNQLEKIKRVMPDLVFYVDEAVAGIRAEEFESTDGVILTKVDMDPKGGAAISILVFLGVGQGYDDMKPFTRGIVQGVGFRPFVYAQAQGIKGTVINHGS--EVEIDAAGPKMSVIDFTILKSQFVPADIATCEHCLHDIMSRYFGYWATSCTDCGPRYSIISVPYDRERTSMDEFPACPDCLKDYENPGRRHHAQTITCRECGPKAAAELLDAGNIVAVRGVGGFHICCV---EKTAERLKQNLGRPNQSLAVMMK-PELLKGPVHPRALSQLHLGVMLPYTGLHHLLFLIMTSANAPGTPMITEIIIEKMGRVVDYILTHDREIVNRCDDSVVR--DGYSRGFAPLRTRLGVGPELNNATIYITSPHIGNIIIAHDLHPQFLSTRVAQPVQHHCAHIASVTTEE--GIAIDGVGYGEDATIWGGEILMRTGHLEVLMPGGDLATFPERMLYGIL--WNDTTSTGRVLDAAAALLGITYDGEPSMMLEAYDIAASITLAKGIADTALTAALSGGVAINRSIRYPFGDGCISCGQVIAQKLRIMHVCGTHEAAIAKYGVRSVLPPQMKIVMGPGCPVCITPQEIDAACELAEGCIVCTYGDLLRVPGTSLEHVK---GDVRIVQGITKAVEIARPDKEVVFISVGFETTVPTVAATLINFSILVSHRLVPPAMLHGFILPGHVCAVMGY---VPQVVAGFEPEDILLALLMLAEQIKNGEAKVENAYPRVVTYEGNVKAQNLMWRGFPVIPDSGLALKPEFGCICDRVLRGLADPSDCKLFGKACTPRVPVGPCMVSHEGACRIWYQYQQILLTNDDGINGGLWAAFADVTVVAPAQSAVGRSISIYTVEGRPTDALLLGLVVSGINLGENISFTSGTVGAAMEAVNQGVPAIAYSLPESKLININIPVTVLGYVSVTPLSGIITYGAYIPRFRIKEEIARVWGGLGVLEKAVPYDENTATFSVEAARSALRRRPIDVADIKAVYVGSESHYAVKPTAVTVGEAIADYEFACKAGTAAIQYAVAIGADTAQGAPGDALEYTAAAGGAAYVIGDTPDFWRRYPRHGGRFSGDPGYLMMELRGTSDYTHAVFHQPNAKFPQLGNTYSGAVPLGLAAVLDVAPGDRIFVTSYGSGAGSDAFDLDYAVYMVDVTPKPEATAKGRIYLRLKGNVLATAQVAGTLAVKQTWALIPMCHPLPVGGVTKTGIEMEALTGVSLSLLTIWDMVKSAEKDEAGQYPVISVIEKIK-----------------------------------------------------------------------------------------------------------------------------------------------------AIGLKAGLEIHQQLNTKEKLFCHSPSRYLRITSEMGDVDRAAKEELTGLVEIDEEPPAPLNPDALDVVLTIAKMFNTPLPEIHTMRKMIVDGSATSGFQRTALVALNGCRVETVAVEEEACQRVEIFSVDRLGIPLIEITTSPTPEEVHDIAQYIGMTLRSTGRVKRGLGTIRQDVNVSIRDGARVEIKGVQELDLIAEVVRREVQRQLSLIAIRDEL-GEVYDAKTQSHGFNGLVGRLGSEMSDYAK-GVGGLFHTDELPAYGVTDAVVIVAAIIRRAGVPEEGSTAYMRPLPGAARMYPETDILPVP-PVFAARTILELSRANAAKEAVALGPVMGVVMKEVRGRIDGKVV-TQSRGKGGPTYRAPRATVIDIEHDPARHTPIAVVKYALITEGVGIGQENGNSLPLSAIPTGVAVCNIEAPGDGGKFVRSSGVQAVIIGKKVGVRMPSGKCLATVGLVAGGGRDKPILKAGKKTSATRWPRVRGVAMNVIDHPFGGGGHQHPGKPKTVARGASPGRKVGSVAARRTGYRLIAVGLSFVLHELIIAVV---TLINTKKENGLISIAGPLTNLVLIIPFILGLIGFQVNAMLAFFNMLPVGPLDGKKIMKYLAAGVHIGTQQKDNDMKDFIYRVRSDGLYIIDIRKTDERIKQVAKFLAIFVVTSRQYGQYPAQKFADTIGAVGRFIPGTLTNPSVVIVTDPIGDAQVITEAVCGMPVIALCDINNNVDLVIPTNNKGRKALSMVYFLLTKEFLRSERVLAITYGLRNKREIWRATHRSGAREVLATLQRYGLLDAAMDNILSLKEDILERRLQTIVYRKGLARSPQARQLITHGHIAINGQRVSVPSYMVSAEEAGLKYFVRIINTDLDGTALTGIKGIGLAGVDTMGLLGDEDVPKWMVNRPVDVYSGEPKHLYGSDLSDDINLMKKRCYRGIRHENGLKVRGQRTKATGRFGKIVGVSKRGKFAARNLVTAKKFRWSSRRALKLKLKADPLEGAPIGRAIVLEKVGVEAKQPNSAIRKCVRVQLIKNGRQVTAFAVGDGAINFIDEHDEVTICGIGGRAGRSMGDIPGVRFVVSGVNGVSLNELVIGRAEKARRXILLFNKWDMEVVVKDAGMVRVPSSCGRLQQQFTKSEMAIVERLINRLMTGKKMCTKMVMDAFDVINKKTKQNPLQVLVDAVANAGPREETVRLKYGGINVPKSVDSAPIRRVNTALRYIALATSHKTKKPAYLVLADELIMAAKGDACFSVGKKEEVERIAKSARXQIKDLAALVGLVDYGIPAFQQIRRNLRKVARNTLVALIFANGNPFKLFSAKAGEITPEDIVVPAGPTTFKPGPIVGELQQAGIPAAIDGGKVKIKETKTVVKAGEAINKQADVLSKLGIKPMPVGLSVCYEGVLSVDDQAFNLAVNAAVPTACVGQIAKAVEARNLGVEASIYIISKAYINAVTERKFQESIDITINLKHVDMAKNRIDTILLPQAIKIAVLGKGDIQARNAGVPREARKMAYDFFLAEAVMPLVGRWLGQRLGPRGKMPQPIPPTQNSVKIRSKEVSENIDAVVYVKTTMGPAVKTVEVLVPGGRATAGPPLGPALGPLGINVKAVVDDINKKTAEFNGMSVPVTVMV-KKNVTLTVGIPPTTALVMKEAGVEKGSGTPVGNLPLEAVIRIAKMKMMLSYDLKTAAKEVMGTCVSVGVTVEGKTAKQAAVNAGEWDEQLYFVQFRRRREGRTDYYQRQRLIVSGVVRKTNRIIQLIDGDYTLVHVNSRELVFGYKGYNTPAAYLTGMLFAVRAQKAGYGGIADIGLARVFAAIKGAVDAGFDVPVGEAILPDDDRCNGAHIAWVPVTGLGKKVMAGEFASFDEILSGQPIKEAGIVDAMLPDLVEVLCIDMMQRMTDSGRRIKFRAVVVIGNKNGYVGFGQGRDVQVTAIKKAINAKLNIVKVRRGCGSWECGCGKHSVPMETGKAGSVAVTLKPAPKGIGLVTGDGKKVLTLAGIQDVWVNGNTRTTLNFAKATYNALREYAVVQVRGVETLKMLRLHHCVIVPRKAKDFVAFGEVDTLATILTTRGREFASALVELKPVLRMHPPRKQGGALGYGTEINDLLIKMRVNKRSKFRGTRTCGGGTHKNRRAGNRGGRGAAGWRDHLDIGDLDQMIKILGGGKFSGRAVAKIEELGGTTQGKRKTAIARATGRVRINSEIIRMKISEALALNVDVDDVSGGGVMGQAEAIRTALGRGILSYDRTLLVNDSRQKEAKKPRGARARFQKSYRXTVIDGENLLLGRLSSIVATRILAEIAIINAEKVIVSLPRRPDHLVKRTIRGMIPPGAAAFRRVKAYVGVPYYISVGEIS--------------------------------------------------------------------------------------------------------------------------------------------------------------------------------------------------------------ARMYRAKKAYCRYMGGVPGLKVVQFDMGNCQIRHTAMEAARINMNRRLMNFHLKIRAYPHHVLREHKQATGAGADRVSEGMRLAFGKAVGTAARVRQRVFYVDQAKDALLHSGYKLCLPGGVSSPVSARGATETEDGESLVDCCMGYGPLLLGHAQLDAGWLYGEIDLAQRIEMLRCVSTGLEATAAIRLARTGKCGIVKLEGGFHGAHAVLIAAGSTRQVPYNDPFILEPVMGNVGPVLPDGYLSAVREITHDVLLIFDEVITGYRVGIGGAQYGIKPDLTTLGKITGGGVFGGRRDIMYNAGTFNGNPLSMAAGIATALKDGVFIFLSTAHGTLADITVLVRVDFNSPIDKRFRERVVVLAHQSRPGKTLAAHADKLERLMNMPVTYVDDIFGTCAKAHPGDIVLLENVRFSAEENHLVRKLASMADLFVYDAFGTAHRSQPTITGLSKTVAGLLMEKEVSMLSFVLGGTKVDDSIAVAKVAIIGVVANVFYLAKLLPEYVAVLDMGTESISIVFNGPAGVFEEKFASGTFDFSVCGGGHTAAVISHLSTGGGACIEFLTGKKLPAIAALEAMKKLAIDRAAVDELVRDLQRALLSSDVNVKLVMELSIKARSLDEDLPKGINAREHVLRIVYQELVNLKILMAGLQGSGKTTTTGKLCGLKVGAIGADNFRPGAYAQLETLCNVPSYGDKDAVKIVKDGLDVIIVDTAGRHALEDDLIDEIDHRWLVIDAALGQAKRFHGIDGVIVTKMDGTAKGGGAMSAVAETQSGIVFIGNGETIDDLERFDPNGFISRLLGKALVEKAEENAMLRGKFTLNDMKQLEAQKMGPLKQVLSMLPMIIMDSMTPELDEPATSRMIRVAKGSGSEEVRDLIYKEAGVDIVGHFAGMIDVLSLCTDGVGTKMRIAWTTVGIDCMAMNVNDMYVMNIEPIAFVDYIATIGVGLNEGAGGETATLKGMLDLAGTCLGVVAPGDIIIGVASTGVHSNGYTLTVGEALLVPTRIYSE-VLDVVHGMCHVTGGGLLNEILAWINELYRTFNMGMGFAFIVVVGRVMITVFSGGTGTPKLIRGLITVVVNTAEDLWMSGLYVSPDIDTVQYLFSGLLNTDSWWGIRGDSFETFHAMEKLELLPLGDKDRATNIARAEFLR-GMTLTEATIAKGYGVILPMSDQNVASYVVCQEYWVGKRGNG-LPLKTTEVISAIEESDGVIIGPSNPVTSIGPILECAGVREALQTAAVSPFIGNRPVSGPAAALMKAWGYESTSYGTWQVYKDVWNVALIGLGSVGRGVAEVLAADSKSYDILVEVTPTNGEPALRGKHVVTSNKGPVSLASAELLRLALFEGTVAGAVPILRAGNKIKAYGVLNGTCNYILTRMQALAEARDLGYAEADPTYDINGTDAAIKLVILANTTGISDIRLIATLEVSPRLIVTGTLNAVTTFIGRGAGSVETASAILADLLENRDPTIDTYWSDHCRHTTFYLAVRKQAGKLDKLDDWLLLFKNETHNHPTEIEPFGGAATCLGGAIRDPLSGRAYVYSAMRLTGAGDQRKIVSTAAAGYSSYGNQIGLATGIVDELYHPKRMEVGAVIGAVP-GDVVILLGGRTGRDGCGGAAGSSKSHT-AEVQKGNAPEERKIQRLFRNKRLIKRCNDFGAGGVSVAIGELA---GLEIDLNAVPKKYEGLDTELAISESQERMAVVVLAHAENATVVAKIVDISRNYEKLAGDLNSCSRKGLSERFDSTVGAGTVLMPQAMVNKISLMAWGFNPMKSPYHGAYVESVSKLIATGAVYLSFQEYFEK-KDPKRWG--MSALLGAGLGVGAIGGKDSMSGSVPPTLISFAV-TTEPGHKVVLLK------------CYTPSLGGIAEAVLKMAIFGYNYGAFVLMCGIVGYGLLSLEYRYDSFGIAYKHLGKIIGHTRWATHGVINAHPHKIAVVHNGIIENYQTDTEVIPHLIEGSYALLISPLVLGILGSDALPLFEDGDIRHFMLKEIYTSANASLVFSYLMTDLVIGVSQADTIATIAVTNVLGSSTRVASSVLYTRAGPEISVAATKSFIISYIHAEGYAAG-FEIPKGVTVKGSKGEALLGTYAHLGVMSKGVSEGYEYHMKIVYNHFPIQVKVAGVEIGNFLGEKQARYGDELILNGINRETIGNTAANVEQACKVRFQDGIYITSQNPIADAMSAIKNAGDVTVEPASRLFDMLKVMQYGYITGFEKIDDGRGGQFQIALSGGINKCGVITPRFSVKWEIRYLPGKFGIIILTTSKGVMSHEQARLGVGGELLGYVF--MQTFVAKVVVHMGVGEAGELVNAEIMADLTGAKPIYARNTLPAFGIRKGQPIGCKATLRFLEMALKQFDATGNFGFGIEEHTDFPGQAYDPKIGIYGMDIIAVIEKKGTRTARRKKKINSVAREESMKFVFGIEVNAPIHTPLASDLREKYGKRSFRVVTGDTVKVLRGEFGVVDGVKVLVHGVYKANGEPLDPSKIMITKLNTKDAVRVLQTGSKMVCADNTGARVVQIVSVFHGVKNRQPKMGLGDLATVTVKKGTPDMKRKLVRAVVVRQKKEFRRPNGLRVSFEENAMILLNENGDPRGTDIKGPVAREVAERFPKVGSMATIIINIGLNVAVPEDVNCPFHGSLPVRGQVITGKVVTVVVERQKYDRYEKRSSKIHAHMAPCLNAKIGDEVKIAECRPLNKTTSYVVVEVIKEVAQFSNEQKLKIELIQNYAGGAPENPGKIREVRRTIARIKTEQTKREKKFVRVEQYLNELKRAGYGGMDIVTPVGTQVTIFAEKPGIVIGKGGKLVRQLTESPQVEVQQVAPNLNAQIMAERLANALERGWYFRKAGVIRRVMDSGALGCEVIIAGKLTGARARVQKFEGYIKHSGETAIKKLGIIGVQVKIVPIARAKANECSPKHAVEIALVRNMMYLEQVIDLKRAVPFHRFAGRYPVKAAAYVRLIRSAQKNAEYAGLAPEKMVIIHAAANKGRIKGIFPRAMGRATPSVNVEIILRTYHGYNIEQLKAMSMDELLAIMPSGAREDVRAKIA--RTHSRSMIILPEMVGKNVAIYSGKEFINVEPVEGVFHYFGEFALTRKKVTHGSAGIGATKSSKYVPLKXTLAHPLVTEKAMVLLENSNQLSFIVEEAGKASIKAAMEKNFGKKIVSINTMMTSKGKKAVITFEAAEEILSQLGIVHEIELPAVFDYRPDLIKRAILAYQPHGADPYAGMAAKVPNKGGHPAHAPKKINKKEKAKAIRSAIAATVLVTARGHKFAAIIVDDSFEQIAKTAEALVALGLDLERAIRAGRGKTRGRKAKSALIVTLAGANIAGVDCALNINVLAPGADAGRLTVWTEAAIKKFR-PRAGSLAYYPRKRAKGIVPKYQSWPEMLQGFAGYKAGMTHVKSPTEGKEVPVTVIIPAMTAAIRVYGVP-KKPDLMEIRVAGRFDYALSILGTDVDEGQFADITGITKGKGFQGAVKRFGITLKHARTKKERHIGTLGPTPHHVRQVPMPGQMGFQQRTEFNKRIIKI-EINPAGGFLHYGLVRNNYVLIKGSIPGPKRLVRIRSATRMVIIGLEVHCQLDTASKLFCGCSADFDAPNTHVCPVCLGLPGAMPNKKAIEYALKVGKALNCRIEFCRKNYFYPDLVKAYQITMGDNVVNLTRIHVEEDPGRLVHTLVDYNRSGIPLIEMVTEPELSSPKEARRLLNKLRTLEYLDVFD-GSIRVDANISIKG-ERVEIKNISSYKGVEKALTFEITRQKNLITISRETRHFQEGKGTTTSARSKEVANDYRYFPEPDLPVLPELPDARRDRFMHARTLTGDLHLAEFYELTASWVADILIGELFKELVILVIVEKILAANPQAIAALNFIVGQVMKETKGKSDPRIHAMIAARIRLTGTDKVETVCRIREIAERTGVNMAGPIPLPTKRLIVPIRKSPDGEGTATWDRWQMRVHKRLIDLRALRQLMRIQVPKDISIEIVLSLYTETYGCTYNAGDTEADAILINTCVVILFVTGCLPHIIDPVLQIARGCTRLARAGATEIQLTAQDTSSWGLDRLPDLLMI-RIGMLFLHIPVQSGSDSVLRMGRRYTSRISTDYIAGFSGETDEDAAKSAEQIRTRPGKVNITRFSVRPNTPAAKKQRSNIVIMTVVLAFSGGLDTSICVPILKNMYGYDVVTVAADVGQPMATDKGNKHYTLDLKDAFVKHVFPAIKANALYEG-YPMGTSLARPIIAEEIVKIAKKENAAAIGHGCTGKGNDQLRFDYIFR-MHGFDIVAPMREHNMTREWEIDYAENNVPIPWSVDENIWSRSIEGGRLEEPHPPEEIYHWTIVTIGFENGVPVSLNKLAGKHSVGRNDMVEDRVLGLKARENYEHPAATVLIAAHKDLEKLVLSVDDQWAELAYMGLIHEPLYDLNAFINTQERVTGTVDVQLYKGGLHIMGRASPIDQRDAIGYSKYFGIQKIVATGTFDILHPGHIYYLEESKKLGDELWVIVAREKNVQRLKMIQSLKCVDHAVLGDAVITIGFNQKDVVRITSSTKIIGIAHIFASFNNTIITVTDLSGAETICKSSGGMVVKQARNESSPYAAMQMAIIAQASKDKGITGLHIRVRAPGNGRQRSPGPGAQAAIRALSRAGMRIGRIEDVTPVPHDSIRAKGGRRGRRVIHPIDIVRAEVALAAQGVVGVRAKEIESHDTMAITRAISWIHYGATSNDILDTATGLQLKEALICIARTHGQQGVPTTYGLRFAIWASEVGQMTGAVGTMAAMYLGIGSSQVISRDRYAEYILANIATTLDKVGIEVRTLQRKQVGSSTMPHKRNPISEQVCGLARIVRSMVALLNNTLWDERDLTNSSAERITILCDHCIENLTHGINLAESVMIELAHETIREASMNRSKLNKELAQMLKGGVIMDVTSPEQAKIAEDAGACAVMALERIPADIRAAGGVSRMSDPKMIKGIQNAVSIPVMAKVRIGHFVEAQILEAIEIDYIDESEVLSPADDNHIDKNKFNVPFVCGARDLGEALRRVAEGATMIRTKGEAGTGDIVQAVRHMRTMNSEIRRSLLQFVHDNGKLPVVNFAAGGVATPADAALMMQLGAEGVFVGSGIFKSGNPAKRAAAVVKAVTNYNNPSMLAELSEDLGEAMVGINA--LMAERGSVIQWLCADKGLVTKLTEEGEEGLPERQILRKKNWTREQILSGEGRVHPNILDEIRDLLFEMGFTEFHGSSFWNFDSLYQPQDHPAREMQDTFHLAKCVLRTHSTSLSIQYLALKAFSISRVYRRETIDPTHLPEFEQLEGIVMDKLHFGHLLGFFKEFFEVRFRPGYFPYTEPSVEPWVELGGAGIFRKEVTAPWPVLAWGLGVSRVSMLRMGLKDLRQLYMARMHARRRGIASSVRPYVPAWSKEIEGKIVELRKAGLTCAQIGLVLRDKHGVPNVKLATGKRINAIVRENDLIPEDLRNLMHKALMMRKHLNRKDLNKRQLQLTEAKVRRLVKYYVGTKRLPTVVTGNKNKAAEVSDSIAEIAPLIVDDTGLFIEALTGFPGPYAAYVQLGNAGVLRLMEGRRAYFATSIAFGYDPIFSVQRTLAEMKNTVSHRARALKRVLGIEGTAWNFSAAVFGIHPREAAQHHAIDAVAFSIGPGLGPSLRIAATTARTLALGVPLIGVNHCVAHVEIGRWIVLYASGANTQVLGGKYRIFGETLDIGLGNALDKFARSHNLPHPGGPIIEKMAKLPYTVKGMDLAFSGLMSAAKMEDVCFSFQETAFAMCVEVTERALAHTGKDEVILVGGVGANARLQEMLYMGDNGAMIAYTGKIMGFRSDQVEGRVGKLKDKAIRTPALLPVVGIITNAYIFSGLHEVLDFDGLIMTDSGSFQMSVYGSVDITLSFQDIGSDIWVPLDIPTHPITMARMPVQGAVCPVGAVVPLMESYRACVHLFGAGHPSMFALAAALGCDVFDSAAYALYAKEGRYITYGTLKLDLPCACPVCREELKKLLAYHNLAIRAAIQDGTLWELVRCRAHPKLLRFFYRRRTEVFGPLPYELATFPAGTTLGCCRQVGRAAVLIDCGESLDAVVLTHAHLDHSAPVYTTPATRDLATMLQLDYLDVNNAGHILGSAINVAFTGDLRLFNPAVESLVIESTYGNETLGRGGKVLIPAFAVGRSQELMLAIEKVYLDGMIKEAYPEYLN-VIISTSGMMNGGPVIEYLPKNMIVFVGYQAEGTYGRRIQKG-FSGHADRVFTIHGE--EFIYEAPKLAEFSNM-CVMNTIHFPKDAGKYLTSGIVFSENASIHRLQVLDIGRIVELPIAIVIGPHPAVTFAASTEG-KEMNYAAEIL-NGIQVP-AEIILYGYLTFVDISGTYDQPVLEIVGIVPAGAEHKAPYEPDVYLTPGGAVIQIKKMGKNAIMAAFAAHTSLKHVVIVDEDIDVEFAIATRVRADTDVMIISGVRGSSLDPCRDATIPLEFIRA----------------------------------------------------------------------------------------------------------------------------------------------------------------------------------------------------------KNILSVRDMELAVLFFEPSTRTRMSFSAAMRLGGKILNLGTSITKGETLSDTIRVISGYAIVLRHPKEGAARLASEVPVINGGDGAGQHPSQTLLDLFTIRESIENIDVGLQGDLRYGRTVHSLAFALAKYHTIAPDGLDFELDVLYVTRLQRERFPDPVAFANYASTAKPGMIVLHPLPRVDEIDAKYFEQAHNGVPIRMAMLNEVINVISVGGSVLFAVVGGGGEARRYIECRDIGLSDEIGIQVTRINAALLIKIVVMGGTPGQTTDAVAAVLAEEGASMMINMTAIDGIYTADPKKAKAKRHMVIDLVAAKITERSGIPIEKALLKGTIVGKRLNNIRIVLGVCGSIAAVETIKLAHELRRRGARVTIISPAGCGIIYACQNPALTEITGMVEHVKYCADLLLIAPATANTVGKIACGIDDTIITTFATTAIGRVVVPAMHSMYRHPANLETLKIDVVPPREKAKIAGIDEICLAGKRVLISGGSCREELDDVRILTTRSSGTMAKELALEALGAEVTLVMNPYYLSAAAISDFAGKIKSLEKLIVGFKLGRIVLVLAN----MKFGGTSVGAVVVSAMTKVTDQIITRDYIISFGEKLSAILTDGVPVIQGFAGCVTTLGRSGSDYSGAIIGAEIIIWTDVDGVMTTDPRMIPEALEMMEMSYFGAKVIHPRALLPANIPVYVNVVSVVGAGMAGPGTLYRIFHGLGSEVNVSFVVKAVRAIHEE--------------------------------------------------------------------------------------------------------------------------------------------------------------------------
>GCF_000007065.1|Methanosarcina_mazei_Go1
AFSDWYLLWMAEIMDVYPVKGLYVWYPFGFAIRSGHQETLFPLLIPENEFMKEAEHIKGFENEVYWVTHPLALRPTSETAIYPYKKWVRSHADFPLKLYQIVNTFRYETKHTRPLIRLREISFKEAHTVHAEDAEAQVAIGLYTVPVLRRRPDWDKFPGADYTDALDAVMPDGKTLQIGTVHHLGDNFAKTFDIKYEAPDGHQTCYGISERSIAATISIHGDDKGLVLPPEIAPVQVVIIPIGIRVEVDASDRPGAKYYKWEMKGVPLRLEIGPRDLQAVAVRRDILGIPLYVARTVNRPRGTRDFLIITPTFEHDLFTLKNFTDKGGREMTLRPELTAPVMRFPKPLKLFYFENCFRYERPQKGRFREFWQFGVELIGSDSDAEVIAKLGNLAVIRMRLVDKLDFGIARGLDYYTGMVFEVKQVCGGGSYQ-LILFGGGVPSTGFGIGFDRIMEICFKAQLVIIVGEKELEAGDEKDLEGLLESDLAVSVSQLTGTKPVHIVFVGINGTGKTTSISKMTLGYSVVLAAGDTFRAGAIDQLGHADRLGVKMIKDPAAVIYDAVIDFVLSDTAGRMNLMAQMEKICRVSPDLIIFVDEAVAGERAAQFNPIDGSILTKIDADAKGGAAISIILFFGVGQGYEDLKKFETGIVQGVGFRPFIYQLAKGLSGYVKNLGNYVEILIEGDKPPLAKITFIIVPSEIIPPDTAICEQCRSEIFSRYYHYPFTVCTNCGPRYTTVTLPYDRENTTMADFPLCPECEKEYTDPLRRYHAQPVCCPKCGPESASDLLQEGSILAVKGFGGFHIACNARQEEPVNELRRRLKRPEQPFAVMAKNAGYLTSHRRPSVSPGLHIGVMLPYTGTQNLLFYVMTSANLPGRPMVVDEALEKLKGIVDFYLLHNRVIANRNDDTVIRIVNGQSRGYVPEPVEIGVGAEMNTVTVAYISQYIGNTWSC-DLHPSFNTTRFALKIQHHYAHMLALMADNILGIALDGVGYGGDGTIWGGELFERIGHLLQPMPGGDLASVPSRMVLGILFPQGDSSSTGRVLDAASALLEITYDGEPAMKLESANLAFAVSLAKGISELSLKIGLSGGVAYNDHITAPCGDGCISFGQAIEKKLRIMHVCGTHERTIAKYGLRSVLPQYIEVISGPGCPVCVTPEDIDIAIALAKGATVVTFGDMMRVPGDSLLNAKSEGADVRMVYSIDDAVALAGPDLKVVFFGIGFETTVPANAAALLNFSLLASQKQTPPAVVDAFIAPGHVATIIGTK-GFPVVVSGFEAADILLGINILQMQVEKGISRVDNGYPRVVKPEGNTIALKMMWRGIGNIEDSGLVLREEFRCICAAILTGKAKPSQCPNFGKECTPKKPAGPCMVSQEGMCYNWYKYSRILVTNDDGVYTGLKAALGEVTISAPAQSGVGRSISIYAVGGTPTDSVILGVVLSGFNIGENISTTSGTIGGALEAASYGVPAIAASMENVDLLNINIPITRLAHVSITPISGIVSYGAYVPRYRIKEEIARLWGGLMVYEKSVPIDEDAATIAVEAARNAMIRSGVDPSRIGAVYTGSESHYAVKPTSTIVAQAIADFEFACKAGTAAVQLGLAIGADVSQGAPSDALEYTAAAGGVACLIGDTPDFWRRYPEHGGRFTGEPGYGLLEKLGAEDYDYAVFHQPNGKFPSIGNTYSGSCLMGIAATLDQAPGDRIFATAFGSGAGSDAFSIDYARYMVDISEKNLARAAGEIVLSEKGNVFATARVAAVLAVKKTPETIPMCHQIPITGIDKTGVEMEALTGVSSALLTVWDMVKSAEKDEIGNYPHIRVLEKLK-----------------------------------------------------------------------------------------------------------------------------------------------------ELGLKAGLEIHQQLDSKEKLFCRCPFRYLRAESEMGEKDRAAVEQTTCLVENDEEPPGELNREALDISLGVAKLFNKPVDQMHVMRKIVVDGSNTSGFQRTAFLASDGCRIDSLCVEEEAAQKIEIYSLDRLGIPLVEIATAPSPRHAREVAEYIGMVLRSTGKVKRGLGTIRQDVNISIARGARVEIKGVQALDLIEDIVRKEVERQLNLLFIRQELATGLFVSKVLQRKFNGLVGRLGTEFSDRAKTGVGGIFHTDELPNYGITDAIIMVADVILRAGIPEEGNTAYMRPLPGAARMYPETDVPQIENSTLIARTLVEIRRNEIAKEAIALGPLMGIVMKEFRGKVDGKILISQNRGRGTPTYRAPQGEVIDIEHDPARSAPIAKVAFLLASEGVAVGNIPGNIVPIGNVPEGFFICNIESPNDGGKFVRSSGVYATVVTHRTAVSMPSGNCRAVVGIVAGGGRDRPWLKAGKKTRAAKYPRVSAVAMNPRDHPFGGGAWKHPGKPTTVSRNAPPGRKVGLIAARRTGMKTLAILAVLGSHEYFIPFPTMGAVIRDRKALFDVGVAGPLVGLFVSIAVTPVAFAGWVGMFVTLLNLLPAGQLDGGHVLRYLAAGVHIGTQQKTQDMMRFVYRVRTDGLYVLDIQSTDERIRVASKLLSILVVSSRQYGQHPARMFSRALGTLGRFIPGSLTNPDVIIVTDPAGDAQVLKEASIGVPVIALCDTNNNVDLVIPTNNKGRKALSLVYWLLAREVSRAEVQLVKAYGLRNKKEVWKAAYRSEARKLLAKLIRYGIIDANVDDILSLKENILERRLQTQVLRLGLARTVQARQFITHGHIAINGRKATIPGMLVSEDEMHLRHLVRIMNTDLKGAALTGLPGIGRAGVDPLGYLPDEEVPSWMLNRQKDLTTGQDKHLLGTDILEDINNLKKRAYRGLRHERGLKVRGQRTKSTGRRGSTVGVSRKGKYAANILKTRKDARWKGRRVLGLNVKADPLGGAPQGRGIVLEKVGVEAKQPNSAIRKCVRIQLIKNGRQVTAFCPGDGAVNFIDEHDEVTVERIGGRMGGAMGDIPGVRFKVIAVNNVSLNQLVIGRLEKPRRX-KIFGKWDPEVEVRDLGIKRVPHSSGKHRQQFNKSEISIVERLANNLMTGKKQTLRAVEEAFDIINRKTQQNPIQILVDAIANAGPREEVVRLKYGGISVPKAVDTAPQRRVDTALRYISMGTAFKSKRSVAECLATELIGAANRDTSFSINRKDAKERVAKAARXNIKELIKVFGMVREGILAIQKIRRDLKKVSRNTLTALIFTNESPFKLYPIKAGAIAPEDIIVQKGPTSFPPGPILGELQSAGIPASIDAGKVAVKETKVVCKAGEAVPKLATMLSKLEIYPLIVGLDAYDDGLLAVDENAFNLSVNTAYPTGATILLAKAYESKSLGVNAVILLLAKAHLEAVKKRNFSESVDLAINLKNLDMNKNRVDEVILPHGLKIGVFAKGDVRAKAAGDKNKARVLACDLFIAEQFMPIIGKNLGIVLGPRGKMPIPLMPNKNAVKLRSKDLSENIETIMYVTTTMGKSERIVEALVPGGKANPGPPLGPALGPLGVNIKEVVEKINEKTRDYNGMQVPVKVIV-KKNVEIEVGTPPTASLVMKELGIQKGSGNAVGNLTIPQVAKIARMKKVLSYDLKATMKEVMGTCVPMGVNVEGMKAKDCALDEGKFDDLLYKVPFRRRREGRTNYHLRLKLLLSGVVRKSARQIQLLEGDITYSSAVSSELAYGYTGANTTAAYLTGLLFGLKSLQKGYGGILDIGLSRVYAALKGIVDSGFEIPCSSDVFPSDERIRGEHIAWVPKTRLGKLVVEGQVASMDEAISGLPIREPQIIDMLLPDLEEVLDINMVQRMTDSGRRVKFRATVIVGNRNGYVGLGQAKDVQVPAIRKAIAAKLNITYIRRGCGSWECACGPHTVPYETGKAGSVSVTLIPAPRGLGIAAGNATKVLEKAGIKDVWTKGTTRSTLNFAKATYDALNQYAVVRLRGQDTMKMLRLHHCVFLPQKVKDYVAYGKIDTLAEVLENRGRAFAEAVVKLKPVFRLHPPRKQGGVLGHEENINVLLHKMRIKK---FRGSRTCGGGTHKNRRAGNRGGRGKAGGCKHVNVGELDELAKVLGSGRFSASAREKIENAGGSCIGKHKTATARATGKVRINKELAMMKISEPLLIGLDINDVRGGGIVGQANAVRTAVARGIVEYDRNLLVSDSRQKEAKNFPGARSKYQKSYRX-VIDAKGLILGRLASSVAKQLLSKVYIINAEKAIISFPKRPDRILKRTIRGMLPRGRDAMSRLKVYVGVPYYVELGEVSTLITDDGLRLDGRRADEIRPMKIEVGVLSRADGSCYLEWGRNKILVGVFGPREAHPRRSQSAVIRYRYNMASFSVRARPGPSRRSIEISKVSREAFEPVIMAELFPKTAIDIFVEVLQADAGTRTAAINASSIALADAGIPMKGLITSCAFGKVDVLDLNDFPVAMT-QDGEITLIQMDG-LTPDEIGLELVKKGCILEIQQAVLRGSMYRRQRSFTRYMGGVPGSQVIHYDMGDCQIRHTALEAARITANRHLVGFYMKLRVYPHEVLRENKQATGAGADRVSSGMRRAFGKNVGTAARVMQKLFNFPAAKKALWHAGQKLLIPGGVSSPVSANGSKRDLDGNEYIDYCLAYGPAILGHNQLDRGWLYGEVTLAEKIDMLRFVSTGTEATSALRLARTRRNKFIKIEGGFHGAHAVLVKAGSTLQAPYNDIVIIEPVLGNIGPVLPLGYLEELRKLTNDVLLIFDEVITGFRLAMGGAQFGVVPDMTTLGKIVGGGVFGGKREIMYQAGTFSGSPCSVAAGIAMMLASGVFLFISAVHLTIDDFTILLRVDMNSPMDMRIRSKVVVLAHQSRPGKTMKPHAHLLSRYLGRQVTYVDDIFGTFAKMEDGDVIMLENVRFYSEESFMVKKLAPFVDIFLNDAFAVSHRSHLSVVGFTPSGAGRVMEKELISLEFVLGGAKVDDSLRVTRVLLTGVVANVALAASGLPKDVALNDIGLETITVVLNGPAGVSEIDFALGTHDFSIIGGGHISVEVSHISTGGGACIDFLAGEKLPGVEALKALKKLIIDERTVNEVVKDIQRALLQADVNVKLVMGMSIKERAMKEDPPAGMNPREHVIRIVYQELMEITIMMVGLQGSGKTTSAAKLAGLKAGVVAADTFRPGAYHQLKTLSNVGFYGEPDAVEITIHGLDIKIVDTAGRHALEADLIEEMDHKFMVLDAGIGQAHAFNGITGVIITKLDGTAKGGGALSAVSETKAPIAFIGVGETPEDFEKFEADRFISRLLGKSLMEKAEEEALMQGRFTLKDMKQLEANKMGPLKQIMSMLPMVIMDSMTEEMADPKGSRIKRISRGSGCEDVRELLYADSGVDIIGHYAGLLDALAMTTDGVGSKVLIAWNTVGIDCIAMNVNDLLAIGAEPVAFVDYLALIGEGLLKGAGGETATLPDIFDLAGTCLGYVRVGDVIVGIPSTGVHSNGYTLTIGDDLLEPTRIYIE-VLDVVHGLAHITGSGLLKEIFKFLLEMYRTFNMGMGFLIILIVGKI-MIIFSGGTGTPKLLDGLLTVVVNTAEDLWVSGNLISPDLDTVLYLFSDQIDRKRWWGIENDTFGTYERMKELEGLKLGDRDRATHIIRSNIIR-GASLTDSTLSSLFGIILPMSDDPVSTYIETQDFWIGKRGEGVSEASISKVLEAFEKEENILIGPSNPITSIGPIISLPGMRELLKVVAVSPIIGNAPVSGPAGKLMPACGIEVSSMGVAEYYQDFVRCSILGFGAIGQGVAEVLLVDSRGHDLVIETTPTNGGAGLIGKDVITSNKGPLTLKYRELMEAARFEATVGGSMPIINAGNRLKSKGILNGTCNYILTRMDILAESMELGIAETDPTYDVDGIDTACKLVILANATGITKIKLIGEIHVAPRLVVRGTLNVASTVTGKGAGPVETASAILSDLI---------------------------------------------------------------------------------------------------------------------------------------------------------------------------------------------------------------------------------------------------------------------------------------------------------------------------------------------------------------------------------------------------------------------------------------------------MCGIVGYSLKKLEYRYDSAGVTYKAVGKIIGHTRWATHGRENAHPHKISLVHNGIIENYETDTEVIAHLLEGSYALAVSPLVIGLAASDVTAFVDDFETEHFMLKEIHTSWHAGLLGKYLFGTLAIAITQADTLATLAITNVVGSTTREANSVLYTRAGPEIGVAATKTFSISYVHAEGFAAGTIEIPEGVSAKGPKGTAMVGTFSHLKNLIIGVSEGFECKMNIVYAHFPMQVKVEGLVIGNFLGEKKPRIGNEIVVSGINKEDVGQTAANIEQKTKIKFQDGIYIVQLDPLANALSTIKNAEACIVRPASKNINVLKVMQLGYIGDFEFIDDGKAGIYSVTLVGRINKCGAIKPRYSVGWEKQFLPAKFGALILTTSSGVMSQYEARKKIGGQLLAYVY--MRTMVEKVIVHMGVGESGQLVNAEILKTITGQEVVFAKRTLPAFSIKKNEPIGCKVTLRFLGTSFEQFDSLGNVSFGIEEHTDFPGMRYDPNIGVFGMDVTVVLKRPGERICKRRRKIPTVTVDDAIAFLYGVEVTAPLHIRLSEALAKQYGTRSAAVITGDTVKIMRGDFGKVQSVTIAVDGVIKVDGTPINPSNVMITKLEMKDGRRALNAGAQIACVDNTGAKVVEIISVKRGVKNRMPCAGIGDMCVVSVKKGTPEMRKQILLAVVVRQKQEFRRPDGLHVSFEDNAMVITDEDGIPKGTDIKGPVAREVAERFPKIGTTASIIVDIGLNIPAPSDAYCPFHGTLPVRGQILVGTVVTVVIERSKYQRYEKRRSKIHAHNPACISAKVGDIVTIVECRPISKTKSFVVVK--SEIRTMTELENLKNELVRERAGGAPDNPGRIGEIRRTIARIKTIQHELEKKFVSMDEYFAQLNRAGYGGMELNTPMGTQIIIYSEKPGMVIGKAGKVIRKLTENPQIDAQEVKPELNAQMMASRLAASIERGWYFRKAGTIRAVMNAGALGCEVVISGKLTGARSRVEKFDGYIKHSGHVAIKKLGTLGCKVRIIQTSKAMGSEISPKKSREVCKIKGMKFLEDVIAMKQAVPFKRHGGRYPVSASKILKVLKNAESNAEYKGLEPANMYIIHAAIQRGRIHGFMPRARGRASPTVNIEMILSTYRGKTVSELQELSLEEFAELLPSRERKKVLHEFK--RTHHRDMIILPEMIGIAIEVHNGKEFVNVEQPEMIGHRFGEFAPTRSRVNHGSAGVGATRSSKFVPLKX-INYPFVTEKAM-MLLDENKLQFIVDRSNKKQIVEDVEKLYGFKVKAVRTMTTMKGKKAVLAFEAAHEIATRIGLMGEIELPAVFDYRPDLIKKAVLALQPYGPSLYAGMAARVPHKGGRRAHPPKKVNTKERRYAIRSAIAATILVNLRGHIFLPIVAVNDLENLERTKQFLEAAGLDVLRAIRAGRGKLRGRKKKSVLIVAKAARNLSGVDVSLNAELLAPGTHAGRLTVWTESAIGKLHRPKRGSLAFSPRKRAKSHIPRFRAWPEKLQSFAGYKVGMTHVNSLTQGMEIPVTVITPAIRAAVRAYGVP-KKPDIMESGISAKFEYAKSILGNLVNNGTVVDTAAITIGKGTQGPVKRWGIQLKHSRQGSLRQIGTLGSNPSRVSRVPQMGQMGYHQRTEFNKRILKI-EVTPEGGFINYGLVRGDYVLIKGSVPGPKRLIRLRDPIRAIRIGLEIHVQLKLKTKMFCGCSTDYAAPNTHTCPVCLGLPGALPNKKAVEAAIKVGLALEGEIQFHRKNYFYPDLPKGFQVTQYDYVVGITRAHMEEDPGKLVHVLIDYNRSGMPLIETVTEPDMRSPKEARRFLDKFRILEYLDVFDEGAMRVDANVSVHWGTRVEVKNISSHKGVERALLYEIMRQKNVIKITQETRHFDEGRGVTISMRTKEEAEDYRYFREPDLMPLPELPDAKRARFMHARALTSKIMLADFYEGAATWTADVLLGELMVELVTLFAVAETIAENEAAVQSLNFLVGQVMKKTKGTADAKARELIVARIRLSGISDLDGVCQVKSIAERTGVNISGPVPLPTKKLVVPTRKSPSGDGTATWDHWEMRVHKRLIDIRALRQLMRIQVPKDINIEIVLKVYLESFGCSASQASAQAEVYICNSCTVKVIVSGCMPHILGVICQISQGCVKHARDGCREIWLTSQDDSQYGMDTLPELLFKVRVGMKLLHLPIQSASHSVLKMNRLHKMSLFTDIIVGFCDETDEDFEETIEWVKYRPEKINISRYSPRPHTKAFSVKRSRPVVIKVALAYSGGLDTSVCIPILKEKYGYDVITISVDVGQPKADAKAQKHYTIDAKEEFVRYIFPLIKANGNYEG-YVMGTSVARPLIAKKVVEAAKKEGAIALAHGCTGKGNDQLRFEA---VQTDMDVIAPMREMNLTREWEINYAKHGIPVPWSVDENIWSRSIEGGRLEDPVPPEEIFEWTIVDIDFEAGVPVAMNEIAGENGVGRTDMIEDRVLGLKARENYEHPAATVLLAAHADLEKLVLTVEEQWSEMAYAGLVDDPLFDLNAFIDSQERVTGTVKVKLYKGALTILARSSPIDQKDAEGFAKYHGFQRVLATGTFDILHPGHVYFLAQAKALGDELFVIIARDSNVQRLEMVDALKAVNKAILGSDIIALGYDQRKVVRICSTGTIIAVAHIKSSFNNTIITVTDITGAETIAKSSGGMVVKAARDESSPYTAMQMAGLADQLRDKGINGIHIRVRAPGGNKQRSPGPGAQAAIRAFARAGIRIGRIEDVTPVPHDGTRPKG---GRRVIHPIEILQTEAALAAEADMGERVDEIEHHDMMAVVVAISWVHFGATSNDILDTATALQIKDATVCCGRTHGQIGVPTTYGLRFAIWASEIGQMTGAVGTQAAFHLGIGSNQIIQRDRHAEFVMANVVTTLDKIGIEIRTLQRKQVGSSTMPHKRNPISEQICGLARIVRAMVELLNNTLWDERDLTNSSSERIVILTDHILENLRNGLNMGEAVMIELAHELVRTAAMGTELIKRGFARMQKGGVIMDVTTPEQARIAEEAGAVAVMALQAVPADLRKAGGVARMADPEIVQQIIDTVTIPVMAKARIGHFVEAEILEALGVDMVDESEVLTPADPYHIDKTQFTVPFVCGARNLGEALRRINEGAAMIRTKGEAGTGDVSQAVKHMKQIQGEIRAELVVETAKMQRLPVVNFAAGGVATPADAALMMRLGADGVFVGSGIFKAENPEKMAKAVVEAVNNYDNPAKLAEISKGVGAGMKGISAQEALQERGAAMQAMLQEKELASSLTKEGETGLPERQIIVKKGWTPELLKSGATKIHPYLIEQMRQIFLEMGFTEIKGGSFWNFDALFQPQDHPARDMQDTFHLGRNVLRTHTTSVTIKYLAVKAFCIDRAYRRETIDPTHTPEFEQLEGVVMDKMSFADLLGLLAEFYEVRFRPGYFPYTEPSVEPWVELGGAGVFRKEVTEPLPVLAWGLGVSRLAMLKLGLKDLRLLYMAKMHTKRKGKSSSTRPNPPEWCDEVTTITLDLWKQGVSTSEIGMILRDRYGVPDAKLVTGKKITTILKENNVLPEDLTNLIVKALGLRKHLNKKDVNKRALNLTESKIRRLVKYYKQEKVLPVFVTGNKGKFAEVEDELEPIAPVMVDDSGIFINALNGFPGPYSRFVELGNPKVLKLMEGRSAYFKTVIGFGYDPIFEYNMTFGELKNKVSHRRRAVTFILGIEGTAWNLSAAIVGIHPREAAQHHALDGIAFSQGPGLGPCLRTVATAARMLGLGIPLIGVNHCIAHIEIGIWVVLYVSGANSQVISGRYRVFGETLDIGLGNALDKFARGAGLPHPGGPKIEAYAKLPYVIKGMDLSFSGLSTAASLEDVCYSYQETAFAMVVEVAERALAHTGKKEVLLAGGVGANTRLREMLFMGDNGTMIAYTGLLMSFRTDDVKGRIGKLR--VVETPTVMPVIILITNSYIIYGLHELLGFDGPIMTDSGSFQLSVYGSVEVILGFQKIGSDIIVPLDIPTPPTTAERLPVQGSTYPLGAVVPLMESYRSPVHLFGAGHPMMFALAVALGCDLFDSAAYALYAKDGRYITNGTYHLELPCSCPVCSEELRKLLGRHNLYIKQSIKDGKLLELVRCRAHPKLLTYFYCSRPEVFGTFPAEMEVYPF-SFKGGCREVGRSGILLDYGIKPKAVLVSHGHLDHCGEVFMTPPTADFTALLGRDTLKLANAGHIPGASGSLFYTGDLRLVPGAEDTLVLESTYFHETLDIGGTALIPAFAIGRTQEILMLLD--YVDGMGRDVYPEYLRNVIVTTAGMLNGGPVLYYLPGSKILLTGYQVEGTNGRLALEHRFSAHCGDVFVMHGEYRDFIFEASRIALFHNV-VIMNLLHFEKDGAPYITAGIVVSENASIHRLMLVGAARLVPLPVAIVLGCDPTIIYATSTAG-KEFEYAAALR-NGIKVP-SEIILEGYIDFVDITGTYDEPVIHITGILPAGPEHLVPYEPNVVLTEGGCVVQIEKQAKNAIMAAFAAHTSLKHVVVVDEDIDVEFAIATRVKGDMDILTITNVRGSSLDPRGDATKVLNFERA------------------------AGKVIFYRLSTIQLFNISVMDKFQLILEIFAKRATRRSKLQVELARLKYEIPRARAVSLVKKEERAGFMGLGDYE-DADLKKRIIEDELLVALAGYTNAGKSTLFNAIVNELFTTLVPTTRAALLTDTVGFIEELPHWLVDAFKSTLDEILILLVVDAGEPIITVLNKIDLLFVSAKKRHVISMKDFSISLLFFEPSTRTRLSFEVATRLGGQVLSLGSSVMKGENLADTIRVISKYLIVLRHPLDGSARMATEFPVINGGDGSVHHPTQTFLDLYTIRRELEGLKIAMAGDLKYGRTVHSLCYALSLYTFVSPPELRMDIEVLYMTRVQRERFPDPQEYEKVKNKADPELKILHPLPRVNEISARYFEQAFYGVPIRMALLALTIGVLSLGGSILLVVTGGGEAARDYIGARAMGACDYIGIEITRLNARLLIKVVVMGGTPGQTTDAVASILAEYRADLLTIATSIDGVYSSDPNCPCAVKYSPVDPVAAKIIERCKLDLVEVICGGTWITSSLAGKTIVLGVTGSIGAVRVVELSRELIRNGAEVHVMTEAAKHILYATGNPVIAELGGRVEHVEFC-DLLLIAPATANTIGKIAYGIDDTTVTSFATTALGSMIVPAMHSMYRHPANIARLKISMVGPRGVAKIASNEEIVLENLKVIITGGSTAESLDPIRVLTNRASGKTGRELALEARGADVTLVHRDVLISSAAIADYTEKIKSTRKLIIGFKAETLDMIAANDVIVMKFGGTSVGVVVTSALGGVTDRLLEIDYISSYGERLAAILTTSILVVTGFIGEITTLGRSGSDFSASILGAEIWLWKEVNGIMTTDPRIVPEAAEAMELSYFGANVLHPRTIEPAHIPVRVCVVAVVGAGMAGPGVAKRVFGALGSQYNISFVVRAVKTLHDEMIIGTRGSQLALAQTIKTSGDRRPLHAVSGVGAFVRELDDVMLAGEIDIAVHSMKDMPTIAIPTVAVLKRDFDILLLDELPQSIIGTSSLRRTAQIYRPDIITQNLRGNIDTRLRKLQYDGIMLAKAGLERMFCPSPNQGTVAVVTREGVTEIERILILGGGCTPVGSYA
>GCF_000063445.1|Methanocella_arvoryzae_MRE50
NFSEWYLLMTAQIMDVYPIKGVYVWYPFGFSIRVDHQETYFPMLIPKPELLKESEHIKGFEDEVYWVTHPLALRPTSETAIYPYKLWIRSHADLPLKLYQIVNTFRYETKHTRPLIRLREISFKEAHTAHADDAEKQVAMDLYSVPFIVKRPEWDKFPGADYTMAFDTMMPDGKSLQVGTVHHLGTKFAKTYDITYEDEKGNQTCYGISERCIAAVIGIHGDNKGLVLPPNASQTQVVIIPIDIVAVIDDADRPGAKYYKWEMKGTPFRIEIGPRDIKVMLVRR-LLGEAHTMARSFQSLKGFRDFYVDSPSVESDLFRIKSFKDKGEREITLIPELTPTIARMRRPIKWFSMPKMWRYEEPQSGRLREFYQLNVDIYGVEADAEVLAKISDRRFMQFAAIDKFDPAIIRGLAYYTGTVFECRAVFGGGRYDKIVLFGGEMPAVGFGMG-AVLEILMFGNQMVLILGDKEMAEGSEKDLEALLESDVALPVADLTGQRPVVITFIGVNGAGKTTTIAKLGQGYGVVIAAGDTFRAGAIEQLEHADRLGIKMIKDPAAVIYDAVKDIVLADTAGRLNLMEQLRKINRVVPDLVIFVDEAIAGERAKLFNPVSGTILTKADADAKGGAAISIILFLGVGQEYKDLKKFEKGIVQGVGFRPFVHRIANGVVGFVQNLGTSVAIEAEGEGPPLSRIDFVIEKSGFIPPDTGICNSCIDDMRAHYKDYWATSCVDCGPRYAIMTLPYDRETTSMTDFPLCEDCLKEYTNPKRRYHAQTISCPKCGPKQTISALQDGKIVAIKGVGGFHLCCRM---DVTPLLRERRKRPEQPFALMAP-LPLLDSLKRPAVSPGLHVGFMTPYTGFHHLLFLIMTSANLPSEPMVRDEAFERLGGIADCFLLHNRRILNRCDDSVLRWNNGSARGYAPTSFVLAMGPELNTISIYYVSHHLGNIIIACDLHPSFLSTRLGRPVQHHRAHIGSLVIEHIVGVAMDGVGFGEDGTVWGGEIF-HPVGLLVPMPGGDLATFPLRMVAGLLLEQGMTSSAGRVLDAVAAVLGVTYEGEPAMKLESADIAAAATLAKAFADQACIVGFSGGVAVNAAIGLPCGDGGVSFGQAAAKALKIMHVCGTHEYTITKSGIRSLLPANVKVVMGPGCPVCVTPQEIDACVELAEGKIICTYGDLLRVPGSSLYDTV---GDIRIVQSIAQAVDIARPDREVVFMAVGFETTAPTTAAVLLNFSIIVSHRLVPPAMLNGFLLPGHVCTVMGI---VPQVIAGFDAMEVLYGLYLLVKQIVEGRAVVENAYARAVKPEGNLKAQKMMWRGFPVIPDSGYKLKPQFGCLCNELLRGVKEPTDCKLFGKACTPLKPVGACMVSTEGACRIWYTYGKILITNDDGVAPGLMAVLGEAVIVAPAQSAVGRSMTLYAVNGTPTDSVIMGMVISGINIGENLSATSGTIGAAMEAANQGVPAIAVSMEGVDLLNVNIPVTRLAQVSITPLRGISAYGAYVPQYRIKEEIAKVWGGLMVSEKSVPVDEDTATIAVEAARNAIARG-ADPKKIGAIYVGSESHYAVKPTATIVAAAIADFEFACKAGTAAIQTALAIGADTSQGAPGDALEYTAAAGGAAFVISDTPDFWRRYPRHGGRFTGDPGYMMLECQGTSDYNYAVFHQPNGKFPTMGNTYSGASMVGLSAVLDIAPGERIFVTSFGSGAGSDSFDLDYASYMVDVGAKAIAKAQGTIRLTKKGNVLATARVAGVMAVKRTWDLIPLCHQIPVSGIDKTGVEMEALTGVSVALLTIWDMVKSAEKDSTGNYPEIKVVHKIKTVKASATSANLGAGFDVMGIALESKNTAGLVATIKSGIRPGSGLGSSAAPAAGTELFSLGYSIAARGEMAAAGIVHADNVAPCIMGGLTLVAVLPSTKSARGILPQAAMLMAGVKDPVIIDTFNEKYRSALDSGAYGVAISGSGPTMLAAIGLKSGLEIHQQLATRTKLFCRCPFRYLRAESEMGEVDRAAAEQATCLVENDEEPPSPLNSEALDIALKASVLFNTPVDEVFAMRKIVVDGSNTTGFQRTCFIASNGVGMDTLCLEEDAASKVEIYSLDRLGIPLIEIATAPSPAQAKEVALAIGTLLRSL-KVRRGLGTIRQDVNVSIAKGARVEIKGVQALDLIEQVVEKEAQRQLNLLAIKDELITEIFKSKVVKPGFKGLIGRLGTEFSDRAKRGVGGIFHIDELPNYGITDAFVMVADVIRRAGIPEEGNTEYMRPLPGKARMYPETDVMSVPNPTLVARTIHELRRDKIAKEAIAMSGLMGLAMQKLRGKADGKLIMSQNRGKGSPTYRATEGIITEVVHDPARNCPIIRVKLILAPEGVGVGDKPGNTLPLSEIPEGCAICNIESPGDGGAFARSSGVYAIIVAHKTVVQMPSGECRATIGVVAGGGREKPFVRAGNANKATKWPVVRGVAMNAVDHPFGGGGRQHPGRPKTVSRNTPPGRKVGSIAARRTGVGAIAIMVALGSHEYFIPFPTMGAIIRNRKALFDVGIAGPLVGLAVSVVIIPIAFAGWVGLLVTVLNMIPVGQLDGGHVSRYLAAGVHIGTQQKTEDMKKFIYRVRSDGLYVLDVQSTDERIRAAAKFLSVLVVCARQYGQHPAEMFARAIGAVGRFIPGTLTNPDVVVVTDPIGDAQAVTEAIIGVPVVAMCDTNNNIDLVIPTNNKGRKALALVYWLLAREVSREETSLVKKYGLRNKKSVWKHAYRSNARALLGKLQTLGILDAKLEDVLALKDDIMERRLQTIIYRKGFANSIQARQFIVHGHISLNGRKITVPGYLVLSEEDMIKYIVRIANTDLDGTALTGIKGIGNAQVDPMGYLPPEQVPVWMLNRRRDIYTGEDKHLYGVDLTEDINIMKKRSYKGIRHERGQKVRGQRTKSTGRTGATVGVVRKGKFACRKLVDRKLYRWSARRVLRLDEKADPLEGAPQAKGIVLEKVGVEAKQPNSAIRKCIRIQLIKNGRQITAFCPGDGAINFIDEHDEVTIEGIGGRMGGSYGDIPGVRFRVFKVNDVSLEEMVAGKRDKPLRXLLLFGKYDMEVQIKDPSIKRVPHTGGKSFRQFKKADMPIVERLINKLMTGEKTCYGIVRDSFEIIATRTKQNPVQVLVDAIENAGPREETVRLKYGGINVPKSVDTAPMRRVDQALMFICAGASFKSKKSIESALADELIAASKGDVSYSVGKKDEKERVAKAARXKIVDGVKVVGIVDRGVPALQKMRRNLLRMVRNTLSLIVYTNDNPFKLYAAKGGDIAPSDIVIPKGPTSFKPGPLVGEFQQVGIPAGIEGGKVVIKDTKTVVKQGEKISKLAEALTRLEIMPIDVGLNAV-EGDLGMDEHAFNLSIEAGITTKDTILIQKAVESKALAVNAPIFIMSKAEVEAVKKRNFSESVDLAINLKNIDMSKNRVDDIILPSGLKVAVFAKGEVNAEKAGDKPRAKKLAVNFFIAEAYMPTIGKRLGTVLGPRGKMPAPLPPQAKSIKIRSKEIAENIDAIIYVKTTMGPAVKVVEVLVPGGKANPGPPLGPALGPLGINIKKVVDEINNKTKDYNGMTVPVKVIV-SRNFTVEVGTPPTSALVLSELKLEKGSGTPIGSLTIEQAIKVAQMKRMLSYTLKNAVKEVAGTCVSLGVMIEGKKPKEFEVNAGKYDDKLYKVAFRRRREGKTDYHQRLKLIVSRVVRRTSSIAQILEGDKVLAAATSAELAFGYKGSNTSAAYLTGLLIGYKAQEAGVEAILDMGLSRVYAALKGAVDSGLEVPCSEDVFPSDDRIRGEHIAWIPKTRLGKMVAEGKITTMEEAFTGLPIKEYQIVDALLPDLVEVLDISMVQRMTDSGRRVKFRTTVVVGNGNGYVGLAQGKGVQVPAIRKAINAKLNIIKVARGCGSWECGCGTHTVPSQEGRAGSLKVVLMPAPRGLGLAAGGAKKVLEMAGYKDVWSRGETRTTINFALATYKALESYAIIRLKGSDTLRMLRLNHCVVVEQVVKDYVAFGVINTLAMIMEHRGREFAAAVAGLKPVFRMHPPRKQGGALGYGEEIASLVEQMRKQKNKSYRGSRTCGGGTHKNRRGGSRGGRGHAGACKHINVGELDELAKLLGNGRASATAKAKIEELGGQIIGKRKTAIARATGVIRINKELVRLKISEPLIISLDINEIRGGGYMGQAEAARCAIARGL--HDRNLLVNDVRQKLPKNYSGARAKFQKSYRX-LINADGLIVGRLASLVARKLLEEIIIINAEKAILSFPKRPDQILRRTVRGMLPRGKDAMARLQVYIGTPSYMPLGEVSKLI-VDGKRLDGRGPFDLRPIKFQAGVLKRADGSCYLEFGGNKVMAAVYGPREVHPRHLQNAIVRYRYNMASFSVRKRPGPDRRSIEISKVSREALESVILKELYPRSAIDIFVEILQADAGTRVAGINAASVALADAGIPMKCLVSACAVGKADVLDLNDLPIAM-NQFGEITLCQMDGHMTSDEFALNMAIEGCLHELQKQALVGRMYKSGPAYTRYMGGVPGVKVAQFDMGNCQIRHDALEAARISANRYLLNYRFKVRVYPHQVLRENKQATGAGADRVSDGMRRAFGKAVGTAARVGQGVFNFEKAKEAMRRAGHKLLFPGGVSSPVSASGSHTDVDGNEYIDCCLAYGPLILGHGQLENGCLYGEVKYGKLMQKLRFVNTGTEATGAIRAARTGRDKIVKIEGGFHGAHAVLVKAGSTLQVPYNDILIMEPVMGNMGPILPKMYLRAVRNVTYDVLLIFDEVITGFRVSIFGAQYGVEPDLTTLGKIAGGGIFGGRKDIMYQAGTYNGNPLSLTAGMATMLQNGVFFFLSLAHKTVNDIRVLLRVDFNVPMETRIRVKVIICSHLGRPKGRMTPVARRLSELLGQPVKSLKECVGPEVEMNDGDVVLLENLRFYPGEEEFAKGLARLADVFVNDAFGASHRAHASVVGVTPSVAGFLMEKEVTSLGAVIGGAKVSDKLDVLVLIIGGGMTATFLKSRLLPTDVVVGDIGPQTITVFWNGPMGVFEVQFATGTRAVKVVGGGSTVEAVTHVSTGGGATLEFISGKQLPGVKALEALRKIAIDKEVIDEVVKDIQRAMIQADVNVKLVMKLSIKNRALTEAPPAGMNSKEHVLRIVYTELVNITIMMVGLQGSGKTTTSAKIAGLKPAVICADTYRPGAYDQLKQLCGVGFYGEKDAVAIVRNGLDVKIVDTAGRHALETDLIQEMDHKLLVLDAAIGQARAFNGITGVVITKLDGTAKGGGALSAVSDTNTSIAFIGVGETPDDMERFDPDGFISRLLGRALVERANEEKMMQGKFTLNDMDQLEANKMGPLKQIMSMLPLVIMDSMTAERDDPKSSRIARVAHGSGKEEVRELLYAGSGVDIEGHYAGLIDALAITTDGVGTKLLIAWDTIGIDCVAMNVNDLYVMGIEPLAFVDYISLTMIGLNEGAGGETAALPDIFDLAGTAVGVVKPGDVIVGLPSSGIHSNGYSLSLGEELLTPTRIYAE-VVGLIHGMAHITGGGLMNEVFKFIEEMYRTFNMGMGYVIICIVGKIMFTVLSGGTGTPKLLRGFLAVVVNTAEDIYASGNKITPDIDSVIYTIAGVIDDEKWWGIRGDTFNTYNALKAMEELMIGDKDRATHIIRTELLR-GSTLTEATLCDEFEIVLPMSEEDVTTVVSTQDFWITFRGEG--ALKPTEVMDVLGMSENIIIGPSNPITSIGPILALEGVRDALQVVAVSPFIGDRPISGPAAKLMKAKGFEPSTRGVAECYKDIYKIALIGLGSVGQGVLRVLATDSKGYDILIEVTPTDGEPGLRGKHVVTSNKGPVANKYRMLTELALFEATVGGAMPVFNAGNKIKGKGIFNGTCNYILTRMMVLSEAKELGYAEADPTYDVEGIDTALKMVILANAQGISSVKLIGELKVSPRLVVQGTLNAALCVIGKGAGSVETASAILSDLLLGPRPTLAQTWSEHCKHKIFCIRKSTNAGIIKFTDDYNVAFKVETHNSPSALDPYGGAITGIVGCDRDSAGTGAKLIAHTDVLCFASPRRIMEGVVRGIKDGGNKCGVPTINGAILFDDKPLVYCGSLGLMPPGTFIVMAGGRIGKDGIHGATFSSEELH-TAVQIGDPITQKKMLDMLLEAGLYTCITDNGAGGLSSSVGETAFSGGCEIYLEKAPLKYHGLDWEILLSEAQERMTLAVLAKRRGATVVGKVASIDMYLQDLMSDLNIASKEWVIRQYDHEVQGGSVIKPDAGVIRPIAVSNGINPYIDTYHMTADEAIRNIIAVGGIALLDNFCWCD-KTPDGKYQLVRANQALAFGTPCISGKDSMKNDIPPTVLFSAVGVVPAGDLVYAVGMTKDELGGSRFYCHDCSDGGLAVALAETALFSESASRFVVMCGIVGYSLGRLEYRYDSAGIAIKSAERIIGHTRWATHGKANAHPHRIAVVHNGIIENYETDTEVISHLVRGSFAFALSPLVIGILASDVTAFLDDGDIEHFMLKEIHTSYHAGLAGKYVLHTLIIALSQADTAAVIAVTNTVGSTARESQSTIYMRCGPEIGVAATKTFTISYIFSEGFAAGEIEVPQGVTTKGQKGQATVGTYSHIKNMMTGVSEGYEYHMKIVYAHFPIQVKVEGVTIGNFLGERKARTGDKVVLTGINKEDLGQTAANIEQACRIRFQDGIYITSMDPLANALSVIKNAETCVIDPASKIINVLKVMQQGYVGEFEFVDNGKAGQLKVKLIGKINKCGVVKPRFAVGWEKRYLPARFGTLILTTSKGVMSHYDAAMGIGGEILAYVY--MFTRIEKVTVHMNVGESGKLNNAEIMEKITGQKPVVAKRTLPGFGIKKGESIGCKVTLRFLKTALGRFDDNGNFAFGIEEHTDFPGMEYDPEIGIYGMDVIVSVERPGYRIKRRKQKIPSLTKDDSIAYVYGVEVEAPQHVRLSEELSKKYG-RTARVIVGDTVKVMRGDAGKVREIKVVVEGVSRADGKPIHPSNLMITKLVLDDPKRVVHTATRLEVADNTGARLVEVISVLRGRKNRMPKAGIGDIFIGSVKKGTPEMRKTIVRCVVIRQKKEYRRPSGLRVSFEDNACVLVDDNNDPKGTEIKGPVAREVAERYAKIGSTATIIVDIGLNVKAPKDPQCPFHGSLAVRGQIFEGTVVSVVVSRLKYDRYEKRRSKLHAHNPPCINAKEGDKVVIAECRPLSKTKTFVVVEVAKEIRGMSQLKDLRNDLLKQHTGGAPENPGRIRELRRTIARILTIKQEKEKKFVMVDEYFLKLERAGYGGMEINTPMGTQITLKAEKPGMIIGKAGKSIRRYTDNPQIDVQEVKPELNAQMMATRLANALERGWYFRKAGTLQRIMDSGAMGCEVIIAGKLTGARKRREKFAGYIKHCGKRAKKKLGIIGVKVRIMPTAKAMAYEVSPKHCQEICQIRGMKYLQDVIDKKRSVPFKQHSGRYPVKASTILKLLKHAEANAEYKGLETENMRIIHSTSKKGRIQGIMPRAMGRATALVTVEVVIGTYRGLTIAEMKKLDMNQVAALLPARQRQKLLNAVK--KTHLRDMIILPEMVGVTFEIHNGKEWKAVETPEMVGHYLGEFALTRHSVSHGSAGIGATRGSKYVPLKXIIKYPFITEKATLSLDKNNTLQFMVDRATKPQIKKAIEEMYNVKVVKVTTQITARGKKAVVTLSRAEEIASRLGVFSAITVPAVFNYRPDIIKKAVLALQPYGPDRTAGTAAVVPHRGGRASHGPNKINDKERIKAIRSAVAATTLVKARGYKYLPVVVDSEIESLKKTSELLTALGFDLARSVRAGKGKMRGRQKVGLLIVILAARNIPGVDVELNVEMLAPGTQAGRLTLWTEGAMKLLHAPRRGSLGYSPRVRARSQKPKMRNWAEKIQGFVGFKAGMSHIHSATEGMEIPVTIVAPQMHAGIRVYGIP-KKPELMENRIAGRFEFAKSLMGKAVGPGELVDVSAITKGYGTQGPVVRWGIATKHARTGKKRHVGNLGPNPHRIRQVPQLGQTGYHQRTEYNKRILKM-EITPAGGFLHYGLIRNDYIMLKGSIPGPKRMVRIRPAVRPVIIGLEIHCQLKLNSKLFCGCSTKHAEPNTHTCPVCMGLPGALPNKKAVEYTIMVGLALNCQIQFYRKNYYYPDLPRGFQITQYDYTIRIRRVHMEEDPGRLVHVLVDYNRSGMPLIEVVTEPDLRSPKEARRFINKLRILEYLDVFDPGSLRVDANVSLRGGARVEIKNISSYKGVERALLFEISRQQQMRKVVQETRHYDDERNCTITLRSKEQAEEYRYFPEADLVPLPELPDAKRERFKHAKVLTQEIRDANYY-EAATWVADYLKGELMVYILEQLAVVEVIKENGLAIKAFNYLVGMVMKKTRGRADPEINTLLKARIRLSGTSKLDDVCQVKKIAEKTGVSISGPVPLPTRRLVVPSRKSPSGEGSATWEHWEMRVHKRLIDIRALRQLMRIQVPKDINIEIVLRVYIETYGCTANEADSEADVIVVNTCAVTVLVAGCLAP----TIKIAEGCVRLVREGASELFLTSQDSGAYGLDTLPTLIFKVRIGMRFAHIPVQSGSDRILKMQRPYTETFSTDYIVGFPTETEADFRLTLEDLRNRPLKVNITRFSPRPGTPAAKKERSNMVVIKVVLAYSGGLDTSVCIPLLKENYGFDVITVTVDVGQPTATKKAKKHYTIDAKDEFVRYIFPMIKANAMYEG-YVIGTSMARPLIAKKCVEIAKKEKADAFGHGCTGKGNDQLRFEA---VQTDLPVVAPMREMNLTREWEIEYAKHKIPVPWSVDENIWSRSIEGGKLEDPIPPEDIYEWTIVSIGFAKGVPVSLQKIAGKHGVGRTDMMEDRVLGLKARENYEHPAATVLLTAHKDLEKFCLTVDSQWAELGYMGLVDEPLFDLNAFIDTQERVNGTVKVKLYKGSCMVVARESKLDQKDAEGYCKFHGFQRVVATGTFDILHPGHVLYLCEARKHGDELWVIVARESTIQRLFMVQSLKCVDHAVLGSEVIAIGFNQHEIVRIASSRTIRAIAHIFSSFNNTIITVTDLTGAETLAKTSGGMVVKQDRNESSPYAAMQMAMVAEQIKAKGIQGVHIRVRAPGGNHQRSPGPGAQAAIRSLARAGLRIGRIEDVTPIPHDGTRAPGGKRGRRVIHPIELLLVEAALAAEAEVGERVRAIESHDMMAVVLGFAWIHYGATSNDILDTGLGLQLKDSLVTAGRTHGQLAVPTTYGLRFAIWAMEVGQMSGAVGTQAAFYLGIPSSQIIQRDRHAEYMLAGVASTLDKICLEIRLMQRKQVGSSTMPHKRNPIAEQVCGLARVVRSYVALQNNVLWDERDLTNSSCERVIILLDHIITGLTRGVQMSEAVMIALAHEIVREASMGTSLIKRGFAKMQKGGVIMDVTNKEQALIAEEAGAVAVMALQAVPADIRKAGGVARMADPFIVQEIIDAVTIPVMAKARIGHFVEAEILQAIGVDMVDESEVLTPADDYHIDKTKFTVPFVCGARNLGEALRRIEEGAAMIRTKGEAGTGDVSEAVKHMKQIQGEIREALVIETAQMQRLPVVNFAAGGVATPADAALMMRLGADGVFVGSGIFKSENPEKMAKAIVEAVNNYDNPAKLAEVSKGIGNPMKGIGVEEILQTRGAAVQGMLAEKGLATVLTDEGREGLPERVIHRQKGWTPEMIATGSGRKHILGMDAVKRTLIEMGFKEMEGPEFYVNDLLFMPQDHPARTHWDQFNLKKLVLRGHTTSLTARYLAQKYFSVSQVFRNDTIDVTHLLEFCQIEGWIMDDLSMKELMGTFKEFYVLKFKPTYNPYTEPSLEIWIEVGNSGMFREEMMEPYTVVAWGLALERLMMINYGYTDIRDLHMAKMHTRRKGRSRSTRPVPPAWFEEVEKLVVKTYGQNATTSQVGIILRDKYGVPDITQVTGKKVTAILKENGTLPEDLVNLIKKAIRLHKHLNHKDLNKRALQLTESKVRRLVKYYHATGVLPYFVTHNAGKFREAEDDLSKIAPVIVEDSGLFIDALNGFPGPYSAYVQIGNKGILKLMEGRRAEFRSVVAFGYDPIFSYRFPVGEMKNEVSHRRRAL-RVLGIEGTAWSLSAAIVGIHPMAAAQHHAFDGVAFSRGPGLGPCLRTVATAARALALDVPLMGVNHCVAHIEVGRWVVLYVSGANSQVIAGRYRVFGETLDIGIGNALDKFGRHLGLQHPGGPKIEALARLPYVVKGMDLSYSGMMSAAK-EDVCFSLQENAFAMLVEVTERALAHTGKNEVLIGGGVGANMRLQSMLFFGDNGSMIAYTGLLQIYRTDEVEGRIGKLY--IVETPTVMPVIMLITNSYIIYGLHEMLDFDGPIMTDSGSFQLSVYGSVEVIVSFEDIGTDIGVPLDIPTPPITLAR-PVQGSTYPLGAVVPLMETYRAVVHLFGAGHPMMLALAVALGCDLFDSAAYALYAKDGRYLTDGTYHIGLPCSCPVCMKEIAGLLAEHNLYIKQSILDGDLMELVRCRSHPRMLSFFYLRRPEVFGVFPEELSSYPIGSIHGAGREVGRSAILLDYGIKPEVVVVSHGHLDHCGKVIATPPTKQLTRLLAEDTMEIADAGHIPGSSLSLLYTGDIRLLRGSKDALMIESTYFRYTLDIGGNVVIPSFAIGRTQEILLILK--YVDGMGREVEPEYLRDVVVTTAGMLNGGPVLTYLPKNKVILTGYQVENTNGRTALNTGFSAHSGEVFCVHGDFREFIFEAPRMAVFHDC-AAMNVMHFKKDGGAYITAGIVVSKNASIHRLMVVNAARLVPLQVGIVIGVDPVTVFAASTEG-LEWNYAAALK-NGVEVP-GEIVLEGEIDFVDITGSYDEPVIHLKGILPGGAEHKVPYEPNVVLTEGGCIVQIEKQGMNAIMAAFAAHTSLKHVVIVDTDIDVEYAIATRVKADKDVMIISNVRGSSLDPV-DATRPLKFERAELAKSAGYEVLAYCIGRGKAEEVSPDKVIFDKLNAVQAYNLSVIDRFNLILEIFAQRARKEARLQVELANLIYERPRARMVTLARRGEQPGFKGLGQYQADIEITGRIIKEELMVALAGYTNAGKSTLMNALVGELFTTLVPTTRMVLLTDTVGFIKDLPHFMVEAFRSTLEEILIILVVDASEPVITALNKIDKIAVSARTKHIISTKDFSVATLFYEPSTRTRLSFDTAVRLGGTTIGFDSSTVKGETLADTIRIIDSYAIVLRHPKEGAARMASEIPVINAGDGAGHHPTQTLLDLYTMRKEICDLNVAIVGDLKYGRTVHSLAYALSLYSFVSPEQLKMRADVIYMTRIQKERFPDPAEYQKVAGTVGRDTIVMHPLPRVDEIAARYFQQSFYGVPVRMAVLSLVMGVVKVGGSAILIVIGGGTPARDYINSKQLGALDYIGIGVSRLNARLLIKVVVMGGVPGQTTDAVAAILAEYHADLLIRTTSVDGVFTADPKLPKATKINIFDPLGAQIVKRSRIPLIKAVKGGTII-DSLKGKKIVLAVTGSIAAVETVRLARELIRRGAVVQVMSQAAQTIIYATGRAVITEITGDVEHVALCYDLLLIAPCTANTIGKIASGVDDTPVTTFATTAIGSLIVPAMHSMYDHLINIRKLEIKFLMPKHIAKIPDNAEVVLRGKRVLITSGPNFEEIDPIRVLTSRSTGRMGVELALEAQGAEVTVVHKDIYVSAAAISDFTDKISSTPKILVAFKADTANLIVANRFLVMKFGGTSVGIAVASAMTGVTDKLYELAYIYSFGERMSVVITDSIPAVTGFVAAITVLGRGGSDYSASIIGAEIWVYTDVNGIMTTDPRIVPEALEAMEMSYFGAKVLHPKTIEPAGIPVRVCVVAVVGAGMAGPGTAGKIFTALGSEANISFVINAVKILHDEMRIGTRGSKLALAQAIKTSGDVSPLYMMKGYGAFVREIDDLLLKNEVDLAVHSLKDIPTVNLVTAAVLKRELDVAVLADLPGAVVGTSSTRRAAMIHYPGLVTKDIRGNVDTRLRKLEYDAILLAEAGLIRLFVPAANQGVIAIVARQGETRVERIIALDGGCVPMGVYA
>GCA_000246735.1|uncultured_marine_group_II_euryarchaeote
NFNEWYIVEAAELVDKYPIKGMDVWRPYGWKTMTNHEEVNFPLLIPENLLERENALVAGFKKEVYWVKHPMFLRPTSETAMYTFPLWIRSHKDLPLKVYQMVNTFRYETKQTRSFIRVREIHFFEAHTAHAADATRQIDLQIVDLPVIKKRPLWDTFPGAWYTIGIDAVMPNGRTLQVASCHHYRDQWAKAFDITYENLDAHQTTYGMSERLLGAVVGMHGDENGLIMPPAVAPFQVVICPMGLRVKVDARDRSGQKYYDWEIKGVPLRLDIGPRDIAAFAARRT------LLAKT---------------------------------------------MRMTKPLRLSYYGQCYRYEEFKKGRYREFFQYGVELIGALAEAEVIARIGHVGILKMRFLDKVDLTVARGLDYYTGMVFEVGQVLGGGSYKLLHLFGLPDPSCGFGLGFDRVLLALIGKAMTVVIGPKDLEAGDDEELRALQEADFNVRQTRLREE---TLLLVGLYGQGKTTTTAKLAHGLRVAVIEADVHRPGAYAQLSLLEDSSVQVYGDAPTIVRNGL-DLVIVDTAGRHELVDELEQISGLTANERWLVIDAQVGPVAASFHGVTGIVITKLDGTARGGGALSAIVHIGVGENIGDLEKFE-------------------------------------------------------------------------------------------------------------------------------------------------------------------------------------------------------------------------------------------------------------------------------------------------------------------------------------------------------------------------------------------------------------------------------------------------------------------------------------------------------------------------------------------------------------------------------------------------------------------------------------------------------------------------------------------------------------------------------------------------------------------LLLTNDDGIEPGFRMMGYSIIAFAPANSAAGMRINLFELDGTPCDTMIVALVISGVNLGPNMSQHSGTMGAAREAGLYGMPAIASSLHGELMLNLNVPTTRLGHASVSCLPGIDDIAIHFPRLYMDRDFAELRGGLGLEAMAIPVHEDTATMGAMAVMQIIDRNGLDPNTIGRMYLGTESADGAKPTATYIVDMLVDMTFACIGAVDALHVGIVIFSDNAKYALESSGEYTQGAGGGALLIRPVHDFFKPEPIFDGAFHNFAEKFQAKRMFP-EMWAAVAEKIGPMPAFIGNQYTGSIFLALMSTFESDDNTLFGLCGYGSGAKAKVFEIDHVTYIVQIGSKPHATATGLLHLSKKGDVLEASTIAAIQAVKDTPRIIPHCHPIPLEGCKKTGIEMEALTGVCAGLLCALDMVKSLEKDDSGQYPGVVVVEKFK-----------------------------------------------------------------------------------------------------------------------------------------------------QLGFMCGIEVHQQL-ATGKLHSRQPERKLRPRGEGGAIDIAARFESAGLIELDDQPPLDHDEDAIQIALTVSALLEKPVSLLQTMRKTVVDGSNTSGFQRTSLVATDG--IDVLCLEEDSARKLDIYNLDRLGLPLIEIATAPSPEHAQVTSMALGRVLRQTRKVRRGLGSIRQDLNVSLAC---VEIKGCQDLNWIPRIIRLEMSRQLHFYRLSNELVSTSFD-KMVKAGLNGKIGRLGRELAGAAKLGVKGVFHSDELPAYGIEDGFILCLAVLQRARIPQEGTTSPMRPLPGGARMYPETDVPSIV-----------MPHKDITRESMAMGPLMGVVMQ-TVGAADGKVV-AQRKGS-SPRYRVAVGEITELVHSPVHSAPLARMKLVVATEGLAIGSAPGNITSLANIPEGTAINNLELPGDGGKIARAAGNSCFVEARKVRVRMPSGSCRATIGVLAGHGREMPLRTAGAKARGKLFPHVSGVAMNPVDHPHGGGNHQAVHGPNSVARGTPPGAKVGLIAPSRTGRG-------------------------------------------------------------------------------YEENAVNIGTQQKSADMARFIDTVREDGLYLLDVNMTDSRIRSIAEFLNIMIVSARQYGQRPARKFAESIGAVGRFIPGSLTNPDILFVTDPAADQQALREAVSGLPIVGIVDANNNVDVALPANNKGRRSLALVYWLLAREVLKEEHQIQKNHGLKNMREIWKAKHRRQAMRLIGSLHNKGLIDASLDDILSLGEDILNRRLQAQVYYKGLAATMQARQLVTHGHICVGDQKVTIPSYPVSDEEELFSYILRMADTDMDGLALTSVKGVGPTGFSPAGHLSVEEVPLWMLNRQRDLETGDELHLTGQQVMDDIDRLRTKCYRGVRHASGNKVRGQRGRSNGRGGLTLGVKRSGLFAGAKMADRQKFRWSKKRMLKSRAKHDPLAGSTQAKGIVIEKVGIEAKQPNSGIRKAVKISLIKNGNKLTAFAPGDGAINFIDEHDEVMVEGIGGRMGRSYGDIPGVRYKVIQVNGVSLDEMVRGRKEKPVRXTLVFGKWDAGITCKDPGLAPVPHTGGRHNAWFGKAKLSVVERYINKLMTGKKQAMKAFETSLDTIAAKSGGNPLQTFVDALCNAAPMEEITRIKFGAVSQPKAVDSSPSRRLDVALRNLAKGATHKSKRTLTNCITNELTKAAAGDVSFAVGKKEELERIAASARXDLVDLLDTLAVIDHGVPAMLGMRASLRQVAKKRLMALVSSSLNSFELFAAKEGDVAPHQIVVEKMDTGMPPGPIVGDLNSVGIPAKIMGGSVQIQKRTVVLEEGDVFEEMGMMLSKIGINPIVTGLRTLEAGTLDIDYGAFNLACNITWFTNQTMILAKASEAMAVALEAAIALVGRAHTQAISKRKFVESVDIAFTIRDVDLKNNRIKEIRLPSGRKIAMFAAGEAKAKAAGNKGKAKKIAYDFFLSEPHMGLIGRYLGVVLGPRGKMPRPVPPTLSTVVVKSGELKANAMEVYYIKTTMGPSQM-------------------------------------------------------------MPKPWTSELIKKALGVKKCNGSME-DLPLEKAMDVARDKNLTGADLKAQTKEIIGTCVSMRVKIDGHWANDAIINKGEWDERFRRSVFRRRKAGLTDYRRRLKLLRGRVVRVSNTTCQLVSGDLVKVTMTGTDLVYGWPEDSVPASYLVGYAMGKAAMAQGCQAVLDVGLGRVFAALKGMVDAGLDIPHGDQVLPDDDRVNGAHI-WVPRTRLGHAVMAGEILTYEQALSGLPIREVEIVDALIPNLEDVIKVNMVQRMTDSGRRVRFNVMACVGNRDGYVGLGMAKAKEVTAIRKAIAAKLNLISVQRGNGSWESSAGGTSIPFKKGRSASTRVTLMPAAKGKGLVIGQGKRVLDLAGITDVLSRGQTRTTINYAAATFNALHNFIVVRARSNDTMLHLNLTHAVIIPQKAKDYITWGEATLVEKMLNGRGRALAKAIAPDLKRFRLHPPRGVGGALG-GEAIGALVERMI-----------------------------------------------------------------------GKRKTAVARASGRVRVNSSLARRKAMEPLIIKVDINTTLGGGIMGQTDAIRTAIARGLVHFDRSLLVNDPRRKEAKHQRGARRKKQKSYRXYVFDADGLIMGRLASASADILLKKVIIINAEKAIVSYPRMPDMILKRAVRGMLPSGRRALRNLRVEIGCPAFIRLGDISQLLRDDGLRLDGRKIDEMRPMTIEAGVLPAADGSAMVTHGLNVAVAAVYGPMEAHPRKIQRAVIDVRYNMAPFSTRIRPGYNRRSREISKVTAEALESVVLVERYPRSKIRVEIEILAAEAGTRCAGLTAAAVALADAGIPMRDLIVGVASGKVEVLDLDDLPVGILPNTGEIAFLQMDGDLSPDEYAMEYNFKAAIHEIMVDALKASMYRKGPAYTRFIGGVPNNRIHQYHVGNVQIRHTALEAARVISNSTIRGYALRVHTFPHHVLRENKQATGAGADRVSQGMRCAFGKNVGTAARVGQRVIFYLTARDALRKASMKF-------------------------------------------------------------------------------------------------------------------------------------------------------------------------------------------------------------------------LTLGHVTVIVRVDVNSPMATRIKAKVVLLAHQSRPGKSTLGHSRELGRIIGRPVKWVEDLAGDKAMLEIGDILMLNNVRMYDEEIQMVQKLASVADLYVYDAFACAHRATPSGVGFTPCVAGELMANEIRKLDAVLGGVKVDDSIAVAEVWVTGGVANLMLELARLPVDVAAFDLGIQSVTVHLNGPAGVFELDFALGTIAYVVVGGGHTATLIGHVSTGGGACLDYISGRSLPAVASLESIGLLKLDDEELREMTRSLRRALQEADFNVRQTKEIVMESRLREEDPRPGITLQTHAMNILYTELVRLTLLLVGLYGQGKTTTTAKLAGLRVAVIEADVHRPGAYAQLSQLLSVQVYGEKDAPTIVRNGLDLVIVDTAGRHQ-DQELVDELNERWLVIDAQVGVAASFHGVTGIVITKLDGTARGGGALSAVAATGAPIVHIGVGENIGDLEKFESDRFISRLLGQGLIDLAPEQRLMSGRFTLNDMKQMEMSKVGTIDKLMSFLPGTIMDSMTAEKNEPAADRIRRVARGAGVKDVRELIYASAGVDIPGGFGGLIELLALATDGVGSKLQIAWGGVGIDCMAMNVNDLLCVGAEPIAFVDYVAVLGASLAEACGGETASLPGILDLSGTALGYLRAGDVLIGLPSSGVHSNGYSLTLGEVFLNPTRIYCDPVVDLLHGICHVTGGGLSNPEFEWLREMYRTFNMGCGMIIAVVIGTV---------------------------------------------------------------------------------------------------------------------------------------------------------------------------------------------------------------------------------------------------------------------------------------------------------------------------------------------------------------------------------------------------------------------VADAPTLAQTWSEHCKHKIFHIMKPTNSGVIAWDDEWSVCMKAETHNSPSALDPYGGAMTGIVGVNRDILGTGARPIANTDVFCFGPPSRVFRGVHAGVRVGGNESGIPTVNGAIVFDDKPLVYCGTIGIMPAGDIVYMVGGRVGYDGIHGATFSSLELT--AVQIGDPITQKKMIDMVLEAGLITCITDNGAGGLSSSIGEMAYTNGCEIDLAKVPLKQAGLSWEILVSESQERMTIAVLAALHEATAVATVAYLPILLLKMLARPNIASKETWVRQYDHEVIAQTAIKPDAGLIAPLVISCGIAPRLDAGAMAADEAVRNAVCAGVIAGLDNFCWPDPDGRFKLAQLVRANRELAYRLPCVSGKDSMKNDIPPTLLFSLFGDQPAGDKVYLVGRSHHELGASEIAAHDCSEGGVGVAVAEMCLWGESLGRFIV-CGIIGIGLTVLQHRQDAAGIMRKSNGLVIGHVRYPTAGSAEAQPF-LSLAHNGNLTNASSDSELLLNMLIGSYACVSRPMVFGKVASESVAIVAPGEAAPCIFEYVYPVPDSGRIAALQMGFVKNRYVGRTFIMLNAIEHEFSGKILLVDDSIVRGTTSAQIIEMARDVGLFYQSLDDLVEAFVTIPEDVTITGPKGSALAGTWAHLNNMVKGVTQGFTYQLKALYSHFPMTMAVKGFVVNNYFGERVPRTKVEVTVTGIDKENVGQTAANIERSTTVKFQDGIYLIHFDPLNDALIKMYNAEQVELAPASKLLNVLEIMQSGYVGSIDRSEDGRGGSYTVELRGAINRCGTVKPRHSIRWETRYLPAQFGLLILTTNSGVMHHYDAKARIGGKLLAYVYNPMTVRITKVSVNIGVGEGGELINAEVLELVTGVKPQLGRIQNRDLKVRLGAPIGCKATMRFLTDAFWNFDREGNLSFGVRDYTDFPGQKYNPDIGIYGMDITVVLERPGHRVSRRRGKVGMVTPEESRAWFYGITINAPMHERLQLKDRDDRGVRTVTVRVGDTVKVVRGDLGTVIRIRLYIEGAKKADNKPVHSSNVVVVRLDETDKLRMLPTAARLHVADNTGAKIVQIINILGNTIRRYPAGGVGDLAKVSVKKGTPETRRQMFNAVIIRQRRPFRRVDGTWVQFEDNACVITNEKGDVQGSDIKGPVSREAAERWPRIAANAKQIIDIGVDVKNPTDANCPFYGSLRLRGQVLEGTVSTITIEREKYERFEKRTSVLSAHLPACIGVAVGDTVKVMECRPLSKTVSFCVIETT------------------------------------------------LRTIVLVKEFLMNTKRSGFGALDIRTPQGTEVTVHAERPGMVIGRKGKIINELQENPKLKVEEIEATLNAQVMAEKIASALERGWYHRRAGAAQNIMDSGARGVIVTLAGKLTGSRNRTEKYRGHHVKCGEVAVKKLGTIGVTVAIMRLATARSTNMHVKHCFEICYVKRMKFLNEVLRKALAVPFRLGPGRYPVKASRIIKLIESAMENARHEDVDPEEMEITHIAAHRGQKKGFIPRARGRATPRVNLEVFLETYRGYTVEELSAMSLPSVITLLPSRAREHFLARVRTVRTHRRDMPILPEFVGKTISVYSGQNFVPVEKPEMIGHYLGEFAITRRGVAHSGPGVGATRSSKHVPLKXIIIQPWLTEKSMEARTSESRLEFLVRGATKEQIARAVETIFEVEVAKVNVRNTKHGKHASVKLADAEDAAMRLGAFKKVELPAAFELRNDLIKLAVASRQAYGRAPMAGMGAQNPHKGGRRAHGPKKLNLKERRLARDSALSATTTVSARGHRFLPIVLGNYAEVDGKTEEIFNEIGIDLMRAIRAGKATMRGRVPKSVLLVVQAARNLPGVDVDLCAEDLAPGGDIGRLTVFTKDAVEALSHPRRGSMAFSPRKRANRPFGHVKSWPTRMQGFAGWKAGMTHVRSPSAGQEVPVTVVCPKMRLGVRGYGIPTKVPSVMEVGLDGQLNYAKEKL----EXXXLTDIVAITKGYGWQGVIKRFGGKLSHKNSKKRRQHGNMGAGDGYVRSIRQGGQTGYHQRTEYNKRIMRIASITPAGGFLHYGEVKSDYILVKGSVPGPKRLIRFRDATRG---------------------------------------------------------------------------------------------------------------------------------------------------------------------------------------------------------------------------------------------------------------------------------------------------------------------------------TIIKLTGENDIDHVAQIKAICDNGGISLRGPIPLPTRRLVVPVRKAPDGEGVETYDHWELRVHKRLLEMSALRQVTRISIPDTVSIELSM----------------------------------------------------------------------------------------------------------------------------------------------------------------------------------------------------------------------------------------------------------------------------------------------------------------------------------------------------------------------------------------------------------------------------------------------------------------------------------------------RVMAVGVFDLLHAGHLHYMEQAKALGDHLTVVVAHDDTVLRLRMVQGLKPVDDAVVGNDIIALGYDQEIEVTRDGTRKIIAIINIFSSYNNILMTATDLTGAETITTCSGGQVVKSSKDSGGQFAATRAAEMADSLKEKEFTQLIIKYRAPGGNLSNNTGPGAQAAIRALTRAGMTITRIEDVTPIAHDGTKKKGGRRGRRVFCPLDQLEVERALIAHMQLGERVSEIERHDIMALTKAMACIHLGATSNDIVDTAVALQLRDSTVMLGRTHGQAAVPITFGLKAAVWLDELGKFLGAVGTGAAQHLGLGTTQVVGRDRYIEYVLANIAATCEKILQEVRNLQRKQVGSSTMAHKKNPISENASGLARIVRSMITYENALLWHERDLANSSSERFTALCEDVLTNMWRGLVMAEKVMIDLAHEILREASFGSDLLKRGFARMQQGGVIMDVVDPDQAAVAEDAGAVAVMALERVPADIRRDGGVARMSHPDMIQGILDCTSIPVMAKSRIGHEGEARILESMGVDMVDESEVLTPADPFHIKKKDYDIPFVCGATGLGEAVRRIYEGAAMIRTKGEAGTGNLVAAVTHARLIDQEIKQSILNDVRDMGRLPVVTFSAGGIATPADASHMMRLGMDGIFVGSGIFKSSDPKTMADAIVLATAHYDDAAKVTEAMAM-TLPMKGDELEVRMDQRG-AVGAGLTNHGLATKLAAEGTEGLLEHRLWKRLGVTAELLQSEDGRSHPMLIERVRAIFLEMGFSELVDDAGWNMDALFIPQDHPAREMQDTFYLDKGLLRTHTTVNTIQYLACRVFSVDRVFRKEAIDRTHLPEFHQIEGIIMEEANLQMLVTTLKTFYEVRVRPAYFPYTEPSLEIWLELGGAGIFRPEVTEPLPVLAWGMGLERLAMLVLGLDDIRQLYMARMYKSRKGKSGSNKPFAPEWSKAVTELILDLGKAGHSTAEIGTILRDQHAVPNVRLVLGKRIGAVLTENDIYPEDMMNLMRQAVAIINHLNHKDLNKRSLEITESKIRRLSNYYIGEGRLPWFLTGNAGKVKEAADTLTEVALLLVEDAGLFVDALDGFPGVYASYALPGMLRLLNHLGSRRASFQAV-AFGFDPIFVPSATFGGIKQKFSHRSRAL-----------------------------------------------------------------------------------------------VLGETLDIGIGNMLDKFARVQGIPFPGGPVIEKKAALPFAVRGMDLAFSGVMTAAQLGAVCWSLQEHAFAACVEIAERALAHTGKSELLLGGGVACNTRLREMCYCIDNGSMIALLGHIEYLRTDQTPARLGRLHHGVLETPALLPVIALITNSYIIWGVHSLLDFPGVVMTDSGTFQSYIYGDVEVIVEFQSIGVDIATMLDVFSRPETLVRAPIQGGLHPIGGIVPVMEQHRRPVHMFGCGHPMLFPMSIALGADLFDSAAYALFARDGRLLTWGTERIEMPCVAYI--SEVRTLLARYNLECKQAIRDGTIWRLVRSHQHPALRGEAWGVRPHIVGLVPYSLELNPFATALGSYREVGRACIMIDVGVNLDAVVLTHSHLDHAGPVYCTPPTRDLMLLLQTDYLKVGNAGHILGSSANIVFSGDQWLFDAANETLVIESTYGSRTISRGGKLICPVFAVGRSQEVMIAIDPVWLDGMIQEAHPDYLT-IVLATSGMLNGGPVMEYFDRNSLCFVGYQAEGTLGRRLQKG-FSGHSDRIICHHGDFRDHLHGLWEHSVFDNLRAAVNILHWPQDRGRYSSASVIIAENMSFHRQFVRDVVRLVPVNIAVVNAPDPVVLLAAAMDNIDELTIAAALHENGILAPAAEYVLYGRITYVDITGTVDEPVIEIEALIPGEAEHKLPRAPDVHMTEGGCVVKIRRTPKNAIMAALAGHRSMKMVTIVDEDIRVEWAKVTRWQPDVDTIILSHQKGSSLDPSRDATLPWGFKSVALVATMGITITRGFFGKGRLQDVAVDLVLLHNGTPRQLVGVSVWDRVRLLLALFTSHAAIEARTQVRIARLQSDRTVLREANQSTTGERAGYGGGGITALQA------INRELTVGLAGYTNAGKSSLFLNLSGKLFSTLETTLGR-LLADTIGFIDHLPSATLDAFRATLAEALLLILADVSDHVMTVLTKVDQAIVSSHS--LITMDDLTMGNLFFEPSTRTRMSFETAMRLGGDVVNLGSSVVKGETLFDTIQMVDGYIIAMRHPRQGAAQYAQDAPILNGGDGAGNHPTQTMLDLFTIRQALDGLKVVLAGDLRYGRTVHSLSHALTRFIFASPTLLQMDADVIYMTRIQKERFADEDEYARCAGAVKGDMIIMHPLPRVDEIHARYFEQAFNGVVARMALLCRLLGVVALGGSLLALVVGGGLPAREGITARSLVSLDEVGIAATRLNATVIQHLVIMGGTPGHTTDAVAVALARDGASHCIIATNVSHVFDKDPRQDDAVSFAVIDPVAVGWAKACDLRLEKALDGGTLILSALAGRRIVLGVTGGIAAVDTVRLARELRRQGADITIMTAAAQRIIWATQGEVITD-DGDMEALNTA-DAVLVVPTTRDTLASYLHGLQNGPLLMALSVARSRMMVPSMHDLANDPVLVDRARIRVLWGEGKRKTPAHETIV-NRKSIVITLGATRSAIDDVRFVQNYSSGTTGFAVANDLHGHDVTCVAGIAWIHAAAVLDYVGKIASSEKHIIGFKLESMTAVIANRLTVHKFGGSCLRVVVVSALWGTTDRLMRVNRLLAAGERLSALRLNGTPVITGWFGELALLSRGGSDHTATSIARKVILWKDVAGIMPLNPRWGIKT-EALELSRLDTPILHPATVEPL-IPLE---------------------------------------------------------------------------------------------------------------------------------------------------------------------------------------------------------------------
>GCF_000194625.1|Archaeoglobus_veneficus_SNP6
NFSEWYIIQQAQIMDIYPVKGLYVWYPFGFKIRRDHDEVYFPALIPETELGREGEHIKGFEDEVYWVTHKLALRPTSETAMYPFKLWIRSHADLPLKVYQIVNTFRYETKHTRPLIRLREISFKEAHTVHREEAEEQVAVGYYKIPYLVRRPEWDKFPGAAYTIAFDTVMPDGRTMQIGTVHHLGDNFARTFGITYEKPDGHQTCYGISERCIAALISIHGDDLGLILPFEVSPTQIVIIPVGYRVLLDDSDRPGAKYYRWELKGAAMRIEVGPKEVAVVVSFRDVLGRFEAIAKTIERPRGTRDFLIATPTFEHELFTIKAFKDKGGRDLALRPELTAPVMRLPRPLRFYYFANCFRYERPQKGRYREFWQFGVELIGSLSDAEVIAHIGHVGLLRMRLIDKIDLGIARGLDYYTGVVFEAKQICGGGSYR-LTLFGGEVPSTGFALGFDRIAEICIRKQFAVVVGKREIESGDEGKLDILLESDVAFEVVRLVGRKPLNIIFVGVNGTGKTTTIAKLARGYSVVLAAGDTFRAGAIEQLEHANRLGVKLIKDPAAVIYDAIIDVVLADTAGRMNLIDQLEKIKRVTPDLTIFVDESIAGERARMFNGIDGSILTKLDADPKGGTAISIVLFIGVGQEYDDLVKFDKGIVQGVGFRPFVYRLAKGLKGYVKNTGDTVEIIID--KPPIAVVEFTIEKSGLPPPDVATCDACLNELFDRRYLYSFISCTDCGPRFSVARLPYDRENTTFVDFPLCSECSKEYWDVERRYYAQSIACRQCGPDRAAELIDSGKIIAIKGLGGYHIAC-ITDDEVVWNLRKILNRPQQPFAVMARDVEEMLSYIRPAVAPDLDIGIMLPYAPIHHILFIVLTSANMPGEPMFIDVFS--LA--LDAVLRHNLVIANRVDDSVIKFVGNHSRGFVPKTFS-ALGAELYSIALLVLSQYIGNTAVICDAHPLYNTSRFAERVQHHFAHGMSVMAE-AVAIAVDGVGYGFDGTTWGGEVLERVGRLELELLGGDLAVFPLRVLFSAVLRSGEASSAGRYLDACSAMLELTYEGEPAMKLEACTIAYQVYLACGLAEIAAVV-MSGGVAFNSYLTVAAGDNGISFGQIGIKELRIMHLCGTHEDTITRYNIRSLLPENLKLLSGPGCPVCIIPDDLQMVFHLIQNIIFTTFGDMARVPFKSLFYYRSKGHDIRIVYSVFDAVEIAKSDKPVVHFGIGFETTMPSTALAILNFHVFSSHRFFIPAMINGFINPGHVSTIVGVKYGVPQIIAGFEPYDVMLAVYNLVKAIKNGEKALLNEYTRAVKYEGNVKAQQVMWRGLGVVPASGGAIRKKYACRCGEVLRGLITPSDCPLFMKACTPKDPIGPCMVSFEGTCNIWAKYGGILLTNDDGLYAGLRASIGEVFVVAPARSGVGRSISIFAVDGTPTDAVIIGIVVSGINLGENISTTSGTVGAALEAATQGSAAIAISLEGVDVLNVNVPITKLAKVSITPLTGIVSYGTYIPKYRIKEEIARIWGGLGIQQKSIPLDEDTATIAVEAAREAVGRAGIDASEIGAVYVGSESHYVVKPTATIVGEALADLEFACKAGTAGVQYGLAIGADTSQGAPGDPLEYSASAGGAAYIVGDTPDFWRRYPSHGGRFTGLPAYMIMERTGLSDFKYVVLHQPNGKFPTIGNTYSGSSLLGLAAVLDVVPDERILLVSFGSGAGSDAFVVDYGLYMVDISGKGIATAEGFIRLKAKGNVLNTANIAAVLAVKKTPELIPMCHPIPITSVQKTGVEMEALTGVSVALLTIWDMVKSLEKNEEGQYPTMRVVKKVK-----------------------------------------------------------------------------------------------------------------------------------------------------ALGLKVGIEIHQQLDTKHKLFCYCPFRYLRSRSEMGEVDRAAKEEVTCLVEADEEPPRELNREALQVAILIARMLNEVVDEVHVMRKIVIDGSNTTGFQRTALIAFDGIGVATLCLEEEACRKVEVYSLDRLGIPLVEIGTMPSPKEAKEVAAKLGMILRSTGRVKRGLGTIRQDVNISIRDGARVEIKGVQTLDILDKIVEYEVLRQLNLLKIRDELVTSIFSSKVI-KGFAGLVGRLGTEFADIAKTGLGGIFHTDELPAYGISDAVILAAGIIERAGVPEEGTTSYLRPLPGAARMYPETDVPAVRA-TTVARVLHELKKEKIAKEGAAFKPLMGLVMKEFRGKVDGKVVIAQNRGKGTPTYTAPVAKVIDIEHDPARNAPIALVKYIIATEGMGIGDVPGNITFLKNIPEGTPICNVESPGDGGKFARSSGTFALVVAHRVLVQMPSGQCRAMIGVVAGGGRDKPFVKAGKKSKAAKWPRVRGVAMNAVDHPFGGGKHQHVGKPKTVSRNAPPGRKVGSIAARRTGVRSLSVLFVLGSHEYFIPFPTLGAVIKNRRALFDVGVSGPLVGIVAAIIVTPVAFAGWVGMFITALNMLPVGQLDGGHVLRYLAAGVHIGTQVKTGDMRKFIYKVRPDGLYVLDIRQLDERIKIAGKFLSILVVAARQYGQKPAKMFAKVVGAVGRFVPGTLTNPDVVIVTDPAIDSQAVQEATIGIPVVALCDSNNNVDLVIPTNNKGRKALALVYWLLAREILRKEAQIVIKYGLRNKRELWRFQYRRVARDLLAKLIRMGVLGATLDDILNLSEDFLERRLQTMVYRQGLANTIQARQLIVHGHIAVDGRRVTAPGYIVEDEESRFKHIVRIADTDLDGSALTGIKGIGLLGIDGLGEMDDETLPSWLLNRRKDPHTGKDLHLLSKDVDVDIETMIRKCYRGIRHARGKKVRGQRTRSTGRSGRTVGVIRRGLFAARKLINRKKFRWSVRRILELNVKADPLEGAPMARGIVLEKIGIEARQPNSGIRKAVRVQLIKNGRQITAFTPGDGAINFIDEHDEVVVEKIGGRMGRSMGDIPGVRYKVIKVNNTSLKELWKGRKEKPLRXLYVFGKYNPEVEVSDPALKNVPHTHGRHNTPFAKQKVFIVERLINKVMTGKKIAYNIVKEAFEIIEKKTKKNPIQVLVDALINAGPREEIVRLKYGGIAVPKSVDTSSLRRLDIALRNICEGAAFKSKRSIAACLADEIIAAANNDSSYAVAKKEEIERVAKSARXEVKRLFPVVALVSRGVTAMQDIRRNFRWVTKNTLIAIVATQLNPFKLYPLKPGQVSPVDVVVEKGPTSFPPGPVIGDLQAGGIPAAIEKGKIVIEETVTVVKAGEVVKEVARALELLEVKPVKLGLDVYENGMLAIDAKALNLAVNAAYVAPETALIAKAVDARNLAINAAIFILAKAHVEAIKPRKFVETVEMAVNLKNLDMKENRIDVVTLPHGLKVAVFAGGDTKAKELGDKRKARKIAYDFFIAEPLMPEIGKKLGPILGPRGKMPQPIPPLSKSVKIRTRQIADNALEILYVKTTMGPAVR-VEVLVPGGKATPGPPLGPVIGPLGLNVKQVVDRINEATKEFDGLSVPVKIIVEDRTFDIEVGIPPTSALVKRELKIEKGSSKTVGDLTMEQVIKIAKMKKMLSYTVKAAVKEVLGTCVSMGVTVEGKHPKDVEIDEGLIE---YRVKFRRRREGKTNYKKRLKLLLSRVVRVTNKIAQVVEGDRVIAAADSSMLPFGWKGDNTPAAYLTGLLIAKKALSKGVEAVLDIGLSRVFAVLRGAVEGGLDVPHSPEVFPDDSRIMGEHIAWVPRTRLGKLVADGKIKTIDEAISGLPLKEPEIVDVLLPELEEVLEIAMVQRMTDSGRRTKFRVTAVVGNKNGYVGVGVGKASQVPAIQKAINAKINIFKVQRGCGSWECGCGEHSIPCKTGSAGSVRVTLIPGPKGLGLVAGDAKKVLELAGVKDVWTFGSTKTTINFARATYEALKQFAVVRMRGSETLAMLRLHHCVVIPNVVKDYVAYGEIDTLAMLLRRRGREFAKAVVGLKPVFRLHPPRGPFGDLGRHGDIAKLLYKMRKKKVKKFRGSRTCGGGSHKNNRRGSRGGAGNAGMFKHLNVGDLDIILKLLGAGKATPKAAEKIQQVGGSVEGKRKTAVARATGRVRINKEMARMILMEPLIMKVDIDVVNGGGFMAQAEAARTAIARGLVEYDRSLLVNDTRRKEPKKQRGARKRRQTSYRXTVIDASGHVLGRLSSVIAKRLLNKIVVVNAEKAVITFPRHPERIFKRTVRGMLPRGREAFRQLKVFMGVPKYVTLGEVSRLI-VDGKRLDGRDFDELRPIKIEAGVLRRADGSCYIEMGKNKIVAAVYGPREVHPRHLQRAIIRYRYNMAPFSVRKKPGPDRRSIEISKVSREALEPVILKELFPRSGIDIFVEVLQADAGTRTACLNAASVALIDAGVAMRGMITAVAVAKVEVLDPMDVPFAFLGKIESIALLQMDGKMSAEEMALELAKKGAIYNIQREAIMARMFRERP-YTRYIDGAPGLRLRQFEMGNVQVRDTALEAARIAANKYIANYFLKVRIYPHHVLREHRMAVGAGADRISQGMRAAFGKPVGLAARVGTKIMFFDFAKDALRRASQKLLMPGGVSSPVRANGSKVDVDGNEYIDYCMAYGPLILGHAQLEKGWLYGEVEYAKLIEMLRFVNTGSEATAALRLARTGRNKIIKVEGSFHGAHAVLVKAGSTLQAPYNDILILEPVMGNSTLILPEDYLKEVRKVTNDVLLIFDEVITGFRLALGGAQYGVKPDLTTLGKIAGGGIFGGRKEIMYQAGTFSGNPLSLTAGYTTLLEEGVFFFVSFAHPTLDDVSILIRLDVNSPMVTRFESKLVVLAHQSRPGKTLESHAEVLSRLLGRDVEYVDECFSKRVILRRGEVLMLENVRFYAEERFIVRRLYSNFDLFVNDAFSTCHRGHASLIGFPPSVVGRLVEKEVTALSFILGGAKIDDSVKVMKVILTGVVANYFLMLDVLPVDVAVMDIGVNTIVAVINGPAGVFEDRFTLGTFGFSVVGGGHISTAADHVSTAGGACIRFLSGEKLIALEVIKIVKKIAVDKALVEEVVRDIQRALLKADVNVRQVKEISIKKRALSEDVLPTFNVREHIIRIVYEELMRGKIMLVGLQGSGKTTTAAKLAGMKTGVIAADTWRPAAYEQLKQLAGIGFYGEKDAVEIARNGLDMIIIDTAGRHALEEELIDEMDYKLLVLDAAIGQAKAFHGINGIIITKFDGTAKGGGALSAAREIGIPIAFIGTGEKVEDFERFDPAGFVSRLLGKALLEKVER--FLKGTFTLKDVKQIEANKMGPISKIFELLPFVIMDSMTEELLNPKSSRIRRIAIGSGTQEVKELLYAKSGVDIMGHYASIVDGIAITTDGVGSKIMVAFDTIGIDCVAMNVNDIIAVGAEPVAMVDYIAAIAKGLEKGCGGETATLPDMFDLAGTAIGFVRPGDVIFGIPSSGIHSNGLTLSIGEVLLTPTRIYIE-VLDIVHGMAHITGGGVLNQIFKFIDEMYRTFNMGMGFALIMIVGSV-ISVLSGGTGTPKLIRGMFAVIVNTAEDVWVSGNKVCPDIDSVIYALADVIDDGKWWGIKNDTFTTHEALKKLEMLMIGDKDRATHILRSEMLR-GYTLTAATLAKRYGIVLPMCEEDVATYIVTQEFWVKRRGEGIEEARMTDVEKAIKRSKAVVIGPSNPITSIMPILSVKGLRELLRVLSVSPIIGSKPVSGPAAKLMRAKGYEVSPSGVVDCYSDFIRIAIFGFGAVGQGVAEILMADSKGFDVAIEATPTNGEPGLKGCHVVTSNKGPLVVAYKELAELAMFEATVGGAMPLIKAGNEILSKGILNGTCNYILSRMQILSEAQELKIAEANASYDVEGIDSAAKLVILANAVGITSIRLIAELRVSPRLLVRGTLNAVLFVIGRGAGKIETASAIISDLIKGRNPYIAQAWSEHCCYKSSYLKQFLDAGVVEFDEEHAYVVALESHNHPSAIEPYGGAATGIGGILRDVLCMGAQPVALVDPLFFGRPLYLLSGVVAGIRDYGNRVGIPTVGGMVFFDDNCLVNVGCIGIARAGDLFVLAGGLTGRDGIHGVTFASAELDRGAVQLGNPIIKEPLIHACLEIGLLTGMKDLGGGGLSCVVGEMSAGCGAEVWLEKVPLKEKGMAWEIWISESQERMMLTVIFQKWDAVVVGRIYEMDITLLEMLSHYNVASREWIIRQYDHEVRASTVVKPDAAVIRPLALTADVNPWIDPYWGTADEMIRNLVAVNAHSFADCLNFGNPEKPERMGEFVESVKALNFGLPCVSGNVSFYNEVPPTPTLMGVGVVEKGSGIVLVGETAREFGGSLYCCHDVAEGGIAVAIAEMCLFAESNTRWVV-CGIVGVALFSLQHRQESAGIAHKGMGLVVGHVRYSTTGEENAQPLSIAVAHNGNLVNYDSDTEIIAQLLLGSYALTIRPLCIGEIASESCAIVKPGEAAFCVFEYIYPVPDSGTTSSIGFALIKNRYVGRTFIMMNAVRSNVEGKVVLVDDSIVRGTTSRKIVDMVRAAGLAYLSLDGLLEAVVEVPDGVDVKGPKGEAMVGTFAHVNNLIKGVTEGFQYKLRVVYSHFPIKVRVEGVIIENFLGEKYPRKGNDIIVEGIDKEECGQTAANLEQTTRIKFQDGIYIVESDTLSNAMSIIKNAESCEIRPASKLVNVLRVLKYGYIKSFEYRDDKRGGAFFVELSGRINDCGAVRPRFSVKFEKRFLPARFGILVVSTVKGVMSQKEARRGLGGVLLAYVYNPMRELVDKVVVNIGVGESGEHKKALLLEQLTGQKPTYAEKTIKNFNIRKGEAIGAKVTLRFLKDALTRQVGSGEFSFGIAEHIDLPGVTYDPDMGIFGMDVCVVLKRRGYRVARRKAKVGKITREETIEFLLGVEVTAKLHETLSKELRKKYGKRSIRIKKGDKVRIMRGKFGRVLEVVIKVDGATKADGTPIHPSNVMIIELKEIDDVRKLPTGARLVCTDNTGARELEIIAVKKGVRRRYPAAGVGDIVVVSVKKGTPEIRKQVHYAVIVRQRKEYRRPDGTRVKFEDNAAVITDDKGNPKGTEIRGAVAREAAERFSKIGSLAAAIIDIGIDVRPPEDKHCPFHGSLPVRGQVFRGRVVSAVIERPKYERYLKKRSKLHAHNPPCIDAKPGDIVTIAECRPISKTKSFVIVERIQEIREMSKLNELEMELLRLRSGGALENPGQIRAIRKDIARIKFALGQEERKFVKVKEWMIEVRNAGFGGVDITTPLGTQVTLFVERPGLVIGKGGRRIRALTENPQVSVDEIEPEFNAQLMASLLARALERGWYFRKAGFLYRIMEAGAKGCEIEISGKLTSERARTEKFAGTMVHTGEIAIKKLGVLGVTVRIIPAAKAMGYEISFKHAVEICELKGKKYLEDVIAMKRAVPFRKYAGRYPQKAAKILKVLKNLEANAEYKGLETDRLVIVHAQAKKGRLKRYMPRAFGRATPFTTVEFVAERYRGHTIDELKQMSLEQIAELLPAREREKLLRKLREARTHCRDMIVLPEMVGKVVYVHNGKEFVRVEKPEMIGHRLGEFALTRRFEKHSGPGVGATRSSKYVPLKX----------------------------------------------------------------------------EEIELPVVFKLRPDIIRKAVHARQPYGPNPLSGIAVKVPQVKGRRAHPPKKINRKEMRKALRSAIAATAVVKQRNHVFVPKIVVDDFEGLSKTKEVFKAIGVDVVRAVRAGKGKMRGRRKKSVLVVVNAARNLPGVDVDLNVELLAPGTHPGRLTVWTKSALNVLHRPRRGSLGFSPRKRASSIVPRIRAWPERLLGFAGYKVGMTHVNSLTYGEEIPVTVITPPMKAGIRVYGIPKKVPDVMEHKVGGALDYAIEKL-KEIREGAIIDVLSITKGKGFQGPVKRWGVITKHARSSKHRRVGCLGPNPHHIRTVPQAGQMGFHQRTEFNKRIIKIGEVTPNGGFPHYGVVRSDYVLISGSVPGSKRLIRMRDAIRPVVIGLEVHVQLKLNTKLFCSCPINYSEPNTHVCPVCLGMPGAMPNREAVKAAIKVALALHADIVFDRKNYFYPDLPKGFQISQYDRKIALKRIHMEEDPGKLSYSLIDYNRSGVPLLEIVTEPVMHSPKEARLFLNKLRILEYLDVFDEGAMRVDANVSIKGGGRVEIKNISSFKGVEKALSYEITRQRNLIAVRRETRHFDEANNITVSLRGKEEEQDYRYFPEPDLVPLPEMPEEKRERFIFAKVLVLDVKMANYFEEAASWIVDVLRGELMAKLLKYFLCREAIENNPKAVEALNFLVGQVMKATRGRADPGTAKIMKARIRLSGLNDLDRICQIKEIANKTGVEIRGPVPLPTKRLVVPVRKAPDGEGSETWDHWEMRIHKRLIDIRALRQIMRIQVPKDVNIEIVLRVAIETYGCTMNQADSDADVVVINSCGVIVVMAGCLP--ISPIVSIAEGCTRFARAGYVEIQLTSQDTGAYGHDILPDLLRV-RVGMKFLHLPVQSGDEKVLRMGRDHGVMISTDIIVGFPTESEEAFYKSLDLVRTRPDLVNVTRYSPRKGTPAFKKDRSRPVILKVVLSYSGGLDTTVCIPLLKEKYGFDVVTVTVDIGQPEAEKRGKKHYTIDAKEEFVRLLFRLIKANGDYEG-YVLGTSLARPLIAEKIVEVAKKENADAIAHGCTGKGNDQLRFEN---VQYGFRVIAPMRELNLTREWEIEYAKHGIEVPYSIDENLWSRSIEGGKLEDPEPPEDIFEWTKVEIYFEQGVPVALNEIGGRHGVGRTDMMEDRVLGLKARENYEHPAATILITAHRDLEKLVLSVEEEWAELVYYGLTNDPLFALNAFIDTQKRVTGWVRLKLFKGSVTPVARYSEIDQKYAEGFSRFHGLQRVIATGTFDIIHPGHIRFLKEAKKLGDELIVIVAREKNVQRRRVVEGIKYVDKAILGDDIIALGYDQHKVVRICSSTKIIGIAHIFSSYNNTIITITDITGSETIARISGGMIVKADRDEGNPYTAMQAALVAEMAKEKGIEGVHIKVRAPGGNKHTTPGPGAQAAIRALARAGLKIGRIEDVTPIPHDGTRPPGGKRGRRVVHPIDMIRVEIALLALAKRGERVKEIEKHDIMALVKAISWVHFGATSNDIIDTATATQFRDAVVCLGRTHGQAALPTTYGFRFALWASEVGQMSGAVGTQAAFLLGLRSSQIIPRDVYCEYVLANLAATLEKIATNIRLLQRMQVGSSTMPHKRNPICENICGIARVVRGFVQHQSSILWEERDLTNSSAERIIVLTDHIISSLTKGLNLSEAVMIALAHEMLRRAAMGTELIKRGFAKMQKGGVIMDVTNAEQAGIAEDAGAVAVMALHKVPADIRQAGGVARMADPKIIQEIMDAVTIPVMAKVRIGHVAEARALEALGVDMIDESEVLTPADVFHIDKRKFVVPFVCGARSLGEAARRIWEGAAMIRTKGEAGTGNVVEAVKHMRLINRAIAEKVLLEIRELGRLPVVNFAAGGVATPADAAFMMQLGADGVFVGSGIFKSSNPPEYAKAIVEAVQHYDEPEVVAEISKGLGEAMKGLDVEERLQYRGAVLKALLQEKGLAKRLTGEGEEGLPEERLVRRKKATPEILTSGSAKLHPYIIRECRKIFLEMGFTEIKGHAFWNFDALFQPQDHPARDMQDTFYLDQLVLRTHTTAITIHYLAVKAFCIDRVYRRETIDATHLPEFDQLEGVVLDEVGFKDLLGLLKEFFDVRFRPGYFPYTEPSVEPWIELGGAGVFRKEVTQPLRVLAWGLGIGRLAMLRLGMKDLRRLYMARMHARRRGSSGSKRVYPPEWVEEVEKKIIELYNEGYEPSMIGMILRDRYGIPSVRQVTGKKIQQILKEKGALPEDLKALIKKAIKLRQHVHRKDYNIRGLQLIEAKIWRLSNYYKEKGVLPTFITSNEGKFREAGSSLEEIATFFIEDSGLFIEALKGFPGPYSSYVFIGNEGILRLMDGRRAYFLAVIAFGFDPIFLYNRTFAEMKNAVSHRRRAL-RALGIEGTAWSLSIGVVGIHPREASQHHAIDVVAFSQGPGMGPCLRVVATAARTLALGKPLVGVNHCLAHVEVGRWVTLYVSGGNSQVIASYYRVFGETLDIGIGNALDKLARHMGLKHPGGPKIEKLAKLPYVVKGMDFSFSGLVTAAQMEDVAFSFQETAFAMLTEVTERALAYLNLDEVLLVGGVGANSRLQEMLLTGDNGAMIAYLGLLMDFRIEDVVGRIAKLE--VIETPTLMPVIMVITNSYIIYGVHGLLDTDLAVMTDSGSYQLMVYGGVEVIVEFQAIGSDIAVPLDIPTPPTTVEREPIQGSTFPIGAVVPLLDTYRAPVHLFGAGHPMLFALAVALGCDLFDSAAYALYAKDDRYLTYGTKKLNFPCSCPVCSEELRGLIAEHNLYIKQAIKENTLFELVRIRSHPYLITFFYTYRPAVFGIVPAELISYPAGHFLGGCREVGRSAIILDYGMKPTEVIITHGHLDHVGSVYMTPPTRDLAHVLLKDSMNIMNAGHIPGSAMNILYTGDVRLLEPADDVLIVESTYFIETLDRGGHAIIPAFAVGRTQEVLMILE--YVDGMGKEVYPDYIKSAIVTTAGMLNGGPALFYIEKSKILLTGYQVEGTNGDMALKKGFSAHADDVFTVHGELRDAILKHDEVALILNV-VAMNFIYFPRDGGRYVTAGVVIARNACIHRLMLLDVARLVKLPVAIAIGVHPLFLFASATEG-KEFGYAASLMN--MLVP-AEIVLVGRITFVDITGTYDEPVIEIDSITPASSEHQIPYEPNVAMSPGGMVVQIEKHGKNAILAAFAAHHSLKHVVVVDDDIDVEYAIATRFQADRDLVIVPNARGSSLDPSSDATKELDFERV----------------------------------------------------------------------------------------------------------------------------------------------------------------------------------------------------------RHLISIDDLSLANLFFEPSTRTRMSFEAAMRLGGDVINMTSSVAKGETLADTIRVVGKYAIVLRHPLEGAARFAAEHPVINAGDGAGQHPTQTLLDLYTIRKELDELKIALMGDLKYSRTVHSLIKALTLFYLVSPPSLALEIDVLYVTRIQKERFPDEEEYRKVAGSAKDSLIVMHPLPRVDEIDAKYFQQAFYGVPVRMAILSEVMLVLSLGGSMVLVVVGGGRVARNYISARSLGACDYLGIGVTRLNAMLLASVVVMGGFPGHTTDATAALLAEFNADVLLNATSVDGVYSADPRKPNAVRYNVIDLLAAKVIERSGIRIEKALKGGTVVEGRLEGKTVVLGITGSLAAVECVKLARELQRRGAKLFVMSESAESIIFVA------EVVGEGYHVKLLADAMLIAPATANTISKIANGIADSAITTMALTALGSILAPAMHSMMESPFSLEKVKCIVVEPKGKAKLADIETICFEGKKVVVTSGPTYEFLDPIRFISNRSSGRMGRELALEFRGASIVHITSKLFVSAAAPADFTSKIKTAPKILIGFKAETLDMVVANDVIVMKFGGASVKVVVVSAMAGVTDSLVHEDYILSFGERLSAIVTNRVPVVTGFIGAITTLGRGGSDLTATLIAAEVWLWKEVDGVLTTDPKIVPEAQEAMELSHFGAKILHPRALEPVKIPVRVAVVSAVGAGMAGPGVAGRIFSALGSEYNVSFAVSAVKILHDEIVVGTRGSKLALAQTIKTPGDIRPLHEFKGMGAFVRVIDEALVDGDIDIAVHSYKDVPSK--VIAAVLERECDAFVIDELEYSVVGTSSLRRRAQIYRPDLKIENLRGNVDTRLRKLQYDAILLAEAGLIRLFVPSANQGIIAVETRKGEAEVERAVLLGVGCAPVGIYA
>GCF_000214415.1|Methanotorris_igneus_Kol_5
[truncated: 703,932 more chars]
