# Supplementary material for: The Evolution Pathway of Ammonia-Oxidizing Archaea Shaped by Major Geological Events
Source: Mol Biol Evol. 2021 May 16;38(9):3637–48. doi: 10.1093/molbev/msab129 (PMC8382903; doi:10.1093/molbev/msab129)
Supplement: msab129_Supplementary_Data [file msab129_supplementary_data.zip › S3_Data.txt]

(((IMG_2264867070|Nanoarchaeota_archaeon_SCGC_AAA011-G17:0.6524371093031716,IMG_2264867067|Candidatus_Iainarchaeum_andersonii_SCGC_AAA011-E11:0.6166561118791646):0.09542461843625238,((((GCF_000195935.2|Pyrococcus_abyssi_GE5:0.07241120822248481,GCF_000215995.1|Pyrococcus_yayanosii_CH1:0.042524236534333903):0.02980595444090106,(GCF_000022365.1|Thermococcus_gammatolerans_EJ3:0.07092110581602418,(GCF_000246985.2|Thermococcus_litoralis_DSM_5473:0.07566046393334136,GCF_000151105.2|Thermococcus_barophilus_MP:0.04730327829756065):0.031045542916360525):0.023983626748281583):0.2905362379382328,((GCF_000007185.1|Methanopyrus_kandleri_AV19:0.37551185008205046,(GCF_000214415.1|Methanotorris_igneus_Kol_5:0.2891420635364854,GCF_000166095.1|Methanothermus_fervidus_DSM_2088:0.32212192026128483):0.05142045214582036):0.046800610458773706,((CM001443.1|uncultured_marine_group_II_euryarchaeote:0.7421502367721136,(GCF_000025665.1|Aciduliprofundum_boonei_T469:0.2397617036905495,((GCF_000011185.1|Thermoplasma_volcanium_GSS1:0.08658022870211435,GCF_000195915.1|Thermoplasma_acidophilum_DSM_1728:0.0954549482656687):0.14206053476081137,(GCF_000152265.2|Ferroplasma_acidarmanus_fer1:0.18905637294580524,GCF_000008265.1|Picrophilus_torridus_DSM_9790:0.1429637862985078):0.11011549631334883):0.3090719759800118):0.09889973767229443):0.09099781838015342,(GCF_000194625.1|Archaeoglobus_veneficus_SNP6:0.3135805953693511,((GCF_000015765.1|Methanocorpusculum_labreanum_Z:0.4302854398905962,(GCF_000063445.1|Methanocella_arvoryzae_MRE50:0.2866016697760856,GCF_000007065.1|Methanosarcina_mazei_Go1:0.26417019630460215):0.04330718810894463):0.04291303200786745,(GCF_000023945.1|Halorhabdus_utahensis_DSM_12940:0.12153744120965027,(GCF_000026045.1|Natronomonas_pharaonis_DSM_2160:0.13273249530169895,((GCF_000376445.1|Haladaptatus_paucihalophilus_DX253:0.12140396657797625,GCF_000025625.1|Natrialba_magadii_ATCC_43099:0.11977139403181392):0.0225271768194093,(GCF_000172995.2|Halogeometricum_borinquense_DSM_11551:0.08485728569889539,GCF_000022205.1|Halorubrum_lacusprofundi_ATCC_49239:0.13727361863453114):0.03834891561287712):0.02495843381595464):0.03819149600665783):0.4610539825261789):0.07400762098318503):0.06472658447574764):0.04335550762082696):0.030820494774228102):0.04065039960553163,(((IMG_2619618950|Aigarchaeota_archaeon_JGI_MDM2_JNZ-1-K18:0.537222465429319,(IMG_2654588083|Miscellaneous_Crenarchaeota_group-15_archaeon_DG-45:0.471347807484805,IMG_2654587960|Miscellaneous_Crenarchaeota_group-6_archaeon_AD8-1:0.41885230634895):0.0736683972951091):0.049492021172154343,((IMG_2263082000|Thaumarchaeota_archaeon_strain_DS1:0.6031181112778242,(IMG_2721755844|Unclassified_Thaumarchaeota_DRTY-7_bin_36:0.3855081733743062,((IMG_2558309099|Thaumarchaeota_bin_Fn1:0.4162283830186222,IMG_2708742552|Thaumarchaeota_archaeon_RBG_16_49_8:0.30002722326496656):0.06586966651714632,((NZ_CP024014.1|Candidatus_Nitrosocaldus_islandicus_isolate_3F:1.0000005001842283E-6,LT981265.1|Candidatus_Nitrosocaldus_cavascurensis_strain_SCU2:0.008644523753164712):0.21137412400324007,(((GCA_900143675.1|Candidatus_Nitrosotalea_sinensis_Nd2:0.026296746909498236,(LT841358.1|Nitrosotalea_sp._CS_isolate_NCS1:0.02192884547137841,(GCF_900167955.1|Candidatus_Nitrosotalea_bavarica_isolate_SBT1:0.038934542193127086,LN890280.1|Candidatus_Nitrosotalea_devanaterra:0.017050610243383946):0.007129652316004154):0.014415791427677127):0.10506797839142745,(((GCA_003702485.1|Candidatus_Nitrosopelagicus_sp._isolate:0.04810558818350252,NZ_CP007026.1|Candidatus_Nitrosopelagicus_brevis_strain_CN25:0.027285793727990004):0.11084519727710995,((IMG_2527291500|Marine_Group_I_thaumarchaeote_SCGC_AAA007-O23:0.011613377949776016,(IMG_2513237068|Marine_Group_I_crenarchaeote_sp._SCGC_AAA007-N19:0.04936331361866475,IMG_2513237066|Marine_Group_I_crenarchaeote_sp._SCGC_AAA288-I14:0.04759232923610057):0.021783340416695274):0.049370519677962355,IMG_2524023104|Marine_Group_I_thaumarchaeote_sp._SCGC_AAA288-P02:0.12314718033131067):0.07497318724703428):0.031101839778117424,(GCF_000200715.1|Cenarchaeum_symbiosum_A:0.24090752188090758,((((GCF_000018465.1|Nitrosopumilus_maritimus_SCM1:0.019603305313407926,CP003842.1|Candidatus_Nitrosopumilus_koreensis_AR1:0.024312343126375757):0.01709403015394717,CP010868.1|Candidatus_Nitrosopumilus_piranensis_strain_D3C:0.01561389887520137):0.02558626999723046,((GCF_000242875.2|Candidatus_Nitrosopumilus_salaria_BD31:0.094540936789141,NC_018656.1|Candidatus_Nitrosopumilus_sp._AR2:0.03752554614686432):0.022082883074530768,NZ_CP011070.1|Candidatus_Nitrosopumilus_adriaticus_strain_NF5:0.03710512742077443):0.01447488320177115):0.022896078124045594,(GCF_000220175.1|Candidatus_Nitrosoarchaeum_koreensis_MY1:0.030775294762165117,GCF_000241145.1|Candidatus_Nitrosoarchaeum_limnia_BG20:0.04041678144697147):0.03771640305523549):0.05317729895441892):0.026050517495220027):0.07381237573550747):0.1670306236927941,((GCA_000802205.2|Candidatus_Nitrocosmicus_oleophilus_strain_MY3:0.09836869427603934,GCF_900696045.1|Candidatus_Nitrosocosmicus_franklandus_C13:0.06732446370185396):0.19124417171886843,((CP007174.1|Candidatus_Nitrososphaera_evergladensis_SR1:0.017279198578293853,GCA_000698785.1|Nitrososphaera_viennensis_EN76:0.02310914113770457):0.06174522167825769,(CP002408.1|Candidatus_Nitrososphaera_gargensis_Ga9.2:0.058342944557632004,GCA_001917865.1|Candidatus_Nitrososphaera_sp._13_1_40CM_48_12:0.048013347553275576):0.03654026962261003):0.07888409761609827):0.09399797886757999):0.0737939539460366):0.12600595156576766):0.05947062097330291):0.04474555359099619):0.0797479452706209,(GCA_003056285.1|Aigarchaeota_archaeon_NZ13_MG1:0.2566264843933086,(IMG_2264867229|Aigarchaeota_archaeon_JGI_0000106-J15:0.347857267726573,(BA000048.1|Candidatus_Caldiarchaeum_subterraneum:0.30298136363738903,((IMG_2545555825|Aigarchaeota_archaeon_strain_OS1:0.07225130375095046,IMG_2527291509|Aigarchaeota_archaeon_SCGC_AAA471-B22:0.04918448449426671):0.2585613228996385,IMG_2718217642|Unclassified_Aigarchaeota_JZ_bin_40:0.249922558334718):0.10705908232004901):0.042088112793934096):0.04840795318732738):0.19472497618248874):0.03981378759148724):0.04234901939249003,(((((GCF_000007005.1|Sulfolobus_solfataricus_P2:0.02146755882509166,NC_013769.1|Sulfolobus_islandicus_L.D.8.5:0.024143691569466386):0.12249729515875907,((GCF_000213215.1|Acidianus_hospitalis_W1:0.12656022460593697,(GCF_000016605.1|Metallosphaera_sedula_DSM_5348:0.10049637445534665,GCF_000243315.1|Metallosphaera_yellowstonensis_MK1:0.10536851714266904):0.1002625097874934):0.050160248220878056,(GCF_000012285.1|Sulfolobus_acidocaldarius_DSM_639:0.16371015432609992,GCF_000011205.1|Sulfolobus_tokodaii_str._7:0.09252937187303956):0.06051801080043795):0.026343269587756124):0.2602684958621606,(GCF_000145985.1|Ignisphaera_aggregans_DSM_17230:0.35395813427765477,GCF_000020905.1|Desulfurococcus_kamchatkensis_1221n:0.35936694412937564):0.07233626608023269):0.08861080038248037,(GCF_000015225.1|Thermofilum_pendens_Hrk_5:0.37987513203830425,((GCF_000018305.1|Caldivirga_maquilingensis_IC-167:0.2667698599245283,GCF_000148385.1|Vulcanisaeta_distributa_DSM_14429:0.18895489760215445):0.09638032793582796,((GCF_000015205.1|Pyrobaculum_islandicum_DSM_4184:0.07507360418907916,(GCF_000016385.1|Pyrobaculum_arsenaticum_DSM_13514:0.07681180894736372,GCF_000007225.1|Pyrobaculum_aerophilum_str._IM2:0.05207786255435254):0.03979304082677593):0.11352963100715563,GCF_000253055.1|Thermoproteus_tenax_Kra_1:0.14805421919533424):0.1545453474877867):0.15738961388981298):0.06953003133081759):0.06052448663698451,GCF_000019605.1|Candidatus_Korarchaeum_cryptofilum_OPF8:0.5776898672877457):0.08646687504854067):0.0746062029283785):0.06639010002916268):0.3215895108375974,(GCF_000250675.2|Nocardia_brasiliensis_ATCC_700358:0.574668481973968,((((GCF_000092565.1|Leptospira_interrogans_serovar_Lai_str._56601:0.6709110552967052,GCF_000019625.1|Thermotoga_sp._RQ2:0.4526629692934254):0.0546406653066136,GCF_000317475.1|Oscillatoria_nigro-viridis_PCC_7112:0.4293473558621621):0.046449500178557424,(GCF_000021565.1|Persephonella_marina_EX-H1:0.414138674681501,GCF_000092245.1|Arcobacter_nitrofigilis_DSM_7299:0.5485989852051218):0.09092286354336587):0.05647318693625114,GCF_000019965.1|Opitutus_terrae_PB90-1:0.7045062247222638):0.09260294482733822):0.3215895108375975);
