# Supplementary material for: The Evolution Pathway of Ammonia-Oxidizing Archaea Shaped by Major Geological Events
Source: Mol Biol Evol. 2021 May 16;38(9):3637–48. doi: 10.1093/molbev/msab129 (PMC8382903; doi:10.1093/molbev/msab129)
Supplement: msab129_Supplementary_Data [file msab129_supplementary_data.zip › S4_Data.txt]

>NP-Alpha-2.1_OTU3_JF924139
TGTACTCACTACTTGTTTATAGTAGTGGTTGCTGTCAACTCAACTCTGTTGACGATTAATACAGGTGACTACATTTTCTACACGGACTGGGCCTGGGCATCATATACAGTATTTTCAATCGGTAATATTCTGATGATTACTGTTGGTGCATGTTATTACTTAACATTCACAGGTGTACCTGGAACAGCAACGTATTACGGCTTGATTATGCAAGTATATACTTGGGCGGCAAAGGGAGCATGGTTT---GCTCTTGGATATCCGTATGACTTTATCGTTGTACCGATGTGGATACCGTCGTGTATGTTACTGGATCTGGCATATTGGGCTACAAAGAAAAACAAGCACTCGCTGATACTCTTTGGCGGTGTACTAGTAGGAATGTCATTCCCGTTGTTCAACATGGTCAACTTACTGACAGTCGCAGACCCACTAGAAACGGCATTCAAGTATCCGAGACCAACATTACCACCTTACATGGTGCCAATAGAACCCCAGGTCGGTAAGTTCTATAACAGTCCGGTTGCGCTCGGTGCGGGTACTGGTGCTGTCTTGGCAGTTACGTTTACGGCACTGGGTGCTAAACTCAACACG
>NP-Gamma-1.1_OTU1_DP000238
TGTACCCACTACTTGTTCATAGCAGTGGTTGCAGTGAATTCGACCCTGTTGACGATCAATGCAGGAGATTACATCTTTTACACCGACTGGGCTTGGACGTCATTCACGGTATTCTCTATATCGCAGACGCTCATGCTGGTTGTCGGTGCAACGTACTACCTGACGTTTACAGGCGTACCCGGAACCGCGACATACTATGCCCTCATCATGACGGTGTATGTATGGATAGCAAAGGGCGCATGGTTC---GCCCTTGGCTACCCGTATGACTTCATCGCGACCCCGATATGGCTTCCATCAGCAATGCTGTTGGATCTGGCATACTGGGCCACGAAGCGCAACAAGCACTCGCTGATATTGTTCGGCGGTGTCTTGGTGGGCATGTCATTACCGCTGTTCAACATGGTAAACCTGATCACAGTAGCAGATCCGCTGGAGACGGCCTTCAAGTATCCGAGGCCCACGCTGCCACCCTACATGACTCCAATAGAACCTCAAGTTGGAAAGTTCTATAACAGTCCGGTGGCGCTAGGGGCTGGGGCTGGGGCCGTCTTATCGGTGACGTTCGCGGCCTTGGGTGTCAAGCTCAATACG
>NP-Gamma-2.2.2.1_OTU3_KJ778506
TGTACTCACTACTTATTCATCGTAGTGGTTGCAGTTAACTCAACACTGTTAACAATTAATGCAGGTGACTACATTTTCTATACTGACTGGGCTTGGACATCGTTTACGGTATTTTCAATATCTCAAACGTTGATGCTCGTTGTAGGTGCGGTTTATTACCTTACATTTACAGGAGTTCCAGGAACAGCAACGTATTACGGCCTTATCATGACAGTGTATACTTGGGTAGCAAAAGGTGCATGGTTT---GCACTTGGATATCCATATGACTTCATTGTAACACCAGTATGGTTACCATCATCAATGTTATTGGACTTGGTGTATTGGGCTACAAAGAAGAACAAACACTCGTTGATATTAATGGGCGGAGTACTCGTAGGAATGTCACTACCATTGTTCAATATGATTAACCTCATAACAGTGGCAGACCCACTAGAAACGGCCTTCAAATATCCAAGACCAACATTACCACCATATATGACACCTATAGAACCGCAGGTAGGTAAGTTCTATAACAGTCCAGTCGCCTTAGGCGCAGGAGCAGGTGCTGTATTGGGAGTAACGTTTACGGCGCTAGGATGTAAGCTAAACACT
>NS-Alpha-3.2.1.2_OTU2_JQ320511
ACAACGCACTACTTGTTCATAGTAGTCGTTGCCGTAAACAGCACGCTGCTAACCATCAACGCAGGAGACTACATCTTCTACACAGACTGGATGTGGACCTCTTTTGTGGTATTCTCCGTCTCGCAATCTACGATGCTTGCGGTCGGCGCGATATACTACATGCTCTTCACAGGGGTTCCAGGTACAGCTACATACTACGCCACAATCATGACCATCTACACATGGGTCGCAAAAGGTGCATGGTTC---GCACTAGGCTATCCGTACGACTTCGTCGTCATGCCGGTGTGGATTCCATCAGCAATGTTGCTAGACCTCTCGTACTGGGCTACAAGACGTAACAAGCACGCCGCCATACTGATTGGTGGAACTATGGTTGGACTTTCACTTCCGTTGTTCAACATGGTCAACTTGTTGCTCGTCAGAGACCCGCTCGAGGTGGCCTTCAAGTATCCGAGACCAACATTGCCCGCATACATGACACCAATAGAGCCCCAGGTAGGTAAGTTCTACAACAGTCCTGTAGCACTTGGTTCAGGCGCAGGAGCGGTACTGACAGTCCCTATGGCAGCGTTGGGAGCAAAACTCAACACG
>NP-Theta-4.2_OTU4_GQ485687
TGTACCCACTACTTGTTTATAGTGGTCGTCGCGGTTAACTCTACCCTACTGACTATCAACGCCGGTGACTACATCTTTTACACCGACTGGGCATGGACATCCTATGTGATATTCTCAATATCGCAGACACTGATGCTCGTAGTAGGTGCAACGTACTACTTGACATTCACCGGGGTGCCGGGAACAGCCACGTACTACTGTCTCATAATGACGGTGTACACGTGGGTGGCCAAGGGCGCCTGGTTC---GCACTGGGATACCCCTACGACTTCATTGTGACGCCGGTCTGGCTACCGTCGGGCATGTTGCTTGACTTGGTATACTGGGCCACCAAGAAGAACAAACACAGTCTGATACTGTTCGGAGGTGTGCTGGTGGGAATGTCCCTACCGCTGTTCAACATGGTGAACCTTATCACGGTGGCGGATCCGCTGGAAACGGCGTTCAAGTATCCGAGACCGACGCTACCGCCATACATGACGCCCATAGAACCGCAAGTAGGCAAGTTCTACAATAGCCCAGTGGCACTAGGTGCAGGAGCAGGCGCAGTCCTGTCTGTGACCATGGCTGCACTGGGCTGCAAGCTGAATACG
>NT_NP-Incertae_sedis-1_OTU2_JX537619
TGTACTCACTACTTATTCATTGTAGTAGTTGCAGTAAATTCGACGCTATTAACAATTAACGCAGGAGACTATATCTTCTATACAGACTGGGCCTGGACATCATTTGTAATATTTTCAATTTCACAAACGTTGATGCTAACAGTAGGTGCAGTTTATTATCTGACGTTTACCGGAGTTCCAGGAACAGCTACGTACTACGCGTTGATCATGACAGTGTATACGTGGGTTGCAAAAGGTGCGTGGTTT---GCACTTGGCTATCCATATGATTTCATTGTTACACCAGTATGGATTCCATCAGCTATTCTGTTGGATTTGGCATATTGGGCAACAAAGAAAAACAAACACTCACTGATATTCTTCGGTGGAGTATTAGTTGGAATGTCATTGCCACTTTTCAACATGATCAATCTGTTGCTGGTTGCCGACCCGCTAGAAACTGCGTTCAAATATCCAAGACCAACATTGCCTCCATACATGACACCTATAGAACCGCAGGTTGGAAAGTTCTATAATAGTCCTGTCGCCTTGGGCGCGGGAGCTGGTGCTGTCCTGTCAGTTACATTTGCAGCGTTAGGCTGTAAGTTGACTACG
>NT-Alpha-1_OTU1_JF520877
TGTACTCACTACTTGTTTATAGTAGTGGTGGCAGTCAACTCGACCTTGTTGACAATCAACGCAGGAGACTACATATTCTACACTGACTGGATGTGGACATCATACGTGATATTTACACTATCACAATCATTGATGCTCGCAGTTGGTGCAGCATATTACCTAACATTCACTGGTGTTCCAGGAACTGCAACATACTATGCACTAATTATGACAGTGTATACATGGATTGCAAAAGGCGCGTGGTTC---TCCTTGGGATATCCGTATAGCTTCATTGTTGTGCCAATGTGGATTCCATCTGCAATACTGATGGACTTGGTTTATTGGGCAACAAAGAAAAACAAACATTCCCTGATCCTAATGGGCGGTGTGCTATGTGGAATGTCCATGTCTATGTTCAACATGATCAATCTATTGACAATAGATGATCCTCTAGAGACTGCTTTCAAATACCCAAGAACTACATTGCCTCCATACATGACTCCGATAGAACCTCAAGTAGGAAAGTTCTATGATAGTCCAGTCGCACTGGGTGCGGGCGCTGGTGCAGTTTTGACCGTTACGATGACTGCATTGGGCTGCAAACTAACAACT
>NP-Eta-1.2_OTU1_JQ403954
TGTACTCACTACTTATTCATAGTAGTGGTTGCAGTCAACTCGACCCTGCTAACAATCAATGCAGGCGACTACATCTTCTACACTGACTGGGCCTGGACATCGTTTGTCGTATTTTCAATATCGCAAACACTGATGTTGGTAGTCGGCGCAGCTTACTACCTGACATTCACAGGAGTTCCAGGAACAGCAACGTACTACGCGTTGATCATGACCGTTTACACATGGGTAGCAAAAGGTGCATGGTTT---GCACTCGGATACCCATACGACTTCATTGTCACACCAGTTTGGTTGCCATCGGCAATGTTAATTGACCTGGCATACTGGGCAACAAAGAAGAACAAGCACTCACTGATACTATTCGGTGGTGTAATGTGTGGACTGTCACTACCATTGTTCAACATGGTAAACTTGATCACGGTTGCTGACCCGTTAGAGACTGCATTCAAATATCCAAGACCAACGCTTGCTCCATACATGACTCCAATCGAGCCAGCTGTAGGTAAATTCTACAACAGTCCGGTCGCACTAGGTGCGGGCGCGGGTGCTGTACTATCAGTTACCATGGCCGCTCTGGGATGCAAACTAAATACC
>NP-Eta-1.2.2.1_OTU3_AB649217
TGTACTCACTACTTGTTCATAGTAGTGGTTGCAGTCAACTCGACGTTGCTTACAATCAATACAGGCGACTACATCTTCTACACTGACTGGGCTTGGACTTCATTTGTTGTATTTTCGATAGGAAATACATTGATGTTGGTAGTCGGCGCAGCCTACTACTTAACATTCACTGGAGTTCCAGGAACGGCAACGTATTATGCGTTGATCATGACTGTCTACACATGGGTTGCCAAGGGTGCATGGTTT---GCACTTGGTTATCCGTACGACTTCATTGTCACACCGGTGTGGCTACCATCAGCTATGTTGATGGATTTGGCATACTGGGCAACAAAGAAGAACAAGCACTCACTGATCCTATTCGGTGGTGTCATGGCAGGACTGTCATTACCATTATTCAACATGGTAAACCTGATGACTGTTGCCGACCCCTTAGAGACTGCATTCAAATATCCAAGACCAACTTTGCCCCCATATATGACTCCAATAGAGCCTGCCGTAGGCAAGTTCTATAACAGTCCAGTTGCACTCGGTGCAGGAGCAGGTGCTGTATTGTCAGTTACTATGTGCGCGCTGGGATGTAAGCTGAACACG
>NS-Delta-1.1.2.2_OTU1_HM346033
GCTACACACTATCTATTCATAGTTGTAGTTGCTGTAAATAGTACATTATTGGCAATCAACGCAGGAGACTACATATTCTATACTGATTGGGCGTGGACTTCATTCGTAGTATTCTCAATATCCCAATCAACAATGCTTGTAGTCGGCGCAATCTATTACATGCTATTCACCGGTGTACCAGGGACTGCAACATATTATGCAACAATCATGACTATCTATACATGGGTAGCCAAAGGAGCTTGGTTT---GCATTAGGATATCCATACGACTTCATCGTAACTCCAGTCTGGATACCTTCAGCAATGCTGCTAGATTTGACTTATTGGGCAACAAGAAGGAATAAGCATGCTGCCATTATAATTGGCGGAACATTAGTAGGACTTTCATTGCCAATATTCAATATGATAAATCTACTGCTGGTCAGAGATCCTCTAGAAATGGCATTCAAGTATCCTCGTCCAACATTGCCTCCATACATGACCCCAATTGAGCCTCAGGTCGGTAAGTTCTACAATAGTCCCGTGGCGCTAGGATCGGGAGCTGCGGCTGTGCTGAGCGTCCCAATCGCTGCATTGGGCGCAAAACTCAACACT
>NP-Gamma-2.1.1_OTU4_KJ526768
TGTACACACTACTTGTTCATAGTAGTAGTTGCAGTTAATTCTACGCTGCTAACGATTAATGCAGGAGATTACATCTTCTATACTGACTGGGCTTGGACATCGTATACGGTATTTTCAATATCGCAAACGTTGATGCTTGTAGTAGGTGCTACATACTATCTTACATTTACAGGTGTTCCGGGTACCGCGACGTATTACGCGTTGATCATGACCGTCTATACATGGGTCGCCAAAGGTGCATGGTTT---GCACTAGGATACCCATATGACTTCATTGTAACGCCTGTTTGGTTACCGTCGGCAATGTTGCTTGATCTGGTATACTGGGCGACAAAGAAGAACAAGCACTCGCTAATACTATTTGGTGGTGTGCTAGTGGGAATGTCATTACCGTTATTCAATATGGTAAATTTGATAACAGTGGCAGATCCGCTTGAGACGGCGTTCAAATATCCGAGACCAACATTACCACCATATATGACTCCGATAGAACCGCAGGTAGGCAAGTTCTACAATAGTCCAGTCGCCTTGGGCGCTGGTGCTGGTGCGGTGCTGGCGTGTACATTTGCGGCGTTGGGTTGTAAACTCAATACG
>NS-Beta-1_OTU14_JF430559
ACAACGCATTATCTGTTCATAGTTGTTGTAGCTGTAAATAGCACGCTGCTCACTATTAATGCTGGAGACTACATATTCTACACAGACTGGGCATGGACGTCCTTCGTCGTATTCTCGATATCGCAGTCGACAATGCTCGTAGTAGGTGCGATCTATTACATGTTATTCACTGGAGCGCCAGGAACAGCAACCTACTATGCCACAATAATGACGATTTACACTTGGGTTGCAAAAGGGGCTTGGTTT---GCTCTTGGATATCCATACGACTTCATCGCAGTACCCGTTTGGATACCATCTGCAATGTTGCTGGACCTTTCGTATTGGGCAACTCGAAGAAACAAGCATGCAGCGATACTCATTGGAGGAACATTAGTTGGACTCTCGCTTCCATTGTTTAACATGATCAACCTATTGACGATACGCGACCCATTGGAAATGGCATTCAAATATCCTAGGCCAACGCTACCTCCTTACATGACTCCTATCGAACCCCAGGTCGGTAAATTCTACAATAGCCCAGTAGCCTTAGGAGCAGGTGCGGGGGCAGTGCTAGCTGTGCCAATAGCAGCATTAGGTGCAAAACTAAACACA
>NP-Theta-4.1.1_OTU3_KF954379
TGCACCCATTATCTGTTTATTGTGGTGGTGGCGGTGAACAGCACCCTGCTGACCATTAACGCGGGCGATTATATTTTTTATACCGATTGGGCGTGGACCAGCTTTGTGGTGTTTAGCATTAGCCAGACCCTGATGCTGGCGGTGGGCGCGGCGTATTATCTGACCTTTACCGGCGTGCCGGGCACCGCGACCTATTATGCGCTGATTATGACCGTGTATACCTGGATTGCGAAAGGCGCGTGGTTT---GCGCTGGGCTATCCGTATGATTTTATTGTGACCCCGGTGTGGCTGCCGAGCGCGATGCTGATGGATCTGGCGTATTGGGCGACCAAAAAAAACAAACATAGCCTGATTCTGTTTGGCGGCGTGCTGGTGGGCATGAGCCTGCCGCTGTTTAACATGGTGAACCTGATTACCGTGGCGGATCCGCTGGAAACCGCGTTTAAATATCCGCGCCCGACCCTGCCGCCGTATATGACCCCGATTGAACCGCAGGTGGGCAAATTTTATAACAGCCCGGTGGCGCTGGGCGCGGGCGCGGGCGCGGTGCTGAGCGTGACCTTTACCGCGCTGGGCTGCAAACTGACCACC
>NS-Alpha-3.3.2_OTU3_KC773888
ACAACGCACTACTTGTTCATAGTGGTGGTTGCTGTCAACAGCACACTGCTGACTATCAACGCAGGAGACTACATCTTCTACACAGACTGGATGTGGACCTCTTTCGTGGTATTCTCCGTGTCTCAGTCGACAATGCTTGCAGTAGGAGCAATCTACTACATGCTATTCACGGGAGTGCCAGGGACGGCCACATACTACGCAACTATAATGACCATCTACACTTGGGTTGCAAAGGGCGCATGGTTT---GCACTTGGCTGCCCATACGACTTCATCGTCGTACCGGTGTGGATACCCTCGGCAATGCTGTTAGACCTGTCATACTGGGCAACAAGAAGGAACAAACACGCAGCCATTCTCATCGGTGGATCGCTGGTTGGACTATCATTCCCGCTGTTCAACATGGTCAATCTTCTGCTGGTGAGAGATCCGCTCGAAGTGGCATTCAAGTATCCAAGGCCTACACTACCCGCATACATGACGCCGATAGAGCCTCAGGTAGGTAAGTTCTACAACAGTCCTGTAGCCTTGGGTTCAGGTGCAGGAGCAGTGCTAACAGTTCCGATGGCAGCGTTAGGTGCGAAGCTTAACACG
>NS-Zeta-1.2_OTU1_JQ082881
ACAACTCACTATTTGTTCATTGTTGTTGTTGCCGTAAATAGTACTTTGCTCACGATCAATGCAGGAGATTATATTTTCTATACTGATTGGGCATGGACGTCATTTGTAGTGTTCTCTATTTCTCAATCAACAATGCTTGTAGTAGGAGCTATATACTATATGTTATTTACGGGTGTTCCTGGAACAGCCACGTATTATGCAACTATTATGACTATTTATACTTGGGTTGCAAAAGGCGCTTGGTTT---GCACTGGGCTATCCGTATAGCTTTATTACGGTCCCTATTTGGATACCATCAGCTATGCTGTTAGATTTGGCATACTGGGCAACAAGAAGAAACAAACACGCAGCAATAATTATTGGTGGTGTGTTAGTTGGAATGTCATTGCCGTTATTTAATATGATTAACTTGTTGTTAATTTCAGATCCATTGGAAACTGCTTTCAAATATCCAAGACCAACTTTGCCTCCATATATGACTCCAATTGAACCCCAGGTAGGAAAGTTCTATAACAGTCCAGTAGCTTTGGGAGCAGGTGCCGGAGCGGTGTTATGTGTCCCCATCGCAGCACTAGGAGCAAAACTCAATACT
>NS-Alpha-2_OTU4_JX885389
ACAACGCACTACCTGTTCATAGTGGTCGTTGCTGTCAACAGCACGCTGCTAACCATCAATGCAGGCGATTACATCTTCTATACAGACTGGGCATGGACCTCCTTCGTAGTGTTCTCGATTTCTCAATCGACTATGCTAGCAGTTGGAGCAATCTATTACATGTTGTTCACAGGTGTTCCTGGGACAGCTACCTATTACGCCACAATCATGACCATATATACATGGGTCGCAAAGGGCGCTTGGTAT---GCGCTAGGCTATCCGATGGACTTCATCACCGTACCAATCTGGATACCGTCGGCGATGCTGTTAGACTTGACATACTGGGCTACGAGACGGAACAAACATGCCGCTATCATTATTGGCGGTTCACTGATAGGAATGTCCTTCCCGTTGTTCAACATGGTCAACCTGCTTGCCATACATGACCCACTCGACACAGCATTCAAGTATCCTCGACCTACACTGCCCGCATACATGACACCCATCGAACCTCAGGTAGGAAAGTTCTACAACAGTCCTGTTGCCCTTGGCTCGGGTGCAGGTGCAGTGCTTACTGTTCCGATAGCCGCATTAGGTGCCAAACTTAACACG
>NS-Zeta-1.2_OTU5_JF905634
ACAACCCACTATTTGTTCATTGTTGTTGTTGCAGTAAACAGTACCTTGCTAACAATCAATACAGGAGATTATATCTTCTATACTGATTGGGCATGGACATCATTTGTCGTATTTTCAATTTCTCAATCAACAATGCTTGTAGTTGGTGCAATATACTATATGTTATTTACGGGGGTTCCTGGAACAGCTACGTATTATGCAACTATCATGACAATTTATACATGGGTTGCTAAAGGTGCTTGGTTC---GCACTGGGTTATCCATATGACTTTGTAACTGTCCCTGTTTGGATACCTTCTGCTATGCTGCTGGATTTGGCGTACTGGGCAACAAGACGAAACAAACATGCTGCCATACTTATTGGTGGTGTGCTAGTTGGAATGTCTTTGCCATTATTTAACATGATTAATCTACTTTTGGTTGCAGATCCATTAGAAACTGCATTCAAGTATCCAAGACCTACTTTACCACCATATATGACACCAATTGAACCTCAGGTAGGTAAATTCTATAACAGTCCTGTAGCTTTAGGAGCGGGTGCCGGTGCGGTGCTTTGTGTTCCAATTGCAGCGTTGGGTGCAAAACTCAACACT
>NP-Gamma-2.2.1_OTU1_JQ750576
TGTACTCACTACCTCTTCTTAGTGGTAGTTGCAGTTAACTCTACTTTGTTGACTATCAATGCAGGTGACTACATATTCTACACTGACTGGGCATGGACTTCGTACACGGTATTTTCAATATCGCAAACGTTGATGCTCACAGTAGGTGCAACATACTATCTAACCTTCACAGGTGTACCAGGAACCGCAACCTACTATGGCTTAATCATGACAGTCTATACATGGGTAGCAAAAGGTGCATGGTTT---GCACTTGGATATCCATACGACTTTATCGTTACACCAATATGGTTGCCATCTGCAATGCTACTAGACTTAGCATATTGGGCAACAAAGAAGAACAAGCACTCATTGATACTGTTCGGCGGCGTACTAGTTGGTATGTCTTTGCCACTGCTCAACATGGTAAACCTGATGACAGTAGCAGATCCACTAGAGACTGCATTCAAGTATCCAAGACCAACACTGCCTCCATACATGGTTCCAATTGAACCACAAGTAGGTAAATTCTACAACAGCCCAGTTGCCCTAGGTGCTGGTGCAGGTGCTGTATTAGCAGTTACATTTGCAGCGCTAGGTTGTAAACTGAATACG
>NS-Alpha-3.2.2_OTU2_FJ601575
ACAACACACTACTTATTCATAGTAGTGGTTGCTGTCAACAGCACACTGCTAACTATCAACGCAGGAGACTACACATTCTACACAGACTGGATGTGGAGTTCATTTGTAGTATTCTCAATCTCTCAATCCACAATGCTTGTGGTTGGGGCAATATACTACATGTTGTTCACAGGAGTTCCAGGGACTGCTACATACTACGCTACAATAATGACAATCTACACGTGGGTTGCAAAGGGCGCATGGTTC---GCGCTTGGCTATCCGTATGACTTCATCACGGTGCCTATATGGATACCTTCTGCAATGCTGTTAGATCCGACATATTGGGCAACAAGACGCAACAAGCACGCTGCGATCATTATCGGCGGAACATTGGTTGGCTTGTCATTACCGCTGTTCAACATGGTCACCCTGCTGCTTATAAGAGATCCACTCGAGGTAGCCTTCAAGTATCCTAGGCCCACATTGCCGGCATATATGACACCAATAGAACCTCAGGTTGGCAAGTTCTACAACAGTCCTGTCGCTCTTGGTGCGGGCGCGGGAGCGGCGCTGTCAGTTCCGATAGCTGCGTTGGGTGCAAAGCTTAACACG
>NP-Theta-2.3_OTU10_KJ778396
TGTACGCACTACTTGTTCATTGTAGTAGTTGCGGTAAACTCAACACTGTTAACAATTAACGCAGGTGACTACATTTTCTACACTGATTGGGCCTGGACATCATTTACGGTATTCTCTATATCGCAAACTTTGATGTTAACTGTCGGAGCTTGTTATTATCTAACATTCACTGGCGTTCCAGGAACAGCAACGTACTATGGCCTAATAATGACAGTATACACATGGGTTGCAAAAGGTGCATGGTTT---GCACTCGGATATCCATATGACTTCATTGTAACACCAATTTGGTTACCATCAGCGATGCTGTTGGACTTGGCTTATTGGGCAACGAAGCGGAATAAGCACTCGTTGATACTGTTTGGCGGAGTACTGGTAGGAATGTCATTACCGTTGTTCAACATGGTAAACCTGATAACAGTAGCAGACCCACTAGAAACGGCATTCAAATATCCAAGACCAACATTGCCACCATACATGACACCGATAGAACCGCAGGTCGGAAAGTTCTATAACAGTCCGGTCGCGCTTGGTGCAGGTGCTGGTGCAGTATTGTCCGTTACGTTTGCAGCGTTAGGATGTAAACTAACAACG
>NP-Epsilon-2.1_OTU2_EU025141
TGTACTCACTACTTGTTCATAGTAGTAGTCGCAGTCAATTCAACTCTGCTTACAATTAACGCAGGAGACTACATCTTCTATACTGATTGGGCCTGGACATCGTTTGTAGTATTCTCAATATCTCAAACATTGATGCTCGCTGTAGGTGCAGCATATTATCTGACCTTCACTGGAGTTCCAGGAACCGCAACGTATTATGCCCTTATCATGACAGTCTACACTTGGATTGCCAAAGGAGCATGGTTC---GCATTAGGTTACCCATACGACTTTATTGTTACACCAGTTTGGCTACCGTCAGCAATGCTGTTGGACTTAGCATACTGGGCAACAAAGAAGAATAAGCACTCTCTGATACTATTTGGCGGAGTCTTAGTTGGAATGTCATTGCCACTATTCAACATGGTCAATTTGATCACTGTGGCAGACCCACTAGAGACTGCATTCAAGTATCCAAGACCAACGTTACCACCATACATGACTCCGATAGAGCCGCAGGTAGGTAAGTTCTATAACAGCCCAGTTGCACTTGGTGCAGGAGCTGGTGCAGTACTTGCATGTACTTTCACGGCTCTAGGTTGTAAACTAACAACC
>NT-Alpha-1.1.2.2_OTU4_HQ896058
TGTACTCACTACTTGTTTATAGTAGTGGTAGCAGTCAACTCTACCTTGTTGACCATCAATGCCGGAGACTACATATTCTATACTGACTGGGCATGGACATCATATGTGATATTCACTTTATCACAATCATTGATGCTCGCAGTCGGTGCAGCATATTACCTTACGTTCACTGGAGTACCAGGAACGGCAACCTACTATGCGCTGATAATGACAGTGTATACATGGATTGCAAAAGGTGCGTGGTTC---TCGTTAGGATATCCGTATAGCTTCATCGTTGTACCAATATGGATTCCATCGGCAATACTGACGGATCTGGCGTATTGGGCAACCAAGAGAAACAAGCACATGCTTATCTTGGTTGGAGGTGTGCTGTGTGGAATGTCAATGCCGATGTTCAACATGGTTAATCTATTAACAATAGATGATCCATTAGAGACTGCATTCAAGTATCCAAGGACTACATTGCCTCTATACATGACTCCTATAGAACCCCAAGTCGGGAAATTCTATGATAGTCCTGTAGCGTTAGGTGCAGGTGCGGGAGCCGTTTTGACAGTCACAATGACTGCATTAGGCTGCAAATTAACAACC
>NC-Alpha_OTU1_AB649214
ACAATACACTACCTGTTCATAGTCGTAGTTGCAGTGAACTCAACGCTGTTGACCATCAATGCTGGAGACTACATCTTCTACTCTGATTGGATGTGGACATCCTTTGTGATCTTCAACCTTAGCCAGTCAACCATGCTTGTCGTTGGTGCTATCTACTACATGCTATTCACAGGAGTACCTGGTACAGCAACCTATTATGCTACAATAATGACCATCTACACCTGGGTTGCAAAGTGGGCCTGGACTGGAGGTCTAGGCTATCCATACGACTTCATGATAGTCCCAGTGTGGATACCAAGCGCAATGCTATTAGACCTAGCATACTGGGCAACTAGGAGGAACAAGCATGCAGCAATACTCATAGGAGGCTCTCTGTTAGGCATGTCGATGCCACTCTTCAACATGATAAACCTGCTTACTGTACATGACCCTCTAGAGATGGCATTCAAGTACCCAAGGCCAACACTCCCAGCATATCTAACACCAATCGAGCCTCAGGTAGGTAAGTTCTACAACAGCCCAGTGGCACTTGCAGCAGGTATTAGTGCCGTTATAAGCGTTCCAATGGCAGCCCTAGGAGCAAAGCTGAATACA
>NT-Alpha-1.1.1.1.2_OTU1_JQ312227
TGTACTCACTACTTATTCATAGTAGTAGTAGCAGTCAACTCAACCCTGTTGGTAATCAACGCGGGAGACTACATATTCTACACTGACTGGGCGTGGACATCTCATGTGATATTTACACTATCACAATCACTGATGCTCGCAGTCGGTGCAGCATATTACCTTACGTTCACTGGCGTTCCAGGAACAGCAACCTACTATGCACTGATAATGACAGTGTATACATGGATTGCAAAAGGTGCGTGGTTC---TCCTTGGGATATCCATACAGCTTCATCGTTGTGCCAATATGGATTCCATCAGCAATATTGATGGATTTGGCATATTGGGCAACAAAGAGAAACAAACACTCTTTGATCCTAATCGGCGGTGTGCTTTGTGGCATGTCAATGTCGTTGTTCAACATGATCAATCTAATCACAATAGATGATCCGCTTGAGATGGCTTTCAAATACCCGAGAACCACATTGCCTCCATACATGACACCAATAGAACCCCAAGTAGGTAAGTTCTATGATAGTCCCGTTGCGTTGGGTGCAGGAGCTAGTGCAGTTTTGACAGTAACAATGACTGCGTTAGGAACTAAACTCACAACA
>NS-Gamma-1.2_OTU1_EU671146
ACAACGCACTATCTGTTCATTGTTGTAGTTGCTGTAAACAGCACGCTTCTGACTATTAACGCAGGAGACTATATTTTCTACACTGATTGGGCTTGGACTTCGTTTGTAGTATTTTCGATTTCACAATCTACTATGTTGGTTGTAGGAGCAATATACTACATGCTTTTTACAGGAGTACCTGGAACCGCTACATATTATGCGACCATCATGACAATATATACCTGGGTTGCCAAGGGTGCCTGGTTC---GCATTGGGATATCCCTATGACTTCGTCGCAGTGCCGGTTTGGATACCTTCAGCAATGTTATTGGACTTGACGTATTGGGCGACACGCCGCAATAAGCACGCCGCAATCCTTATTGGCGGTACGCTAGTTGGCCTATCGCTTCCAATGTTCAATATGATAAACCTTTTGTTAGTAAGGGATCCTCTGGAAATGGCGTTCAAGTATCCAAGACCCACACTGCCTCCCTATATGACTCCGATCGAGCCGCAGGTAGGAAAGTTCTACAATAGTCCTGTAGCCTTAGGAGCAGGTGCAGGAGCAGTGCTAAGCGTGCCTATAGCAGCTTTAGGTGCTAAATTAAACACG
>NP-Gamma-2.2.5_OTU8_EU925362
TGTACCCACTACTTATTCATAGTAGTAGTTGCGGTTAACTCTACACTGTTAACAATTAATGCAGGTGACTACATTTTCTATACTGACTGGGCTTGGACATCGTTTACGGTATTTTCAATATCGCAAACGTTGATGCTCGCGGTAGGTGCTACATATTACCTAACGTTTACCGGCGTTCCAGGAACAGCAACGTACTACGGCCTTATTATGACAGTATATACGTGGATTGCAAAAGGTGCATGGTTT---GCACTTGGATATCCATACGACTTCATTGTAACACCAATTTGGTTACCATCAGCGATGTTGCTTGATCTTGCCTATTGGGCCACAAAGAAGAACAAACACTCACTGATACTGTTTGGCGGAGTACTAGTAGGAATGTCATTACCACTATCCAATATGGTAAATCTGATAACAGTCGCAGACCCACTAGAAACGGCCTTCAAATATCCGAGACCAACATTACCACCATACATGACACCGATAGAGCCTCAGGTAGGTAAATTCTATAACAGTCCAGTGGCTTTAGGTGCAGGTGCAGGTGCAGTCTTGTCGGTAACGTTTACGGCATTAGGTTGTAAACTGAATACT
>NP-Alpha-2.2.4_OTU10_KC735478
TGTACTCATTACTTATTCATAGTAGTAGTAGCAGTCAATTCAACTTTGTTGACAATTAACACAGGTGACTATATCTTCTACACAGACTGGGCTTGGACATCATATACAGTATTTTCCATTGGACACATTCTCATGATATGTGTAGGTGCAACATATTATCTATCATTCACAGGAGTTCCAGGAACAGCTACGTATTATGGCTTCATTATGCAGGTATATACATGGGTGGCAAAAGGTGCATGGTTT---GCACTAGGATATCCATATGACTTCATCGTTACTCCGATGTGGATTCCATCAGCCATGTTGTTAGACTTGGCATATTGGGCATCAAAGAAGAACAAGCACTCTCTGATACTGTTCGGCGGAGTACTGGTAGGAATGTCATTCCCGTTGTTCAACATGGTAAACTTGATGACAGTAGCAGATCCATTAGAAACAGCATTCAAATATCCAAGACCAACGTTACCTCCATACATGGCACCAATAGAACCGCAGGTAGGAAAGTTCTATAACAGTCCGGTTGCGCTTGGTGCGGGAGCTGGAGCAGTATTATCAGTAACGTTTACGGCGCTGGGTGGTAAACTCAATACG
>NP-Alpha-2.1_OTU2_JF924187
TGTACACACTACTTGTTTATTGTAGTGGTAGCTGTCAACTCGACTCTGTTAACGATCAATGCAGGTGACTACATTTTCTACACAGATTGGGCCTGGACATCCTTTACCGTATTCTCAATTTCGCAAATTTTGATGCTTACGGTAGGTGCATGTTATTATCTAACATTTACAGGTGTTCCGGGAACAGCAACGTATTATGGCTTGATTATGCAGGTTTACACATGGGTTGCAAAGGGAGCCTGGTTT---GCTCTTGGTTATCCTTATGACTTTATTGTCACACCAATGTGGATACCTTCTTGCATGTTGCTTGACTTGGCATATTGGGCTACAAAGAAGAACAAACATTCGTTGATTCTGTTCGGCGGTGTTTTAGCAGGAATGTCATTCCCGCTGTTCAACATGGTTAACCTATTGACAGTAGCAGACCCACTAGAAACGGCATTCAAGTATCCGAGACCAACATTACCACCTTACATGACGCCAATAGAACCTCAAGTAGGTAAATTCTATAATAGCCCAGTAGCGTTGGGTGCTGGAACAGGTGCGGTCTTAGCGGTGACGTTCGCGGCTTTGGGATGTAAACTGAACACG
>NP-Delta-2.3.1.1_OTU6_JF924571
TGTACTCCCTACTTATTCATAATAGTAGTTGCAGTTAATTCAACTCTGCTTACACTTAATGCCGGAGATTATATCTTCTACACTGATTGGGCATGGACGTCATTTACTGTATTTTCAATTTCACAAACTCTAATGTTAACAGTCGGTGCCGTATACTATCTAACGTTTACAGGCGTTGTGGGAACAGCGACATATTATGCGCTAATCATGACAGTCTATACGTGGGTTGCAAAAGGTGCATGGTTT---TCACTTGGATATCCATATGACTTTATAGTTACACCAGTATGGATTCCATCAGCAATATTGCTTGATTTGGCATATTGGGCCACAAAGAAGAACAAGCACTCTCTGATACTATTTGGCGGAGTACTGGTTGGAATGTCATTACCACTGTTTAACATGGTAAACCTCATTACAGTAGCAGATCCACTAGAGACTGCATTCAAGTATCCGAGACCAACGTTGCCACCATACATGACGCCAATAGAACCGCAGGCCGGAAAGTTCTATAACAGTCCGCTTGCGCTTGGAGCACGTGCTGGTGCTGTGCTGTCTGTTACGTTTGCCGCGTTAGGTTGTAAACTCACTACG
>NT-Alpha_OTU12_EU852682
TGTACTCACTACTTGTTTATAGTAGTGGTTGCAGTCAACTCTACACTGTTGACAATTAATGCTGGAGACTACATATTCTATACTGACTGGGCTTGGACATCCTTTGTGATATTTTCTATATCGCAGACACTCATGCTCTGCGTGGGTGCAACATACTATCTCACCTTCACGGGAGTTCCAGGAACGGCAACATACTATGCACTGATAATGACAGTGTATACGTGGGTTGCAAAAGGTGCGTGGTTT---GCATTAGGATATCCATATAGTTTCATAGTCACACCAGTATGGATCCCATCAGCAATGTTGCTGGATTTGGTATACTGGGCTACAAAGAAGAACAAGCACTCGCTGATATTGATGGGCGGCGTACTTGTCGGAATGTCTCTGCCATTGTTCAACATGATCAACCTGTTGACGGTAGACGACCCGCTAGAGACTGCATTCAAATATCCAAGACCAACTTTACCTCCGTACATGACTCCTATAGAACCCCAAGTAGGCAAGTTCTATAACAGTCCGGTTGCGCTAGGTGCTGGAGCCGGTGCTGTACTGTCAGTTACAATGACAGCCTTGGGCTGTAAACTGACAACG
>NT-Alpha-1.1.1.1.Incertae_sedis_OTU2_JN179760
TGTCCTCACTACTTATTCATAGTAGTGGTAGCAGTCAACTCGACCTTGTTGACAATCAACGCAGGAGACTACATCTTCTACACTGACTGGATGTGGACATCTTATGTGATATTTACTCTATCACAATCATTGATGCTCGCAGTCGGTGCAGCATATTACCTAACGTTCACTGGAGTTCCAGGAACTGCAACATACTACGCCCTCATTATGACGGTGTATACTTGGATTGCAAAAGGTGCGTGGTTC---TCCCTAGGATATCCATACAGCTTCATCGTTGTACCAATGTGGATTCCATCGGCAATACTGATGGATCTGGCATACTGGGCAACAAAGAAAAACAAACACTCTTTGATCTTGATAGGCGGTGTACTCTGTGGAATGTCTATGTCGATGTTCAACATGATCAATCTATTGACAATAGATGATCCTCTGGAGACTGCTTTCAAATATCCAAGAACCACATTGCCTCCGTACATGACTCCTATAGAACCGCAAGTAGGAAAGTTCTATGATAGTCCTGTCGCTCTAGGTGCCGGTGCTAGTGCTGTCCTAGCTGTCACTATGACTGCATTAGGATGCAAACTAACAACC
>NP-Beta_OTU5_JQ864794
TGTACTCACTACCTGTTTATTGTGGTAGTTGCAGTAAACTCAACTCTATTGACAATTAACGCAGGAGACTATATTTTTTACACAGACTGGGCTTGGACATCATTTACTGTCTTTTCAATATCACAAACACTGATGCTAGTTGTCGGTGCTACGTATTATCTGACATTTACAGGTGTTCCAGGGACAGCGACGCACTATGCCTTGATAATGACGGTGTATACATGGGTAGCAAAGGGTGCATGGTTT---GCACTAGGATATCCATATGACTTCATTGTTACTCCAGTATGGTTGCCATCAGCAATGCTGTTGGATCTAGCTTACTGGGCCACAAAGAAGAACAAACACTCGTTAATATTATTCGGTGGTGTACTCGTAGGAATGTCTTTACCGTTGTTCAATATGGTAAATCTGATTACGGTGGCAGATCCACTAGAAACGGCCTTCAAATATCCAAGACCGACATTACCTCCATACATGACACCAATAGAACCGCAAGTAGGTAAATTCTACAACAGCCCGGTTGCGTTGGGTGCAGGAGCTGGTGCTGTTCTATCTGTGACGATGGCAGCGCTGGGTGTAAAACTGAACACT
>NS-Epsilon-2.1_OTU2_JF430554
ACAACGCGCTATCTATTCATAGTAGTCGTTGCTGTTAACAGTACATTATTGACAATCAATGCTGGTGACTATATCTTCTATACCGATTGGGCTTGGACTTCATTTGTCGTGTTTTCTATTTCACAATCTACTATGCTTGTGGTAGGAGCGATTTACTACATGCTATTCACAGGGGTTCCAGGTACAGCCACTTACTATGCTACAATTATGACTATATATACATGGGTTGCAAAAGGTGCATGGTTC---GCTTTGGGATATCCATACGATTTCATAGTAGTACCAGTTTGGATTCCTTCTGCAATGCTATTAGACCTGTCATATTGGGCAACAAGGAGAAACAAACACGCTGCAATTCTAATTGGTGGATCACTGGTAGGAATGTCACTTCCGGTATTCAATATGGTAAACCTCCTATTGGTTAAGGATCCTTTAGAAATGGCCTTTAAGTATCCTAGGCCCACATTACCGCCGTATATGACGCCAATAGAACCCCAGGTCGGTAAGTTCTATAATAGTCCAGTAGCCTTGGGAGCAGGAGCAGGAGCTGTGCTTAGTGTTCCAATAGCTGCATTGGGTGCTAAACTCAATACT
>NP-Theta-4_OTU1_JF715674
TGTACTCACTACTTGTTCATAGTAGTAGTTGCAGTAAACTCTACTCTGCTGACAATCAACGCAGGTGACTACATCTTCTACACTGACTGGGCCTGGACGTCATACACCGTATTCTCAATCTCGCAGACACTTATGCTCGCAGTAGGCGCAGCATATTATCTGACATTTACGGGCGTGCCAGGAACAGCAACGTACTATGCCTTGATTATGACAGTATACACATGGATAGCAAAAGGTGCATGGTTT---GCACTCGGATATCCATACGACTTCATTGTTACACCAGTTTGGCTGCCATCAGCAATGTTGATGGACTTGGCCTATTGGGCAACAAAGAGAAACAAGCACTCTCTGATACTGTTTGGCGGAGTACTGGTAGGGATGTCATTGCCATTGTTCAACATGGTAAACCTGATTACAGTCGCAGACCCACTCGAAACGGCATTCAAGTATCCAAGGCCGACACTGCCACCATACATGACTCCGATAGAACCCCAGGTTGGGAAGTTCTATAACAGCCCAGTAGCGCTGGGTGCGGGAGCCGGTGCAGTATTGTCTGTCACGTTTACGGCGTTAGGCTGTAAGCTGACGACT
>NP-Eta-1.2.1_OTU1_EU667925
TGTACGCACTACTTATTCATAGTAGTGGTTGCAGTAAACTCTACCCTGCTAACAATCAATGCAGGCGACTACATTTTCTATACTGACTGGGCTTGGACTTCGTTCACCGTGTTCTCTATATCACAAACATTGATGTTGGTGGTAGGGGCATGTTACTACCTCACATTCACAGGAGTTCCAGGAACAGCTACGTATTATGGGCTGATAATGACCGTCTACACTTGGGTAGCAAAAGGTGCATGGTTT---GCGCTCGGATACCCATATGACTTCATTGTTACACCGATTTGGTTGCCGTCAGCGATGTTGCTTGATTTGGCATATTGGGCAACAAAGAAGAACAAGCACTCACTGATTCTATTCGGTGGTGTACTGTGTGGAATGTCGTTACCACTATTCAACATGGTCAACCTGATCACTGTTGCTGACCCGCTAGAGACTGCATTCAAATATCCAAGACCAACGCTCCCGCCGTATATGACGCCAATAGAACCCGCCGTAGGCAAGTTCTATAACAGTCCAGTCGCATTAGGTGCAGGTGCAGGCGCTGTATTATCAGTAACCTTTGCCGCATTGGGATGTAAGCTGAACACG
>NS-Gamma-2.2.1.Incertae_sedis.2_OTU1_DQ501058
ACAACGCACTATTTATTCATAGTTGTAGTCGCAGTAAACAGCACTCTACTAACAATTAATTCAGGAGACTATATCTTCTACACCGACTGGGCTTGGACTTCATTCGTAGTATTTTCGATCGCACAATCTACCATGCTTGCGGTAGGAGCGATATACTACATGCTCTTTACAGGAGTTCCAGGAACCGCCACATATTATGCAACGATTATGACGATATATACATGGGTTGCAAAAGGTGCATGGTTT---GCATTAGGATATCCGTATGACTTCGTGACAACACCAGTATGGATACCATCAGCAATGTTGTTAGATCTTACATATTGGGCTACAAGACGCAACAAGCATGCTGCTATAATTATTGGCGGAACTTTGATAGGTCTGTCACTTCCGTTGTTCAACATGATAAACTTACTGTTAGTAAGGGACCCACTGGAAGTCGCCTTTAAGTATCCAAGACCCACACTTCCTCCCTATATGACACCTATAGAGCCCCAGGTCGGTAAATTCTACAATAGTCCTGTAGCACTAGGTTCTGGTGCAGGAGCAGTGTTAACTGTCCCAATAGCTGCGCTAGGTGCTAAATTAAACACA
>NS-Epsilon-2.2_OTU4_EU650954
ACAACGCACTATCTATTCATAGTGGTCGTTGCTGTTAACAGTACATTATTGACTATCAATGCTGGTGACTATATCTTCTATACTGATTGGGCTTGGACTTCATTTGTGGTATTTTCTATTTCACAATCTACTATGCTTGTGGTAGGAGCAATTTATTATATGCTCTTCACAGGAGTTCCAGGTACGGCTACATATTACGCAACAATTATGACAATATATACTTGGGTTGCAAAAGGTGCATGGTTT---GCTTTAGGATATCCCTATGACTTTGTAGTAGTACCAGTTTGGATACCTTCTGCAATGTTATTAGACCTATCATATTGGGCTACACGACGAAATAAGCATGCAGCCATTCTAATAGGTGGAACACTTGTTGGAATGTCATTGCCTGTATTCAATATGATAAACCTGTTGCTAGTTAAGGATCCGCTAGAAATGGCATTCAAATATCCTAGACCTACATTGCCCCCGTATATGACGCCTATAGAACCTCAGGTCGGTAAGTTCTACAATAGTCCTGTAGCTTTAGGTGCTGGTGCTGGTTCGGTATTGGGAGTAACGTTTACAGCCCTTGGTTGTAAACTAAACACC
>NC-Alpha_OTU3_EU239983
ACTATACACTACCTATTCATAGTAGTAGTTGCAGTCAACTCCACACTGCTATTAATTAATGCAGGAGACTACATATTCTACTCTGACTGGATGTGGACATCCTTTGTAATATTCAACCTTAGTCAAGCAACAATGCTTGTAGTAGGTGCAATCTATTACCTGCTCTTTACAGGTGTTCCAGGTACAGCAACATACTACGCTACAATAATGACAATATATACATGGGTTGCAAAGTGGGCATGGATAGGAGGCTTAGGATACCCATATGACTTCATGATAGTCCCAGTATGGATACCAAGTGCAATGCTGTTAGATCTAGCATACTGGGCTACAAAGAAGAACAAGCATGCAGCAATACTCATAGGCGGTTCTCTGGTAGGCATGTCAATGCCATTGTTCAACATGATAAATCTATTGACTGTACATGATCCATTGGAGATGGCATTCAAGTATCCAAGACCTACTCTACCTGCATACCTAACACCAATAGAGCCACAGGTAGGTAAGTTCTACAATAGCCCTGTTGCATTAGCAGCAGGTATAAGTGCTGTAATTAGTGTACCAATGGCTGCCTTAGGAGCAAAGTTGAATACA
>NS-Gamma-2.3_OTU1_HM113517
ACCACACACTATCTATTTATAGTTGTAGTAGCTGTGAACAGCACACTGCTGACAATAAATGCAGGAGACTATATTTTCTATACAGACTGGGCTTGGACGTCATTTGTAGTATTCTCGATTTCTCAATCGACTATGCTTGCAGTAGGGGCCATTTACTACATGCTCTTTACGGGAGTTCCAGGAACCGCAACATATTATGCCACTATTATGACAATCTACACATGGGTTGCAAAAGGTGCATGGTTT---GCGTTAGGATATCCATATGACTTTATCACAGTACCGGTATGGATACCTTCAGCAATGTTATTGGATCTTACGTACTGGGCTACGCGAAGGAACAAACATGCTGCCATACTTATTGGTGGAACATTAGTTGGACTTTCGCTTCCAATGTTCAACATGATAAATCTACTGTTGGTGAGGGATCCGCTGGAAGTAGCATTCAAATATCCTAGACCTACGCTACCGCCGTATATGACTCCTATTGAGCCTCAGGTCGGTAAGTTCTACAATAGCCCTGTAGCTTTGGGTGCAGGTGCTGGAGCTGTATTGACAGTGCCTATTGCTGCACTAGGTGCCAAACTAAATACT
>NP-Gamma-2.2.1.Incertae_sedis_OTU1_DQ501061
TGTACGCACTACTTATTCATAGTAGTAGTTGCAGTTAACTCTACACTGCTAACAATTAACGCAGGTGACTACATCTTCTACACTGACTGGGCCTGGACTTCGTTCACTGTATTCTCAATTTCACAAACGTTGATGCTTACAGTAGGTGCGGTGTATTACCTAACATTTACAGGTGTTCCAGGAACAGCAACGTATTACGGCCTTATAATGACAGTATACACATGGGTAGAAAAAGGCGCATGGTTT---GCACTCGGATATCCATATGACTTCATTGTTACTCCAACTTGGTTACCATCAGCAATGTTGCTTGATTTGGCCTATTGGGCAACAAAGAGAAACAAGCACTCTCTGATACTGTTTGGCGGTGTACTGGTAGGAATGTCATTACCACTATTCAATATGGTAAACCTGATAACAGTAGCAGACCCACTAGAAACGGCATTCAAGTATCCAAGACCAACATTGCCACCATACATGACTCCGATAGAACCTCAAGTAGGTAAATTCTATAACAGCCCGGTAGCGCTGGGTGCAGGAGCTGGTGCAGTATTGTCGGTAACGTTTGCAGCATTAGGTTGTAAATTAACAACT
>NP-Beta_OTU10_JQ345836
TGTACTCACTACCTGTTCATTGTGGTAGTTGCAGTAAACTCAACTCTGTTGACAATTAACGCAGGAGACTATATTTTCTACACAGACTGGGCTTGGACATCATTTACTGTCTTTTCAATATCGCAAACACTGATGTTAGTAGTTGGTGCTACGTATTATTTGACATTCACTGGTGTTCCAGGAACAGCGACGTACTACGGATTAATAATGACAGTGTATACGTGGGTAGCAAAAGGTGCATGGTTT---GCACTGGGATACCCATATGACTTCATTGTAACTCCAATTTGGTTGCCATCGGCAATGTTGCTGGATTTGGCATATTGGGCTACAAAGAGGAATAAGCACTCGCTAATATTATTCGGTGGTGTCCTTGTGGGAATGTCCTTGCCGTTGTTCAATATGGTAAATCTGATAACAGTTGCAGACCCACTAGAAACGGCATTCAAGTATCCAAGGCCAACATTACCACCATACATGACACCGATAGAACCGCAGGTAGGCAAATTCTATAACAGCCCAGTTGCGCTCGGTGCAGGTGCAGGTGCAGTATTGGCTTGTACATTTGCAGCGCTAGGCTGTAAACTGAATACA
>NS-Gamma-2.1_OTU1_JX010789
ACAACGCACTATCTCTTCATAGTCGTAGTTGCTGTAAATAGTACATTGCTGACGATTAACGCGGGAGATTACATATTCTACACGGACTGGGCCTGGACCTCATTTGTAGTATTTTCCATCTCACAATCTACTATGCTTACTGTGGGTGCAATTTACTACATGCTCTTCACAGGAGTTCCAGGAACTGCAACTTATTATGCAACCATAATGACAATCTACACCTGGGTAGCAAAAGGTGCATGGTTT---GCATTAGGATATCCGTATGATTTCATAGCAGTACCCGTATGGATACCCTCAGCGATGTTGTTAGATCTCACGTACTGGGCTACTAGACGCAATAAGCACGCTGCAATTATCATCGGCGGAACTTTGGTTGGCTTGTCACTGCCCATGTTCAATATGATAAACTTGCTTCTGGTGCGAGATCCGCTTGAGACAGCATTCAAGTATCCAAGACCTACATTGCCTCCATATATGACCCCAATTGAACCCCAGGTCGGAAAGTTCTACAATAGTCCTGTTGCCTTGGGATCAGGAGCATCCGCAGTTCTGACTGTGCCAATTGCGGCATTGGGTGCCAAGCTCAACACG
>NP-Gamma-2.2.1.1_OTU1_GQ331394
TCTACGCACTACTTATTCATAGTAGTAGTGGCAGTAAACTCAACCCTGTTGACAATTAATGCAGGTGACTACATCTTCTACACAGACTGGGCTTGGACATCATATGTGGTATTCTCAATTTCACAGACTACGATGCTTTTAGTAGGTGCATGTTATTATATATCATTTACCGGTGTTCCAGGAACGGCAACGTACTACGCATCAATCATGACAGTGTATACGTGGATAGCAAAAGGAGCATGGTTC---TCCCTAGGTTATCCATATGACTTCATTGTTGTACCAGTTTGGTTACCTTCCGCAATGTTGCTGGATTTGGCATACTGGGCTACAAAGAAGAACAAGCACTCACCGATCTTCTTTGGCGGAGTTTTAGTAGGAATGTCATTACCGATGTTCAACATGGTAAACTTGTTGACAGTAGCAGATCCCTTAGAAACTGCATTCAAGTTCCAGAGACCAACATTCCCACCATACATGACTCCAATCGAGCCGCAAGTAGGTAAATTCTACAACAGTCCAGTCGCTTTAGGTGCTTTGCATGGTGCAGTATTAACAGTACCAATTACGGCGCTAGGTTGTAAGCTTAACACA
>NS-Alpha-3.2.3.1.3_OTU2_KF041570
ACAACGCACTATTTGTTCATAGTAGTGGTTGCTGTCAACAGCACACTGCTAACCATCAACGCAGGTGACTACATCTTCTACACAGACTGGATGTGGACCTCCTTCGTAGTGTTCTCGGTGTCGCAGTCGACGATGCTTGCTGTGGGCGCAATATACTACATGCTCTTCACAGGTGTTCCAGGGACTGCTACATACTACGCCACTATCATGACCATCTACACATGGGTGGCAAAGGGTGCATGGTTC---GCACTGGGATATCCCTACGACTTCATTGTGGTGCCGGTTTGGATACCTTCAGCAATGCTGATGGATCTCACGTACTGGGCTACAAGGCGCAACAAGCACGCTGCTATCCTTATCGGCGGAACACTGGTTGGCCTATCCTTCCCGCTGTTCAACATGGTCAACCTGCTGCTCGTCAGGGATCCGTTCGAGGTGGCCTTCAAGTATCCTAGACCGACTCTGCCTGCGTATATGACTCCTATCGAGCCTCAGGTAGGGAAGTTCTACAATACTCCTGTGGCCCTGGGCTCAGGAGCAGGAGCGGTGCTGACAGTGCCCATCGCTGCGTTAGGTGCAAAACTAAACACG
>NS-Alpha-2_OTU3_JN179945
ACAACCCACTACCTGTTCATAGTGGTCGTTGCTGTCAACAGCACTCTACTCACCATCAATGCAGGCGATTACATCTTCTACACAGACTGGGCATGGACCTCCTTCGTGGTGTTTTCGATTTCGCAATCGACTATGCTAGCGGTAGGAGCCATTTACTACATGCTGTTCACAGGAGTTCCAGGTACAGCCACGTACTACGCAACTATCATGACCATATACACATGGGTTGCAAAGGGCGCATGGTAT---GCACTTGGCTATCCGATGGACTTCATTACAGTACCTATCTGGATTCCATCCGCGATGCTGTTGGACTTGACTTACTGGGCTACAAGACGCAACAAACATGCAGCAATTATCATTGGCGGTACCCTAATCGGAATGTCCTTCCCGCTGTTCAACATGGTTAATCTGCTGGCCATAAATGACCCTCTAGACACCGCCTTCAAGTATCCTCGGCCTACATTGCCAGCATACATGACACCAATCGAACCTCAGGTAGGAAAGTTCTACAACAGTCCTGTTGCCCTTGGTTCGGGTGCAGGAGCAGTGCTGACGGTTCCCATAGCCGCGTTGGGTGCCAAGCTTAACACG
>NP-Epsilon-2.2_OTU6_FJ799203
TGTCATCACTGCTTATGCATAGTAGTAGTCGCAGTCAACTCAACATGGCTAAGAATCAACGGAGGGGACTACATCTTCTATACTGATTGGGCCTGGACATCGTTTGTAGTATTCTCAATATCACAAACTCTTATGCTCACTGTAGGTGCGTGTTACTATCTCACATTTACTGGAGTTCCAGGAACCGCAACGTATTATGCACTAATTATGACAGTCTACACTTGGATTGCAAAAGGTGCATGGTTC---GCATTAGGTTACCCATATGACTTCATCGTTACACTAGTTTGGCTACCATCAGCAATGCTGTTGGACTTAGCGTACTGGGCAACAAAGAAGAATAAGCACTCTCTGATACTGTTCGGCGGAGTCTTAGTTGGAATGTCATTGCCACTATGCAACATGGTCAATTTGATCACAGTGGCTGACCCACTAGAGACTGCATTCAAGTATCCAAGACCAACGTTACCACCATATATGACCCCGATAGAACCGCAGGTAGGTAAATTCTACAACAGCCCTGTTGCACTTGGTGCCGGTGCTGGAGCAGTATTATCCTGTACATTTGCGGCTTTATGTTGGAAACTTACAACA
>NP-Theta-4.2_OTU9_EU197139
TGTACCCACTACTTGTTCATAGTAGTGGTAGCAGTGAACTCGACCCTGTTATCAATCAATGCAGGTGACTACATCTTCTACTCAGACTGGGCCTGGACATCATTTGTAGTATTCTCCATATCACAGACGTTGATGTTGGTAGTAGGAGCAACATACTACTTGACATTTACAGGTGTTCCAGGTACAGCTACGTACTACGGCCTAATAATGACAGTATACACGTGGGTGGCCAAAGGTGCATGGTTT---GCACTGGGTTATCCATACGACTTCATCGTAGTGCCAGTATGGTTGCCATCAGCAATGCTGTTGGACTTGGCATATTGGGCTACAAAGAAGAACAAGCACTCGCTGATACTGCTTGGCGGAGTACTGGTAGGAATGTCACTGCCATTGTTCAACATGGTGAATCTGATGACAATCGCAGACCCGCTAGAGACTGCGTTCAAGTATCCAAGACCTACGCTACCTCCATACATGACACCGATTGAACCACAGGTAGGTAAGTTCTACAATAGCCCAGTAGCATTGGGTGCCGGAGCTGGTGCTGTCTTATCAGTAACCTTTGCGGCGCTTGGATGTAAGCTGACTACG
>NP-Gamma-2.2.4.1_OTU4_JF924252
TGTACTCACTACTTATTCATAGTAGTGGTTGCAGTCAATTCGACTCTGTTAACAATTAACGCAGGTGACTACATCTTCTACACAGATTGGGCCTGGACTTCATACACGGTATTCTCAATATCGCAAACGTTGATGCTTGTAGTAGGAGCTACTTACTATCTTACATTTACAGGCGTTCCAGGAACAGCTACGTACTATGCTCTGATAATGACAGTGTATACGTGGGTCGCTAAAGGCGCATGGTTC---GCATTAGGTTACCCATATGACTTCATTGTAACGCCAGTTGGGTTGCCATCAGCAATGTTGCTTGATCTGGCGTACTGGGCTACAAAGAAGAATAAGCACTCGCTGATCTTATTCGGAGGTGTACTGGTAGGAATGTCATTACCATTGTTCAACATGGTAAACCTGATTACGGTCGCAGACCCACTTGAAACTGCTTTCAAGTATCCAAGACCAACATTACCACCATACATGACACCTATAGAACCTCAGGTAGGTAAATTCTACAATAGCCCAGTAGCACTTGGTGCTGGAGCGGGTGCTGTGTTGTCGGTCACGTTTGCAGCGTTAGGTTGTAAACTGAATACT
>NS-Alpha-3.2.3.1.1_OTU3_JN179941
ACAACGCACTATTTGTTCATAGTAGTGGTTGCTGTCAACAGCACGCTGCTAACCATCAACGCAGGAGATTATATCTTCTACACAGATTGGGCGTGGACCTCCTTCGTGGTCTTCTCAATCTCGCAATCGACTATGCTTGCTGTGGGCGCGATTTACTACATGCTATTCACCGGAGTTCCCGGGACGGCCACATACTACGCAACAATAATGACAATCTACACATGGGTCGCAAAGGGAGCTTGGTTT---GCATTAGGCTATCCATACGACTTCATTGTTGTTCCGGTTTGGATACCTTCAGCAATGTTGTTGGACTTGACTTATTGGGCTACAAGACGAAACAAGCACGCGGCAATGATCATCGGTGGAACACTAGTTGGTCTGTCGATCCCGCTGTTCAACATGGTTAATTTGCTGCTCATCAGAGATCCGCTCGAGGTGGCATTCAAGTATCCAAGGCCGACACTGCCTGCGTACATGACGCCCATAGAGCCCCAGGTAGGGAAGTTCTACAACAGTCCCGTAGCGCTGGGCTCCGGAGCAGGGGCGGTTCTAACTGTGCCTATGGCTGCATTGGGTGCGAAGCTCAACACG
>NP-Eta-1.1.1.2_OTU5_HQ645846
TGTACGCACTACTTATTCATAGTAGTCGTTGCAGTCAACTCAACGCTGCTTACAATCAACGCAGGAGACTACATCTTCTACACTGACTGGGCATGGACTTCATTTGTCGTGTTCTCAATATCACAGTCATTGATGTTAGTTGTAGGTGCAATTTACTATATAACATTCACGGGAGTTCCAGGAACAGCAACGTACTACGCCATTATTATGACCGTGTATACATGGATCGCAAAAGGCGCATGGTTC---GCACTAGGTTACCCATATGACTTCATTGTTACACCAGTTTGGTTGCCATCAGCAATGTTGCTTGATCTGGCATACTGGGCAACAAAGAAGAACAAGCACTCACTGATACTCTTCGGTGGTGTACTGGGTGGAATGTCACTGCCATTGGTCAACATGGTCAATCTAATTACCGTGGCTGATCCATTGGAAACTGCATTCAAATATCCCAAACCAACTTTGCCTCCCTACATGACTCCCATACAACCCCAAGTGGGCAAATTCTATAACAATCCAATTGCACTCAGTGCAAGCGCAGGTGCTGTATTAACATGTACCTTCACCGCTCTCGGATGTAAGCTGAACACA
>NS-Delta-2_OTU1_EU885653
ACGACACACTACTTATTTATAGTGGTAGTTGCTGTTAACAGCACATTACTTACTATCAACGCGGGAGACTATATATTCTACACTGACTGGGCGTGGACATCATTTGTGGTATTTTCCATATCACAGTCAACTATGCTTGTGGTCGGAGCAATCTACTATATGCTGTTCACAGGCGTTCCGGGAACTGCGACTTATTACGCGACAATTATGACAATTTATACTTGGGTGGCAAAAGGCGCGTGGTTT---GCCTTAGGATATCCATACGACTTCATCGTAGTGCCAGTTTGGATACCTTCCGCAATGCTGTTGGACCTCACGTACTGGGCCACTAGGAGAAACAAACATGCGGCAATTATTATCGGTGGGACACTGGTTGGACTTTCTTTGCCAATCTTCAACATGGTCAATTTGTTATTGGTCAGAGATCCATTGGAGATGGCTTTCAAGTATCCAAGACCTACTTTACCTCCGTATATGACGCCGATAGAACCTCAGGTCGGTAAGTTCTACAATAGTCCCGTGGCATTAGGTTCAGGTGCAGGAGCAGTACTTAGTGTTCCAATAGCAGCTCTAGGTGCAAAACTTAACACA
>NP-Zeta-1_OTU5_JF924612
TGTACTCATTACTTATTCATAGTAGTGGTTGCAGTTAACTCAACTCTGTTAACAATTAACGCAGGAGACTATATTTTCTACACAGACTGGGCTTGGACATCATTTGTAGTATTTTCAATATCACAAACTTTGATGCTTGTGGTAGGTGCATGTTATTACCTGACATTTACAGGTGTTCCAGGAACAGCTACATATTACGCATTGATTATGACGGTGTATACGTGGATAGCCAAAGGTGCATGGTTT---TCACTTGGATATCCATACGACTTCATTGTCACTCCAGTGTGGTTGCCATCAGCAATGTTGCTTGATTTGGCATACTGGGCTACAAAGAAGAATAAGCATTCGCTGATATTCTTTGGAGGCGTATTGTGTGGAATGTCTTTACCATTGTTCAACATGGTAAATCTCTTAACAATAGCAGACCCATTAGAAACGGCATTCAAATATCCAAGACCTACACTTCCACCATACATGACTCCTATAGAGCCGCAAGTTGGTAAATTCTATAACAGTCCTGTTGCATTGGGTGCAGGTGCTGGTGCAGTACTAGCGTGTACATTTGCAGCGCTTGGTTGTAAACTGAACACG
>NP-Zeta-Incertae_sedis.1_OTU2_JX537592
TGTACTCACTATTTGTTTATAGTAGTAGTCGCAGTTAACTCAACACTGTTAACAATTAGCGCAGGTGACTATATTTTCTACACAGATTGGGCCTGGACTTCGTTTGTAGTATTCTCTATATCACAAACGTTGATGCTTGGAGTAGGAGCATCATATTACCTGACATTTACAGGAGTCCCAGGAACAGCAACTTATTACGCATTAATCATGACCGTGTATACATGGATAGCAAAAGGAGCTTGGTTT---TCGCTAGGTTATCCTTATGATTTCATTGTAACACCAGTATGGTTACCATCAGCAATGCTGATTGACTTGGCGTATTGGGCTACAAAGAGGAATAAGCACTCTCTGATACTGTTTGGCGGAGTATTGTGTGGAATGTCATTACCACTGTTCAACATGGTAAACCTGATTACAGTGGCAGACCCACTTGAAACGGCATTTAAATATCCAAGACCAACTTTGCCCCCATATATGACACCAGTAGAGCCTCAGGTTGGTAAATTCTACAACAGCCCAGTAGCGCTGGGTGCGGGTGCGGGTGCAGTGTTGTCGTGTACGTTTATGGCGTTGGGCTGTAAGCTCAATACG
>NS-Gamma-2.2.3_OTU5_JN180057
ACAACGCACTATCTATTCATAGTTGTAGTTGCTGTAAATAGCACTCTATTGACAATTAATTCAGGAGACTATATCTTCTACACGGACTGGGCATGGACTTCATTTGTAGTATTTTCGATTGCACAATCGACTATGCTTGCAGTAGGGGCCATATACTATATGCTCTTTACAGGAGTTCCAGGAACCGCTACATACTATGCAACCATTATGACAATCTACACATGGGTTGCAAAGGGCGCATGGTTT---GCATTAGGATACCCATATGACTTCGTAACAACACCAGTATGGATACCCTCAGCAATGTTGTTGGATCTTACATATTGGGCCACAAGGCGCAATAAACACGCCGCCATAATTATTGGTGGAACTTTAATTGGCCTGTCACTCCCAATGTTCAACATGATTAACCTATTGCTGGTAAGGGACCCGCTAGAGGTTGCATTCAAGTATCCGAGACCCACACTTCCTCCATATATGACACCAATCGAACCCCAGGTCGGTAAATTCTACAACAGTCCTGTAGCATTGGGTTCAGGCGCAGGAGCAGTACTAACAGTACCAATAGCAGCATTAGGTGCAAAATTGAACACG
>NP-Delta-2.3.2.2_OTU1_JQ358988
TGTACTCACTATTTATTCATAATAGTGGTAGGTGTAAACCCAACTCTGCTAACAATTAACGCAGGTGACTATATCTTCTATACCGATTGGGCCTGGACATCATACACCGTATTTTCAATTCCACAAACATTGATGTTAACGGTAGGAGCAGTATACTACCTTACATTTACAGGTGTACCAGGGACGGCAACCTATTACGGGTTGATAATGACGGTATACACATGGGTAGCAAGAGGCGCATGGTTC---GCTTTAGGATATCCATATGACTTTATCGTTACACCAATCTGGATTCCATCAGCAATGTTGTTGGATCTGGCATATTGGGCAACAAAGAAGAACAAGCACTCACTGATATTGTTCGGTGGAGTATTGGTCGGAATGTCATTACCACTGTTTAACATGGTAAATCTTATGACAGTAGCAGACCCACTGGAGACTGCATTCAAGTATCCAAGACCGACGTTACCTCCATACATGACGCCGATAGAACCTCAGGTCGGAAAGTTCTATAACAGTCCTGTCGCGCTAGGCGCAGGTGCTGGTGCTGTCTTGTCGGTTACGTTCGCGGCATTAGGCTGTAAGCTGACTACG
>NP-Delta-2.2.1_OTU5_KF178061
TGTACTCACTACTTATTCATAATAGTAGTTGCGGTAAACGGAACTCTGCTTACAATTAACGCAGGAGACTATATCTCCTACACAGATTGGGCTTGGACATCATTTGTAGTATTTTCAATATCACAAACCTTGATGCTTGTAGTTGGAGCTTGTTATTATCTAACATTTACAGGCGTTCCAGGAACAGCTACTTACTATGCATTAATTATTACTGTGTATACATGGGTAGCAAAAGGTGCATGGTTT---TCACTCGGATATCCATATGACTTCATTGTTACTCCAATATGGATACCGTCGGCAATGTTGTTGGATTTGGCGTATTGGGCAACAAAGAAGAACAAACACTCGCTGATACTGTTTGGCGGGGTATTGGTCGGAATGTCATTACCACTGTTTAACATGATAAATCTCATTACAATTGCAGATCCACTGGAAACTGCATTCAAGTATCCAAGACCAACGTTACCTCCATACATGACGCCGATAGAACCGCAGGTAGGAAAGTTCTATAACAGTCCGGTCGCGCTTGGTGCAGGTGCTGGTGCAGTACTGTCCGTTCCGATGGCAGCGTTAGGATGTAAACTAACTACG
>NS-Beta-2.2_OTU5_KC735407
ACAACGCACTATCTTTTCATAGTAGTAGTTGCTGTAAATAGCACACTATTGACTATTAATGCTGGAGACTATATCTTCTACACTGACTGGGCATGGACGTCATTCGTCGTATTCTCTATCTCTCAGTCGACAATGCTTGTGGTGGGGGCAATATACTATATGCTGTTTACAGGCGTGCCGGGTACTGCTACTTATTATGCAACCATTATGACGATATATACCTGGGTTGCAAAAGGCGCCTGGTTC---GCATTAGGCTACCCATACGACTTCGTTACAGTACCTATTTGGATACCATCGGCAATGTTATTAGACCTGACATATTGGGCGACTAGAAGGAATAAGCATGCTGCTATATTAATAGGCGGAACGCTAGTGGGACTATCTCTTCCAATGTTCAATATGATTAACCTTTTACTGATCAGAGATCCATTAGAGGTAGCCTTCAAATATCCACGTCCGACATTGCCGCCCTACATGACTCCAATCGAACCTCAGGTAGGTAAATTCTATAATAGTCCTGTAGCCTTAGGAGCAGGCGCGGGAGCAGTGCTATCAGTACCAATTGCGGCTTTGGGTGCTAAACTTAACACG
>NP-Delta-2.3.2.1_OTU1_KF438599
TGTACGCACTACTTATTCATAGTAGTAGTTGCAGTCAACTCAACTCTGTTAACAATTAACACAGGTGACTACATATTTTACACTGACTGGGCGTGGACTTCATTTGTAGTATTCTCAATAGGAAACACTTTGATGGTAACTGTAGGAGCATGTTATTATCTTACATTTACAGGTGTTCCAGGTACGGCATCGTACTACGGATTAATTATGACGGTGTATACATGGGTAGCAAAAGGTGCATGGTTT---GCACTCGGATATCCATATGACTTCATTGTCACGCCAATTTGGCTTCCGTCGTGTATGCTATTGGACTTGGCATATTGGGCTACAAAGAAGAACAAGCACTCACTGATATTATTCGGAGGAGTTCTAGTCGGAATGTCATTGCCACTGTTTAACATGGTAAATCTCATGTTAGTGGCAGATCCACTCGAGACTGCATTCAAGTATCCAAGACCCACCTTACCACCATACATGGTACCAATAGAACCGCAAGTTGGAAAGTTCTATAACAGTCCAGTTGCGCTTGGTGCTGGTGCGGGAGCTGTCTTAGCTGTTACGTTTGCCGCGTTGGGATGTAAACTGACTACG
>NT-Gamma_OTU9_KJ152899
TGTACTCACTACTTGTTTATTGTAGTGGTTGCAGTCAACTCTACCTTGTTGACAATTAACGCTGGAGACTACATATTCTATACAGACTGGGCGTGGACATCCTTTGTGATATTCTCAATATCACAGACGCTCATGCTAGGAGTCGGTGCAGCATACTACCTGATGTTTACTGGGGTTCCAGGAACAGCAACATACTATGCACTGATAATGACAGTGTATACATGGGTTGCAAAAGGAGCATGGTTT---GGATTAGGATATCCATATGACTTCATTGTTACGCCAGTATGGATTCCATCAGCAATGTTGATGGATTTGGTGTACTGGGCAACAAAGAAGAACAAGCACTCTCTGATCTTAATGGGCGGTGTGCTGGTTGGACTGTCTCTGCCACTGTTTAACATGGTAAATCTCTTACTGATCGCTGATCCGCTTGAGACTGCATTCAAATATCCAAGACCAACTTTGCCTCCATACGTGACCCCAATAGAACCACAAGTAGGCAAGTTCTATAACAGTCCGGTCGCACTTGGTGCGGGTGCTGGTGCTGTATTGGCAGTTACTTTTACGGCGTTAGGCTGTAAGTTAACTACA
>NT_NP-Incertae_sedis-2_OTU2_FJ888623
TGTACCCATTACTTGTTTATAGTAGTGGTTGCAGTAAACTCGACGCTTTTAACAATTAACGCAGGAGACTACATCTTTTATACTGATTGGGCTTGGACATCTTTTGTCGTATTCTCAATCTCGCAAACATTGATGCTTTCAGTAGGTGCAGTATACTACCTGACGTTTACAGGAGTTCCGGGAACAGCTACGTACTATGCGCTGATAATGACAGTGTATACATGGATTGCAAAAGGTGCGTGGTTT---TCACTTGGATATCCATATGACTTCATTGTTACACCGGTATGGATACCATCAGCAATGTTGTTGGATTTGGCATATTGGGCAACAAAGAAGAACAAGCATTCGTTGATACTCTTTGGTGGAGTATTGGTTGGAATGTCATTACCACTGTTTAATATGGTAAACCTGTTATTGATTGCCGATCCGTTAGAGACTGCATTCAAATATCCGAGACCAACGTTGCCTCCATACATGACACCTATAGAACCGCAGGTAGGGAAGTTCTATAACAGTCCAGTTGCGCTAGGCGCTGGAGCTGGTGCTGTCCTGGCAGTAACATTTACGGCATTAGGCTGTAAGTTAACAACG
>NS-Gamma-2.1.1_OTU1_EU672273
ACAACTCACTATCTGTTCATAGTCGTAGTCGCTGTAAATAGTACATTGCTGACGATTAACGCGGGAGATTACATATTCTACACGGACTGGGCCTGGACATCATTTGTAGCATTTTCCATCTCACAATCTACCATGCTTGTTGTTGGGGCGATTTACTACATGCTCTTCACAGGAGTTCCAGGAACTGCAACCTACTATGCAACCATCATGACAATCTATACGTGGGTTGCCAAAGGCGCATGGTTT---GCATTAGGATACCCATATGATTTCATCGCGGTGCCTGTATGGATACCCTCTGCAATGTTATTAGACCTAACATACTGGGCTACTAGACGCAACAAACACGCTGCAATTATCATCGGCGGAACACTGGTAGGTTTGTCGCTTCCTCTGTTCAACATGATAAACCTGCTTCTGATCCGAGATCCGCTTGAGATGGCGTTCAAGTATCCTAGACCGACCTTGCCTCCGTATATGACGCCAATTGAACCTCAGGTCGGTAAGTTCTACAATAGTCCCGTAGCATTAGGTTCAGGTGCAGGAGCAGTACTAAGCGTTCCTATAGCTGCATTAGGCGCGAAGCTTAACACT
>NS-Zeta-1.2_OTU3_EU651245
ACAACTCACTATTTATTCATTGTTGTTGTAGCTGTAAACAGTACCTTACTTACAATCAATGCAGGAGATTACATCTTCTATACTGACTGGGCATGGACATCATTTGTAGTATTTTCTATTTCACAATCAACAATGCTTGTAGTAGGAGCTATATACTATATGTTATTTACGGGTGTACCTGGAACGGCTACGTATTATGCAACTATTATGACGATTTATACGTGGGTCGCAAAAGGTGCTTGGTTC---GCACTGGGCTATCCATATGACTTTATTACAGTGCCGGTTTGGATACCATCTGCTATGCTATTAGATTTGACATACTGGGCAACAAGAAGAAACAAACATGCGGCAATAATTATTGGCGGTGTATTGGTTGGAATGTCATTGCCATTATTTAATATGATAAACTTGTTGTTAGTAGCAGATCCATTAGAAACTGCATTCAAGTATCCAAGACCTACTCTACCGCCATATATGACTCCAATCGAACCACAGGTAGGTAAATTCTATAATAGTCCAGTAGCATTAGGAGCGGGTGCTGGTGCAGTATTATGTGTTCCTATTGCAGCATTAGGTGCAAAACTTAATACG
>NP-Delta-2.1.1_OTU4_JF715723
TGTTCTCACTACTTATTCATAGTAGTAGTAGCAGTCAATTCTACGCTTTTAACAATTAATGCAGGAGATTACATCTTCTACACTGATTGGGCCTGGACATCCTTTGTAGTATTCTCCATCTCACAAACATTGATGTTAACTGTAGGAGCAGTTTACTACCTTACATTTACAGGAGTTCCGGGTACAGCGACGTATTACGGCTTAATAATGACAGTGTATACATGGGTAGCTAAAGGTGCTTGGTTT---GCACTTGGATATCCATATGACTTCATTGTTACACCAGTCTGGATTCCTTCAGCAATGTTGTTGGATCTGGCGTATTGGGCAACAAAGAAGAACAAACACTCACTGATATTGTTTGGCGGTGTTATGGTCGGAATGTCGTTGCCGTTATTCAACATGGTTAATTTGATTACGGTAGCAGATCCGCTAGAGACTGCATTCAAGTATCCAAGACCAACATTACCACCATATATGACACCGATAGAACCGCAGGTGGGAAAGTTCTATAACAGCCCAGTTGCGCTTGGCGCAGGTGCTGGAGCAGTCCTGTCGGTAACGTTTGCGGGCGTTAGTTGTAAACTAACTACG
>NS-Alpha-3.2.4_OTU2_KF018518
ACAACGCACTACTTGTTCATAGTAGTGGTTGCTGTTAACAGCACACTGCTAACCATCAACGCAGGAGACTATATCTTCTATACAGACTGGATGTGGACCTCCTTTGTAGTGTTCTCGATCTCCCAATCTACGATGCTCGTAGTGGGCGCGATATACTACATGCTCTTCACAGGAGTACCAGGAACGGCCACATACTACGCCACAATCATGACAATCTACACCTGGGTTGCAAAGGGCGCGTGGTTT---GCACTGGGCTACCCGTACGACTTCATCGTGGTGCCTGTGTGGATACCTTCTGCAATGCTGTTGGACCTCACATACTGGGCAACAAGACGGAACAAGCACGCTGCAATCATTATCGGTGGAACACTGGTTGGACTATCGTTCCCGCTGTTCAACATGGTCAACCTGCTGCTCGTCAGAGACCCGCTCGAAGTCGCGTTCAAGTATCCGAGGCCGACGCTGCCTGCATACATGACGCCAATAGAGCCTCAGGTGGGCAAGTTCTACAACAGTCCTGTAGCCTTGGGTTCAGGCGCGGGAGCAGTGCTGTCAGTTCCTATAGCTGCGTTAGGTGCGAAGCTTAACACG
>NT-Beta_OTU5_KJ864008
TGTACTCACTACTTGTTCATAGTAGTGGTTGCAGTCAACTCAACATTGTTGACAATTAACGCTGGAGACTACATATTCTATTCAGACTGGGCATGGACATCATTTGTGGTATTTTCATTATCACAATCACTCATGCTAGCAGTCGGTGCAGCCTACTACCTTACGTTTACTGGAGTTCCAGGAACGGCAACTTACTATGCACTGATAATGACAGTGTATACTTGGATTGCAAAGGCAGCATGGTTC---TCACTAGGATATCCATATGACTTCATTGTTACACCAGTCTGGATCCCATCAGCAATGTTGATGGATTTGGTTTACTGGGCAACAAAGAGAAACAAACACTCTCTCATTCTAATGGGCGGTGTGCTATGTGGAATGTCTCTGCCATTGTTTAACATGATAAACCTCTTGCTGGTAGCAGACCCGCTAGAGACTGCATTCAAATATCCAAGACCAACATTGCCTCCATACATGACACCTATAGAACCACAAGTCGGCAAGTTCTATAACAGCCCCGTCGCACTTGGTGCTGGCGCTAGTGCTGTATTGACTTGTACAATGACTGCGTTAGGTTGTAAACTGACTACG
>NP-Theta_OTU1_JX537659
TGTACCCATTACTTGTTCATAATAGTGGTTGCTGTCAACTCAACTCTGTTGACAATTAACGCAGGTGACTACATTTTCTATACAGATTGGGCATGGACGTCCTTTGTAGTATTTTCTATATCCCAAACATTGATGCTTACTGTTGGTGCTTGTTATTACCTAACATTTACGGGAGTTCCAGGCACAGCGACTTACTATGGTCTAATAATGACAGTTTACACATGGGTTGCTAAAGGTGCATGGTTT---TCACTTGGATATCCATATGACTTTATTGTTACACCAGTATGGTTACCATCAGCAATGCTTTTGGACTTGGCATATTGGGCAACAAAGAGAAACAAGCACTCTTTGATACTGTTTGGCGGAGTACTGGTAGGAATGTCATTGCCATTGTTTAACATGGTAAACTTGATCACAGTTGCAGATCCACTTGAAACGGCATTCAAATACCCAAGACCTACATTGCCACCATATATGACACCTATCGAACCGCAGGTCGGGAAGTTCTATAACAGCCCAGTTGCGCTGGGTGCAGGTGCTGGTGCAGTTTTGTCTGTAACGTTTGCAGCTCTTGGATGTAAGCTGACTACG
>NS-Alpha-3.1.1.2_OTU3_GU208164
ACTACGCACTACCTGTTCATAGTAGTGGTTGCTGTCAACAGCACGCTACTAACGATCAACGCAGGGGACTATATCTTCTATACAGACTGGATGTGGACATCATTTGTCGTATTTTCGATCTCTCAATCTACAATGCTCGCAGTGGGAGCGATATACTACATGCTGTTCACAGGAGTTCCAGGAACTGCCACATATTACGCCACAATCATGACCATCTACACTTGGGTCGCCAAGGGTGCATGGTTC---GCATTGGGCTATCCATATGACTTCGTTACGGTACCTATCTGGATACCATCGGCGATGCTGTTGGACCTAACATACTGGGCTACAAGAAGGAACAAACACGCTGCTATAATTATAGGAGGAACACTGATTGGCCTATCATTACCGCTGTTCAACATGGTCAACCTGCTGCTCATAAGGGATCCACTCGAAGTAGCATTCAAGTATCCAAGGCCGACGCTGCCAGCATATATGACTCCTATCGAACCTCAGGTCGGTAAGTTCTACAATAGTCCTGTTGCCTTGGGAGCAGGCGCGGGAGCAGTGCTGACGGTTCCGATAGCTGCGTTAGGTGCAAAGCTCAACACG
>NP-Epsilon-3_OTU3_KF512327
TGTACTCACTACTTATTCATAGTAGTAGTTGCAGTCAACTCTACACTGCTTACAATCAATGCAGGAGACTACATCTTCTATACTGACTGGGCTTGGACATCGTTTGTAGTATTCTCAATATCTCAGACGCTGATGCTTGCAGTAGGTGCAGCATATTATCTCACATTTACTGGAGTTCCAGGTACGGCAACGTATTATGCGTTAATCATGACAGTCTATACATGGGTTGCAAAAGGTGCATGGTTT---GCACTTGGTTATCCATATGACTTCATTGTCACACCAGTCTGGTTGCCATCAGCAATGCTATTAGATCTTGCATACTGGGCGACGAAGAAGAATAAGCACTCGTTGATACTGTTTGGTGGAGTATTAATTGGAATGTCACTACCATTATTCAATATGGTAAATCTAATCACTGTGGCAGATCCGCTTGAGACTGCATTCAAGTATCCGAGACCGACATTGCCTCCATACATGACACCGATAGAACCGCAGGTAGGTAAGTTCTACAATAGCCCAGTTGCGCTGGGAGCGGGTGCAGGTGCTGTGTTATCGGTAACGTTTACGGCGTTGGGTTGTAAACTCAATACG
>NP-Alpha-2.2.2.1.2.1_OTU8_KC857523
TGTACTCACTATTTATTCATTGTTGTAGTTGCTGTCAACTCAACTTTGTTGACAATTAACTCTGGAGATTATATCTTCTACACTGATTGGGCTTGGACATCATTTGTCGTATTCTCAATTGCCAACACTTTGATGACTATTGTTGGTGCTGTGTATTATCTTACATTTACGGGCGTACCTGGTACTGCAACGTATTATGGTCTGATTATGCAAGTCTATACTTGGGTTGCAAAAGTTGCATGGTTT---GCACTTGGCTATCCAGTAAAATTCATATGTCATCCAATGTGGATTCCATCCTGGATGCTGTTGGACTTGGCATATTGGGCGACAAAAAAAAATAAACACTCCCTGATATTCTTTGGTGGAATTTTAATTGGAATGGCAATGCCACTGGTCCACATGGTACAGTTGATGTTGATAGCGGAACCACTAAAAACTGCATTCAAGTATCCAAGAACAACATTACCTCCATACATGACGCCGATAGAACCGCAGGTAGGTAAGTTCTACTATAGCCCAGTAGCTTTTGGAGCGGGAGCTGGATCGGTACTAGCATGTACATTTGCAGCATTAGGTTGTAAGCTCAACACA
>NS-Alpha-3.2_OTU3_KJ859352
ACTACGCACTACTTGTTCATAGTAGTGGTCGCTGTAAACAGCACACTGCTAACGATCAACGCAGGAGACTATATCTTCTACACAGACTGGATGTGGACCTCCTTCGTGGTATTCTCTGTTTCGCAATCCACGATGCTTGCGGTAGGAGCAATATACTACATGCTCTTTACGGGAGTGCCAGGAACAGCCACGTACTACGCCACAATCATGACAATCTACACGTGGGTTGCCAAGGGCGCATGGTTC---GGACTAGGCTATCCGTACGACTTTATCGTCGTCCCCGTCTGGATACCGTCGGCAATGCTGCTGGATCTGTCATACTGGGCGACAAGAAGGAACAAGCACGCTGCCATAATCATCGGAGGAACGCTTGTTGGCCTTTCGTTCCCGCTGTTCAACATGGTCAACCTGCTGCTCGTCAGAGATCCTCTAGAGACGGCGTTCAAGTATCCAAGACCTACACTGCCAGCGTACATGACCCCGATCGAGCCTCAGGTAGGCAAGTTCTACAACAGTCCTGTGGCTCTGGGCTCAGGTGCGTCGGCTGTGCTAACAGTGCCTATGGCCGCGCTGGGTGCTAAACTAAACACG
>NS-Delta-1.1.2.1_OTU8_HQ538545
ACTACACACTACCTGTTCATAGTTGTCGTTGCTGTCAACAGCACGCTGCTGACCATCAACGCAGGAGATTACATCTTCTATACTGATTGGATGTGGACATCCTTTGTGGTATTCTCAATATCCCAATCAACCATGCTTGCTGTTGGAGCGATATATTACATGCTATTCACCGGTGTACCAGGGACTGCCACATATTACGCAACAATCATGACTATCTATACATGGGTAGCCAAAGGAGCTTGGTTT---GCACTTGGATATCCATACGACTTCATCGTGACTCCGGTTTGGATACCTTCAGCAATGCTGTTGGATTTGACATATTGGGCAACAAGAAGGAATAAACATGCTGCCATTATCATTGGCGGAACATTGGTTGGACTTTCCTTACCAATATTCAACATGATAAATCTGCTGCTGGTCAGAGACCCTCTAGAGATGGCCTTCAAGTATCCTAGACCAACATTGCCTCCATACATGACACCAATTGAGCCTCAGGTCGGTAAGTTCTACAATACTCCCGTGGCTCTAGGATCCGGAGCTGGAGCTGTGCTGACCGTGCCTATAGCTGCATTGGGCGCAAAGCTAAATACT
>NS-Alpha-3.3.2_OTU1_JX305890
ACAACGCACTATTTGTTCATAGTGGTGGTTGCTGTCAACAGCACACTGCTGACGATCAACGCAGGAGACTATATCTTCTACACAGACTGGATGTGGACCTCTTTCGTGGTTTTCTCCGTGTCTCAATCCACGATGCTTACGGTAGGAGCAATTTACTACATGCTCTTCACGGGAGTACCAGGAACGGCCACATACTACGCGACTATAATGACCATCTATACATGGGTCGCAAAGGGCGCATGGTTT---GCACTCGGCTACCCATACGACTTCATTGTGGTCCCTGTGTGGATACCTTCGGCGATGCTGTTAGACCTCTCATACTGGGCAACAAGAAGGAACAAACACGCTGCCATAATCATTGGCGGAACGCTCGTTGGCCTGTCATTCCCGCTGTTCAACATGGTCAACTTGCTACTCGTAAGGGATCCGCTGGAAGTGGCATTCAAGTATCCAAGGCCTACGCTCCCCGCATATATGACGCCGATCGAGCCTCAGGTAGGAAAGTTCTACAATAGTCCTGTGGCCCTAGGGTCGAGTGCAGGAGCAGTGCTTACGGTGCCAATGGCTGCGTTAGGTGCGAAGCTTAACACG
>NP-Gamma-2.1.2_OTU4_AB583394
TGTACACACTATATATTCATAATAGTGATTGCAGTTAATTCAACTCTATTATCAATTAACGCAGGTGATTACATCTTCTACACTGACTGGGCTTGGACTTCATTTGTGGTATTCTCAATATCACAAACGTTGATGCTTGTAGTAGGTGCATGTTATTACCTTACATTTACAGGTGTTCCAGGTACAGCGACGTACTACGCTCTAATTATGACAGTATACACATGGGTAGCAAAAGGTGCATGGTTT---TCACTAGGATATCCATATGACTTCATTGTAACTCCAGTTTGGCTTCCATCAGCAATGCTGTTGGACTTGGTATACTGGGCAACAAAGAAGAACAAGCACTCCTTGATACTGTTTGGCGGCGTACTAGTAGGAATGTCATTACCGTTGTTCAATATGGTAAACCTGATAACAGTAGCAGACCCGCTTGAAACGGCGTTCAAATACCCGAGACCAACATTACCACCATACATGACACCGATAGAACCGCAGGTAGGAAAGTTCTATAACAGTCCAGTAGCACTGGGTGCAGGTGCTGGTGCAGTATTGTCAGTCACAATGGCGGCATTGGGTTGTAAACTCACAACT
>NT-Alpha-1.1.1.1.3.1_OTU1_GQ142536
TGTACTCACTATTTATTCATAGTAGTGGTGGCAGTCAACTCGACCTTGTTGACAATCAACGCTGGAGACTATATTTTCTACACTGATTGGGCTTGGACATCTTATGTGATATTTACACTATCACAATCATTGATGCTCGCAGTCGGTGCAGCATATTACCTAACGTTCACTGGTGTTCCAGGAACAGCAACCTATTATGCACTGATAATGACCGTGTATACTTGGATTGCAAAAGGTGCATGGTTC---TCCTTAGGATATCCGTACAGCTTTATCGTAGTGCCAGTTTGGATTCCATCTGCAATTTTGATGGATCTGGCATATTGGGCAACAAAGAGGAATAAACACTCTTTAATCCTAATTGGCGGTGTGCTCTGTGGAATGTCTATGTCGTTGTTCAACATGATCAATCTAATTACGATAGATGATCCTCTTGAGACTGCTTTCAAATACCCAAGAACCACATTGCCTCCATATATGACCCCTGTAGAACCCCAAGTAGGGAAATTCTATGACAGTCCAGTAGCGCTGGGTGCAGGAGTTGGTGCAGTTTTGACGGTTACAATGACTGCATTAGGTTGTAAACTCACAACT
>NS-Alpha-3.2.2_OTU7_KF877801
ACAACGCACTACTTGTTCATAGTAGTGGTTGCTGTCAACAGCACACTGCTAACCATCAACGCAGGAGACTACATCTTCTATACGGACTGGATGTGGACTTCGTTCGTAGTATTCTCTATCTCCCAATCCACAATGCTTGTGGTAGGAGCGATATACTACATGTTGTTCACAGGAGTTCCAGGAACGGCTACATACTACGCCACAATCATGACAATCTATACGTGGGTTGCAAAAGGCGCGTGGTTC---GCACTGGGCTATCCGTATGACTTCATCGTGGTGCCTGTGTGGATACCTTCGGCAATGCTGTTAGATCTGACATATTGGGCTACAAGACGCAACAAGCACGCGGCGATAATCATTGGTGGAACACTCGTTGGCCTCTCGTTCCCGCTGTTCAACATGGTCAACCTGTTGCTCATCAGAGACCCGCTGGAGGTTGCGTTCAAGTATCCAAGGCCGACACTGCCTGCGTATATGACGCCTATAGAACCTCAGGTAGGCAAGTTCTACAATAGTCCTGTGGCTCTAGGCTCTGGTGCAGGCGCTGTGCTGTCAGTTCCGATAGCTGCGTTGGGTGCAAAACTAAACACG
>NS-Alpha-2_OTU5_HM131573
ACAACGCACTATCTGTTCATAGTGGTCGTTGCTGTCAACAGCACGCTGCTAACCATCAATGCAGGCGATTACATCTTCTACACGGACTGGGCATGGACCTCCTTCGTGGTGTTTTCGGTTTCACAATCGACAATGCTTGCGGTAGGAGCAATCTATTACATGCTTTTCACGGGAGTTCCGGGCACAGCCACATACTACGCAACCATCATGACCATATACACATGGGTAGCAAAGGGTGCCTGGTAT---GCGCTAGGCTATCCGATGGACTTCATAACGGTACCCATCTGGATTCCATCTGCAATGCTGTTGGACCTGACTTACTGGGCCACAAGAAGGAACAAGCACGCTGCTATTATCATAGGTGGAACGCTGGTAGGAATGTCCCTCCCGCTGTTCAACATGGTGAACCTCCTATTGATACACGATCCGCTGGATACGGCATTCAAGTATCCAAGACCTACACTACCTGCATACATGACGCCGATCGAACCGCAGGTAGGGAAGTTCTACAACAGTCCTGTTGCCCTTGGTTCGGGTGCAGGAGCAGTGCTGACAGTTCCGATAGCCGCGTTGGGTGCGAAGCTTAACACA
>NP-Eta-1.2.1_OTU12_JQ403764
TGTACTCACTACTTGTTCATAGTAGTGGTTGCAGTAAACTCTACCCTGCTAACAATTAACGCAGGAGACTACATCTTCTACACTGACTGGGCCTGGACTTCGTTTGTAATATTCTCAATATCACAATCGTTGATGTTGGTGGTAGGAGCATGTTACTATCTAACATTCACTGGAGTCCCAGGAACAGCAACGTATTATGCGTTGATAATGACCGTCTACACATGGGTAGCAAAGGGTGCATGGTTT---TCACTCGGATACCCATACGACTTCATTGTAACACCAGTTTGGCTACCGTCGGCAATGCTGCTTGACTTGGCATACTGGGCGACAAAGAAGAACAAGCACTCACTGATACTATTCGGTGGTGTGATGTGTGGAATGTCATTGCCGTTGTTTAACATGGTCAACCTCATCACTGTGGCTGATCCATTAGAGACTGCATTCAAATATCCTAGACCAACGCTCGCTCCGTATATGACACCGATAGAACCTGCGGTAGGCAAGTTCTACAATAGTCCAGTCGCATTAGGTGCAGGTGCAGGTGCTGTATTATCAGTAACCATGGCCGCATTGGGATGCAAACTGAACACG
>NP-Epsilon-1_OTU5_GQ485752
TGTACGCACTACTTGTTCATTGTAGTTGTGGCAGTTAATTCCACATTATTGACGATTAATGCGGGTGACTATATCTTCTATACTGATTGGGCATGGACTTCATTTGTGGTATTCTCAATATCACAAACTTTGATGTTAGCTGTAGGTGCTTCTTATTACCTAACATTTACTGGAGTTCCAGGCACTGCAACGTATTATGCGTTGATTATGACAGTTTATACTTGGATAGCTAAAGGCGCATGGTTT---GCGTTAGGTTACCCGTACGATTTCATTGTCACACCAGTATGGATCCCATCAGCTATGTTATTAGATTTAGCATATTGGGCAACAAAGAAGAATAAACATTCGTTGATATTATTTGGCGGTGTGCTTGTAGGAATGTCATTACCTTTGTTCAACATGGTGAACTTAATTACTGTGGAAGACCCACTGGAAACAGCATTCAAATATCCGAGACCGACGTTACCTCCATATATGACTCCTATAGAACCTCAGGTAGGTAAATTCTATAATAGCCCAGTTGCTTTAGGCGCTGGTGCAGGAGCTGTACTGGCTGTTACATTTACAGCGTTAGGTTGTAAATTGACAACT
>NT-Alpha-1.1.1.1.1_OTU2_DQ148780
TGTACTCACTACTTATTCATAGTAGTGGTAGCAGTCAACTCGACCTTGTTGACAATCAACGCAGGAGACTACATCTTCTATACTGATTGGGCATGGACATCTTATGTGGTATTTACACTATCACAATCATTGATGCTCGCAGTAGGTGCAGCATACTATCTAACGTTCACTGGAGTTCCAGGAACGGCAACATACTATGCACTGATAATGACAGTGTATACGTGGATAGCAAAAGGTGCATGGTTC---TCCTTAGGATATCCGTACAGTTTCATCGTAGTACCAATGTGGATTCCATCAGCATTACTGATGGACTTGGCATATTGGGCAACAAAGAGAAACAAACACTCTTTGATCTTAATAGGCGGTGTACTTGTTGGAATGTCCATGGGGTTGTTCAACATGATCAATCTAATTACAATAGATGATCCTCTTGAGACTGCTTTCAAATACCCGAGAACCACATTGCCTCCATACATGACTCCTATAGAGCCTCAGGTAGGGAAGTTCTATGATAGTCCGGTCGCTTTAGGTGCAGGTGCCAGTGCAGTGTTAACGGTAACAATGACTGCATTGGGATGCAAACTAACAACA
>NP-Gamma-2.1_OTU6_JN177532
TGTACGCACTACTTGTTCATAGTAGTAGTTGCAGTTAATTCAACACTGTTGACAATTAATGCAGGAGACTATATCTTCTATACTGACTGGGCTTGGACTTCGTACACGGTATTCTCAATATCGCAAACGTTGATGCTTATTGTAGGTGCAACATACTACCTAACATTCACAGGCGTTCCAGGCACAGCGACGTACTACGCTCTGATTATGACAGTATACACATGGATAGCTAAAGGCGCATGGTTT---GCACTTGGATATCCATATGACTTCATTGTAACTCCGATATGGTTACCATCAGCAATGCTGTTGGATCTTGTTTATTGGGCGACAAAGAAGAACAAGCACTCCTTGATACTGTTTGGCGGCGTACTAGTAGGAATGTCATTACCGTTGTTCAACATGGTAAACCTGATAACAGTGGCAGACCCACTTGAAACGGCATTCAAATATCCGAGACCGACACTGCCACCATACATGACACCGATAGAACCGCAGGTAGGCAAGTTCTATAACAGCCCAGTTGCTCTCGGTGCAGGTGCAGGCGCAGTATTGGCATGTACGTTTGCAGCTCTTGGTTGTAAACTAAACACT
>NP-Gamma-2.1.1_OTU2_KJ526759
TGTACACACTACTTGTTCATAGTAGTGGTTGCAGTTAACTCTACGCTGCTGACGATTAATGCGGGAGATTACATCTTCTATACTGACTGGGCTTGGACATCGTATACGGTATTCTCGATATCGCAGACGCTGATGCTTGTAGTAGGTGCTACGTACTATCTCACCTTTACCGGCGTTCCGGGCACGGCCACGTATTATGCGTTGATCATGACCGTCTATACATGGGTAGCCAAGGGTGCATGGTTT---GCACTGGGATACCCATATGACTTCATTGTAACGCCTGTATGGCTTCCGTCGGCAATGTTGCTTGACTTGGTATACTGGGCTACAAAGAAGAACAAGCACTCGCTGATACTATTTGGCGGCGTGCTAGTGGGAATGTCCCTGCCGCTGTTCAATATGGTGAACCTGATAACAGTGGCAGACCCGCTTGAGACGGCATTCAAGTACCCGAGACCGACATTGCCGCCGTACATGACGCCTATAGAACCGCAGGTAGGCAAGTTCTATAACAGCCCCGTCGCCCTAGGTGCAGGAGCAGGGGCAGTGCTGGCGTGTACGTTTGCCGCGCTGGGCTGTAAGCTCAACACG
>NS-Alpha-3.3.1_OTU3_KF179421
ACAACGCACTATTTGTTCATAGTAGTCGTTGCTGTCAACAGCACGCTGCTAACCATCAACGCAGGAGACTATATCTTCTACACAGACTGGATGTGGACCTCTTTCGTGGTATTCTCGGTATCGCAGTCCACGATGCTTGCAGTAGGCGCAATCTACTACATGCTCTTTACCGGAGTTCCTGGAACGGCCACATACTACGCGACTATAATGACCATCTACACATGGGTTGCAAAGGGCGCATGGTTT---GCACTAGGATACCCATATGACTTCATTGTAGTACCTATATGGATACCCTCGGCAATGCTGTTAGACCTGACTTACTGGGCAACAAGGAGAAACAAGCACGCCGCCATAATCATTGGTGGAACACTGATTGGTCTTTCGTTCCCGCTGTTCAACATGGTCAATCTGCTGCTCATCAGAGATCCATTGGAGGTGGCGTTCAAGTATCCGAGACCGACTCTGCCGGCATACATGACTCCAATCGAGCCCCAGGTAGGAAAGTTCTACAACAGTCCTGTAGCCCTGGGCTCAGGAGCAGGAGCGGTGCTGACAGTGCCGATCGCTGCATTAGGTGCGAAGCTTAACACG
>NP-Eta-1.1.2_OTU4_GQ414591
TGTACGCACTACTTATTCATAGTAGTCGTTGCAGTCAACTCAACCCTGCTCACAATTAATGCAGGAGACTACATCTTCTACACTGACTGGGCATGGACTTCATACGTGGTATTCTCAATATCACAATCGTTGATGCTGATAGTGGGTGCAACTTACTATCTGACATTTACTGGAGTTCCAGGAACCGCAACTTACTACGCGCTTATTATGACCGTGTATACATGGGTCGCAAAAGGCGCATGGTTT---GCTCTAGGTTACCCATATGACTTCATTGTCACGCCGATTTGGTTACCATCTGCAATGTTGCTTGATCTAGTATATTGGGCAACAAAGAAGAACAAACATTCACTGATCCTATTCGGTGGTGTATTGGTAGGAATGTCCTTACCGCTGTTTAACATGGTAAATCTGATCACGGTCGCTGACCCGTTAGAGACTGCATTCAAATATCCAAGACCAACGCTAGCTCCATACATGACTCCGATAGAACCCCAAGTAGGCAAGTTCTATAACAGTCCAGTAGCACTCGGTGCAGGCGCAGGTGCTGTCTTATCGACAACCTTTGCCGCTCTAGGATGTAAACTGAACACA
>NP-Eta-1.2.2.1_OTU5_EU553420
TGTACTCACTACTTGTTTATAGTAGTGGTTGCAGTCAATTCAACCCTGCTTACAATCAATGCAGGCGACTACATCTTCTACACTGACTGGGCCTGGACTTCGTTTGTCGTATTCTCAATATCGCAAACGCTGATGTTGGTAGTCGGTGCAGCCTACTACCTTACACTCACTGGAGTTCCAGGAACGGCAACGTATTACGCGTTGATTATGACCGTTTACACCTGGGTTGCAAAAGGTGCATGGTTT---GCATTGGGCTACCCATATGACTTCATTGTCACACCAGTCTGGCTACCATCAGCAATGTTGATGGATCTAGCGTACTGGGCAACAAAGAAGAACAAGCACTCACTGATTCTCTTCGGTGGTGTCTTGGCAGGCATGTCATTACCATTGTTTAATATGGTGAACTTGATGACAGTTGCTGACCCATTAGAGACTGCATTCAAATATCCAAGACCAACTTTGCCCCCATACATGACTCCAATAGAGCCTGCCGTAGGCAAGTTCTATAACAGTCCAGTTGCACTCGGTGCAGGAGCAGGTGCTGTATTGTCAGTCACCTTTACTGCGTTGGGTTGTAAGCTGAATACG
>NS-Gamma-2.3_OTU2_KC962894
ACAACGCACTATCTGTTCATAGTAGTAGTTGCTGTGAATAGCACTCTGCTGACAATTAATGCAGGAGACTACATCTTCTACACTGACTGGGCTTGGACGTCGTTTGTAGTATTTTCGATATCACAATCGACAATGCTTGCAGTAGGAGCAATTTACTACATGCTCTTTACAGGAGTTCCAGGTACAGCGACATATTACGCAACCATTATGACAATTTATACATGGGTTGCAAAAGGAGCTTGGTTT---GCATTAGGATACCCGTATGACTTCATCGCAGTACCAGTATGGATACCTTCAGCAATGTTGTTAGACCTTACGTATTGGGCCACGAGGCGCAATAAGCACGCCGCTATACTTATCGGCGGAACTTTGATCGGTCTCTCAATCCCACTCTTCAACATGATAAACTTACTGCTGGTAAGAGATCCCCTGGAAGTAGCATTCAAGTATCCTCGACCGACATTGCCACCTTACATGACGCCTATAGAACCTCAGGTCGGTAAGTTCTACAACAGTCCCGTAGCCTTGGGAGCTGGCGCTGGGGCAGTGCTAACTGTGCCTATAGCAGCGTTAGGTGCGAAACTAAACACG
>NS-Beta-2.1_OTU2_AB918819
ACAACGCACTATCTGTTTATAGTAGTAGTTGCTGTGAACAGCACACTATTGACTATTAACGCTGGAGACTATATCTTCTACACTGACTGGGCATGGACTTCATTCGTGGTATTTTCTATCTCTCAATCGACAATGCTTGTGGTGGGGGCAATATACTATATGCTGTTTACAGGCGTGCCAGGTACGGCTACTTATTACGCAACCATAATGACGATATACACGTGGGTTGCAAAAGGCGCCTGGTTT---GCATTAGGCTACCCATACGACTTCGTTACAGTACCTGTCTGGATACCTTCGGCAATGTTATTGGACCTGACTTATTGGGCGACAAGAAGGAATAAACACGCTGCAATTATAATAGGTGGAACGCTGGTAGGTTTATCTCTTCCGATGTTCAACATGATAAATCTCCTGTTGATCAGAGATCCCTTGGAAGTAGCCTTCAAGTATCCGCGTCCGACATTACCGCCATACATGACTCCTATAGAACCTCAGGTCGGTAAGTTTTACAACAGTCCTGTTGCCTTAGGAGCAGGTGCAGGAGCAGTGCTATCCGTGCCAATTGCGGCATTGGGTGCTAAACTAAACACG
>NP-Gamma-1.2_OTU3_EU125516
TGTACCCACTACTTGTTCATAGTAGTAGTTGCAGTAAACTCGACCCTGTTAACAATTAACGCAGGAGATTGCATCTTCTATACTGATTGGGCCTGGACATCATACACGGTATTCTCTATATCACAAACTTTGATGCTCACTGTAGGTGCAACATACTATCTTACATTTACAGGCGTTCCAGGAACAGCAACGTATTACGCGTTGATTATGACAGTGTATACATGGGTAGCAAAAGGCGCATGGTTC---GCACTCGGTTACCCATATGACTTCATCGTAACACCAGTATGGTTGCCATCAGCAATGCTGTTGGACTTAGCGTATTGGGCTACGAAGAGAAACAAGCACTCGCTGATACTGTTCGGTGGTGCGTTAGCTGGAATGTCATTACCGCTGTTCAACATGGTCAACTTAATCACGGTCGCAGACCCACTCGAAACGGCTTTCAAGTATCCGAGACCAACATTACCACCATACATGACTCCGATAGAACCGCAAGTCGGTAAATTCTATAACAGCCCGGTAGCGCTGGGTGCAGGAGCTGGTGCAGTATTGTCGGTAACGTTTGCAGCGTTGGGTGTTAAACTCAATACG
>NP-Theta-2.2.2.1_OTU9_KF178070
TCTACCCACTACTTGTTCATTATAGTAGTTGCGGTAAACGGAACTTTGCTTACAATTAATGCAGGTGACTATATTTTCTACACTGACTGGGCTTGGACATCCTTTGTAGTATTCTCAATATCACAAACGTTGATGCTAGTTGTCGGAGCTTGTTATTATCTAACATTCACAGGTGTTCCAGGAACAGCTACTTACTACGCATTAATCATTACTGTGTATACATGGGTTGCAAAAGGTGCATGGTTT---GCACTAGGATATCCATATGACTTTATTGCTGTACCAATATGGTTACCATCAGCGATGCTGTTGGATTTGGCGTACTGGGCAACGAAGAGAAACAAGCACTCGTTAATACTGTTTGGTGGAGTATTGGTAGGAATGTCATTGCCATTGTTCAACATGGTAAACCTGATCACTATAGCAGACCCGCTAGAAACGGCATTCAAATATCCTAGACCTACATTGCCACCATACATGACACCGATAGAACCGCAGGTCGGAAAATTCTATAACAGCCCTGTTGCGCTGGGTGCGGGTGCTGGTGCAGTATTATCCATTCCGATGGCAGCGCTAGGATGTAAACTAACAACG
>NP-Delta-2.3.1.1_OTU9_JF924747
TGTACTCACTACTTATTCATAGTAGTAGTTGCAGTTAATTCAACTCTGCTTACAAATAATGCCGCAGATTATATTTTTTACACCGATTGGGCCTGGACGTCATTTGCTGTATTCTCAATTTCCCAAACTTTAATGTTAACAGTCGGTGCCATATATTACCTTACGTTTACAGGCGTTGCGGGAACCGCCACATATTATGCGCTAATCATGACAGTCTATACGTGGGTTGCAAAAGGAGCATGGTTT---GCTCTTGGTTATCCATATGACTTTATTGTTACACCAGTATGGATCCCATCGGCGATATTGTTAGATTTGGCGTATTGGGCCACAAAGAAGAACAAGCACTCGCTGATATTATCTGGCCGAGGTCTTGTAGGAATGTCATTGCCTCTGTTTAACCAGGTAAACCTCATCACAGTGGCAGATCCGCTAGAGACCGCATTCAAGTATCCAAGACCAACATTGCCTCCATACATGACACCGATAGAACCGCAGGTCGGGAAGTTCTATACCGGTCCGGTCGCGCTAGGCGCAGGAGCAGGAGCCGTCCTGTCAGTAACGTTTACCGCGTTGGGCTGTAAACCCACTACG
>NP-Gamma-2.1_OTU3_JF430562
TGTACACACTACTTGTTCATAGTAGTTGTTGCAGTAAATTCTACACTGTTAACAATTAATGCAGGTGACTACATTTTCTACACCGACTGGGCTTGGACTTCGTTTACGGTATTTTCTATCTCGCAAACTTTGATGCTTTGCGTAGGTGCAGCATATTACCTCACATTTACGGGCGTTCCAGGAACAGCAACATATTACGCCCTAATCATGACAGTATACACATGGATTGCTAAAGGTGCATGGTTT---GCACTAGGATATCCATATGACTTCATTGTGACTCCAGTCTGGCTTCCATCGGCGATGCTTATGGATTTGGCCTATTGGGCTACAAAGAAGAACAAACATTCGTTAATACTGTTTGGCGGAGTACTGGTAGGAATGTCATTACCATTGTTCAATATGGTAAATCTGATAACAGTAGCAGATCCACTCGAAACGGCATTCAAATATCCGAGACCAACATTACCACCATACATGACACCTGTAGAACCGCAGGTTGGCAAGTTCTATAATAGTCCAGTAGCATTGGGCGCAGGTGCAGGTGCAGTATTGTCGGTTACGTTTACAGCTCTAGGTTGTAAACTAAATACT
>NS-Beta-2_OTU5_KJ158485
GCAACGCACTATCTGTTCATAGTTGTAGTTGCTGTAAATAGCACGCTATTGACTATTAATGCTGGAGACTATATATTCTACACTGATTGGGCATGGACTCCATTCGTGGTATTCTCTATCTCTCAATCTACAATGCTCGTGGTAGGGGCGATATACTATATGCTATTTACAGGTGTGCCGGGTACGGCTACTTATTATGCAACCATTATGACGATATATACATGGGTTGCAAAGGGTGCCTGGTTT---GCATTAGGATATCCATACGACTTCATTACAGTACCGGTTTGGATCCCTTCAGCAATGTTACTAGACTTGACTTATTGGGCTACGAGAAGGAATAAACATGCCGCCATAATAATTGGCGGAACATTAGTGGGTCTATCTCTCCCGATGTTCAATATGATCAATCTGCTACTGATTAGAGATCCATTAGAGGTAGCTTCCAAGTATCCCCGCCCAACATTACCACCATATATGACTCCCATCGAACCCCAGGTAGGTAAGTTTTACAACAGTCCTGTAGCCTTAGGAGCAGGCGCAGGCGCAGTGCTATCTGTGCCAATTGCAGCATTGGGTGCTAAACTGAACACA
>NS-Gamma-2.3.2.1_OTU3_AB545961
ACAACGCACTATCTGTTCATTGTTGTGGTTGCTGTCAATAGCACATTGCTGACAATCAATGCAGGAGACTACATATTCTACACCGATTGGGCTTGGACATCCTTTGTAGTATTCTCGATATCACAATCGACCATGCTTGCAGTAGGAGCTGTCTACTATTTGCTCTTCACAGGAGTGCCGGGAACTGCCACGTATTATGCAACCATCATGACCATCTATACATGGGTTGCAAAGGGTGCGTGGTTT---GCTTTGGGATACCCGTATGACTTCGTTGCGGTGCCAGTGTGGATACCTTCAGCCATGTTGTTAGACCTTACGTATTGGGCTACGAGACGGAATAAGCACATGCTTATACTTGTTGGCGGTACGTTGTGCGGTCTATCACTTCCGTTGTTCAACATGATTAACTTGCTGCTAGTAAGAGACCCATTGGAAGTTGCATTCAAGTATCCTAGACCCACATTGCCGCCTTATATGACGCCAATAGAGCCTCAGGTCGGTAAGTTCTACAACAGTCCCGTAGCGTTGGGTTCGGGAGCTTCTGCAGTCTTGACTGTACCTATCGCAGCCTTAGGTGCTAAACTGAACACG
>NP-Theta-2.1.2_OTU1_JQ886279
TGTACTCACTACTTGTTCATTATAGTAGTTGCGGTAAACGGAACTTTGCTTACAATTAATGCAGGTGACTATATTTTCTACACGGACTGGGCTTGGACTTCATTTGTAATATTTTCCATATCACAAACATTGATGCTTACGGTAGGAGCAGTGTATTATCTGACATTTACTGGCGTTCCGGGAACAGCAACGTACTACGCATTAATCATTACAGTGCATACATGGGTTGCAAAAGGTGCATGGTTT---TCACTCGGATATCCATATGACTTTATCGTTACACCAGTATGGTTGCCATCAGCAATGTTGCTTGATCTGGCATATTGGGCTACAAAGAGAAACAAGCACTCACTAATTCTGTTTGGCGGAGTATTGGTAGGTATGTCGTTACCATTGTTTAACATGGTAAATCTGTTATTAGTTGCAGACCCACTAGAAACGGCATTCAAATACCCACGACCAACATTGCCGCCATATATGACACCCATAGAACCGCAGGTTGGAAAATTCTATAATAGTCCTGTAGCGCTTGGTGCTGGTACTGGTGCTGTATTGGCAGTAACGTTTACGGCATTGGGGGCTAAACTCAATACG
>NP-Alpha-2.2.2.1.1.1_OTU5_GU360764
TGTACTCACTATCTGTTTATTGTCGTAGTTGCAGTAAATTCTACTCTGTTAACTATCAACTCTGGTGACTATATTTTCTATACAGACTGGGCATGGACATCCTTTGTAGTGTTCTCCATCGCAAACACTCTCATGACTGTGGTCGGAGCAGTGTATTATATCACATTTACAGGTGTGCCTGGTACGGGTGCATATTATGGTTTAATTATGCAAGTCTATACTTGGGTTGCCAAAGTGGCATGGTAT---GCACTTGGTTATCCAGCAGATTTTATCGTTCATCCAATGTGGATTCCATCATGTATGTTGTTGGATTTGGCATATTGGGCTACAAAGAAGAATAAGCATTCGCTGATTTTCTTTGGAGGAGTTTTGGTTGGTATGTCAATGCCGCTGTTCAACATGGTTCAGCTAATGTTGATTGCCGATCCACTAGAAACTGCATTCAAGTATCCAAGACCAACATTACCACCATATATGACGCCTATAGAACCGCAAGTCGGCAAGTTCTACAATAGCCCAGTAGCACTGGGAGCGGGAGCTGGATCTGTACTGTCGGTGACATTCGCAGCATTGGGTTGTAAGTTGAATACC
>NP-Gamma-2.2.2.2.2_OTU6_KC112505
TGTACTCACTACTTATTCATAGTAGTAGTTGGAGTTAACTCAACACTGTTAACGATCAATGCAGGAGACTACATTTTCTATACCGACTGGGCTTGGACTTCGTTTACGGTATTTTCTATATCTCAAACGTTGATGCTTGTAGTAGGTGCAGTGTATTACCTGACATTTACAGGTGTTCCAGGAACAGCGACGTACTACGGCCTTATAATGACAGTATACACATGGGTAGCAAAAGGTGCATGGTTT---GCACTTGGATATCCATATGACTTCATTGTCACACCAATATGGTTACCATCAGCAATGTTGCTGGATTTGGCATATTGGGCAACAAAGAAGAACAAACACTCGTTGATACTGTTTGGCGGAGTACTTGTAGGAATGTCGTTACCGATGTTTAACATGATAAATCTGATTACAGTGGCAGACCCACTAGAAACGGCCTTCAAATATCCAAGACCAACATTACCACCATACATGACGCCGATAGAACCGCAAGTAGGAAAGTTCTATAACAGTCCTGTTGCTTTAGGTGCTGGTGCTGGTTCGGTATTGGGAGTAACATTTACAGCCCTTGGTTGTAAACTAAACACC
>NP-Alpha-2.2.3.1_OTU1_JF924216
TGTACTCATTACTTGTTCATAGTAGTGGTTGCAGTAAACTCTACCTTGTTAACAATTAACACAGGAGACTACATCTTCTACACAGACTGGGCCTGGACATCTTATACGGTATTCTCAATTGGAAACATTCTCATGATTTCAGTTGGTGCTACGTATTACCTATTATTTACAGGAGTTCCAGGAACAGCTAGTTATTACGGCTTAATTATGCAAGTTTACACCTGGGTCGCCAAAGGCGCATGGTTT---GCATTAGGATATCCATACGACTTCATAGTGACTCCAATGTGGATACCGTCGTGTATGTTATTGGACTTGGCATATTGGGCTTCGAAGAGAAACAAGCACTCGCTGATACTGTTTGGCGGTGTACTTGTAGGTATGTCATTCCCGTTGTTCAACATGGTAAACTTGTTGACAGTAGCAGACCCACTAGAAACGGCATTCAAATATCCAAGACCAACATTGCCACCATACATGGTTCCAATAGAGCCGCAGGTCGGAAAATTCTATAATAGTCCTGTAGCGCTTGGTGCTGGTACTGGTGCTGTATTGGCAGTAACGTTTACGGCATTGGGAGCAAAACTCAATACG
>NP-Epsilon-Incertae_sedis_OTU2_GU811360
TGTACACACTACTTATTCATAGTAGTCGTTGCAGTAAATTCGACTCTGCTAACAATTAATGCAGGAGATTATATCTTCTATACTGACTGGGCTTGGACTTCGTTTGTAGTATTCTCAATATCACAGACGTTAATGCTTACTGTAGGTGCAGTGTATTATCTGACATTTACGGGAGTACCGGGAACGGCTACGTATTATGCGTTGATTATGACAGTCTACACATGGATAGCTAAGGGTGCATGGTTT---GCATTAGGATATCCTTACGACTTTATCGTGACCCCAGTTTGGTTGCCATCAGCAATGTTGCTTGATTTGGCATATTGGGCTACAAAGAGAAACAAGCACTCACTGATACCGTTTGGTGGAGTACTAGTTGGAATGTCATTGCCACTGTTTAACATGGTAAACCTGATTACAGTAGCAGACCCGCTAGAAACTGCATTCAAATATCCAAGACCGACGTTGCCTCCATACATGACGCCAATCGAACCGCAAGTTGGAAAGTTCTATAACAGTCCAGTTGCGTTAGGTGCAGGTGCAGGTGCAGTCCTGTCGGTAACGTTCGCAGCGTTAGGCTGTAAGCTTACCACG
>NS-Alpha-2_OTU1_JF520968
ACAACCCACTACCTGTTCATAGTGGTCGTTGCTGTCAACAGCACTCTACTAACCATCAATGCAGGCGATTACATATTCTACACAGACTGGGCATGGACCTCCTTCGTAGTGTTTTCGATTTCACAATCGACTATGCTGGCGGTAGGAGCTATCTACTATATGCTTTTCACAGGAGTTCCGGGTACAGCTACTTACTACGCAACAATCATGACCATATACACATGGGTTGCAAAAGGCGCATGGTAT---GCGCTTGGCTATCCAATGGACTTCATCACGGTGCCCATTTGGATTCCTTCGGCAATGTTGTTAGACTTGACATACTGGGCTACGAGACGCAACAAACACGCGGCGATTATCATTGGAGGCTCACTGATAGGAATGTCCTTCCCGCTGTTCAACATGGTTAACTTGTTAGCCATACACGACCCGCTGGACACGGCATTCAAATATCCAAGGCCTACGTTGCCCGCGTATATGACACCAATCGAACCCCAGGTAGGAAAGTTCTACAACAGTCCTGTTGCCCTTGGCTCGGGTGCAGGAGCAGTGCTTACGGTCCCGATAGCTGCGTTGGGTGCCAAGCTTAACACG
>NP-Alpha-2.2.1_OTU2_JF924038
TGTACTCACTACTTATTCATAGTAGTAGTTGCGGTTAACTCAACCCTGTTGACAATTAATTCGGGAGACTATATCTTCTATACCGATTGGGCCTGGACATCATACACTGTATTTTCAATAGCAAATACTCTGATGATTTCTGTAGGTGCAGTATACTATCTGTTGTTTACTGGAGTTCCAGGAACAGCTACGTATTATGGTCTGATTATGCAGGTCTATACATGGGTAGCAAAGGGTGCTTGGTTT---GCACTCGGATATCCTTACGACTTTATCGTAACCCCAATGTGGATACCATCATGCATGTTGTTAGATTTGGTATATTGGGCGACAAAGAAGAACAAGCACTCACTGATACTATTCGGTGGAGTACTGGTAGGAATGTCGTTCCCACTGTTTAACATGGTCAACTTGCTAACCGTCGCAGACCCGCTGGAAACCGCGTTCAAATATCCAAGACCCACATTACCACCATATATGACGCCAATTGAACCGCAGGTCGGAAAGTTCTATAACAGTCCGGTTGCGCTTGGTGCTGGTGCTGGTGCTGTGTTGGCAGTTACGTTTACAGCGTTGGGTGCTAAACTCAATACG
>NS-Delta-1.2.1_OTU2_HQ007756
ACTACACACTATCTATTCATAGTTGTAGTTGCTGTAAATAGTACCTTATTGACAATCAACGCAGGTGATTACATCTTCTACACTGATTGGGCGTGGACATCATTCGTAGTGTTCTCAATATCCCAATCAACCATGCTTGTAGTTGGTGCAATCTATTACATGCTATTCACCGGAGTACCAGGGACTGCAACATATTATGCAACAATCATGACTATCTATACATGGGTAGCCAAAGGAGCTTGGTTT---GGACTAGGATATCCATACGACTTCGTCACCGTACCTGTCTGGATACCCTCAGCAATGCTGTTAGATTTGACATATTGGGCAACAAGAAGGAATAAACATGCTGCCATTATAATTGGCGGAACATTGGTTGGACTTTCATTGCCAGTATTCAATATGATCAATCTACTGCTGATCGCAGATCCTCTGGAGACTGCATTCAAGTATCCTCGGCCGACGTTACCTCCATACATGACTCCCATTGAGCCTCAGGTCGGTAAGTTCTACAATAGTCCCGTAGCGCTAGGATCGGGAGCAGGAGCTGTACTAAGTGTTCCAATAGCCGCGCTAGGTGCGAAACTCAATACA
>NP-Gamma-2.2.2.1_OTU4_JX537517
TGTACTCACTACTTATTCATAGTAGTAGTTGCAGTCAACTCCACACTGTTGACAATTAATGCAGGTGACTACATTTTCTATACTGACTGGGCTTGGACATCGTTTACGGTATTCTCTATATCTCAAACGTTGATGCTTGTTGTTGGTGCATCATATTACCTAACATTTACAGGCGTTCCAGGAACAGCTACATACTACGGCCTCATCATGACAGTTTACACATGGGTAGCAAAAGGTGCATGGTTT---GCACTAGGATATCCATATGACTTCATTGTAACTCCAATATGGTTGCCATCAGCAATGCTGCTTGACTTAGTATATTGGGCGACAAAGAAGAACAAACACTCATTGATATTGATGGGCGGAGTATTGGTAGGAATGTCAATACCATTGTTTAACATGGTAAACCTGATAACAGTGGCAGACCCACTAGAAACGGCCTTCAAATATCCAAGACCAACATTACCACCATACATGACACCGATAGAACCGCAGGTAGGTAAGTTCTATAACAGTCCAGTAGCCCTTGGTGCTGGTGCAGGTGCAGTATTAGGTACGACATTTGCAGCGCTTGGATGTAAGCTAAACACT
>NP-Alpha-2.2.2.1.1.2_OTU3_EU886033
TGTACACATTACTTATTCATAGTAGTTGTTGCAGTTAACTCTACTTTGCTAACCATTAATTCTGGAGATTATATTTTCTATACTGACTGGGCCTGGACATCATTTGTAGTATTCTCTATAGCTAACACGTTGATGACGGTAGTTGGAGCTGTATATTACATCACATTTACTGGTGTTCCTGGTACAGGTGCATATTATGGCTTAATAATGCAAGTCTATACATGGGTTGCAAAGGTTGCATGGATG---GCACTAGGTTATCCAGTTGATTTCATTGTTCATCCTATGTGGATACCATCGTGTATGCTATTGGACTTGGCATATTGGGCGACAAAGAAGAATAAGCACTCGCTGATATTCTTTGGTGGCGTTTTAGTCGGAATGTCAATGCCGCTGTTTAACATGGTACAATTGATGTTGATTAATGACCCTCTAGAAACTGCATTCAAGTATCCAAGACCAACATTGCCTCCATATATGACGCCTATAGAACCGCAGGTAGGTAAGTTCTACAATAGCCCAGTAGCACTGGGAGCGGGAGCTGGATCTGTTCTATCGGTGACATTTGCGGCACTAGGCTGTAAGCTTAATACT
>NS-Gamma-2.1.2.2_OTU1_EU671173
ACAACGCACTATCTGTTCATAGTTGTAGTTGCCGTAAATAGTACATTGCTGACGATCAACGCGGGAGATTACATCTTCTACACGGACTGGGCCTGGACATCATTTGTAGTATTTTCCATCTCACAATCTACTATGCTTGTCGTAGGGGCAATCTACTACATGCTCTTTACAGGAGTTCCAGGAACCGCAACCTATTATGCAACCATAATGACAATATACACCTGGGTGGCCAAAGGTGCATGGTTT---GCGTTAGGATATCCTTATGACTTTATTGCAGTCCCCGTATGGATACCTTCGGCGATGTTGTTAGATCTCACGTACTGGGCCACTAGACGCAACAAACACGCTGCAATTATCATTGGTGGAACTTTAGTAGGTTTGTCGCTGCCTCTGTTTAACATGATAAACCTCCTTCTAGTCAGAGATCCTCTTGAGACGGCATTCAAGTATCCAAGACCAACATTGCCTCCATACATGACTCCCATCGAACCTCAGGTCGGAAAGTTCTATAATAGTCCTGTAGCCTTAGGGTCGGGAGCGGGAGCTGTACTAAGCGTGCCGATTGCGGCGTTGGGTGCCAAGCTGAACACG
>NS-Zeta-1.2_OTU8_EU925258
ACTACCCACTATTCGTTCATTGTTGTTGTCGCAGTAAACAGTACCTTGCTTACGATCAATGCAGGAGATTATATTTTTTACACTGACTGGGCATGGACATCATTTGTCGTATTTTCAATTTCTCAATCAACAATGCTTGTAGTAGGAGCTATATACTATATGTTATTCACGGGTGTTCCTGGAACAGCTACGTACTATGCAACTATCATGACAATTTATACTTGGGTTGCCAAAGGTGCATGGTTT---GCACTTGGCTATCCATATGACTTTGTCACAGTACCGGTTTGGATACCGTCGGTTATGTTATTAGATTTGGCGTACTGGGCAACGAGAAGAAACAAACACGCTGCAATAATTATCGGTGGAGTATTAGTTGGAATGTCCTTGCCTCTATTTAACATGATAAACTTATTGTTAGTAGCAGATCCTTTAGAGACGGCATTTAAATATCCACGACCTACCCTACCACCATACATGACGCCCATTGAACCTCAGGTAGGAAAGTTCTATAATAGTCCTGTTGCATTAGGAGCAGGTGCAGGTGCGGTACTCTGTGTTCCTATTGCTGCATTGGGTGCAAAACTTAATACT
>NP-Gamma-2.2.4.1_OTU11_JF924560
TGTACACACTACTTGTTCATAGTAGTAGTTGCAGTTAACTCTACACTGTTAACAATTAACACAGGTGACTACATCTTTTACACTGACTGGGCTTGGACATCATACACAGTATTTTCAATTGGAAATACTTTGATGATAGTAGTAGGTGCAACCTATTATCTTACATTTACAGGTGTTCCAGGAACAGCAACGTATTACGGCCTTATTATGACAGTATACACGTGGGTAGCAAAAGGTGCATGGTTT---GCACTTGGATATCCATATGACTTCATTGTAACACCCATTTGGGCGCCATCGGCAATGTTGCTTGATTTGGCTTATTGGGCTACAAAGAAGAACAAGCACTCCTTGATACTGTTTGGCGGTGTATTAGTTGGAATGTCTTTACCACTGTTCAACATGGTAAACTTGATGTTAGTAGCAGACCCACTAGAAACGGCATTCAAATATCCGAGACCAACATTGCCACCATACATGGTACCAATAGAACCCCAGGTAGGTAAGTTCTATAACAGCCCGGTAGCGCTTGGTGCAGGTGCTGGTGCAGTATTGGCAGTAACGTTTGCAGCTTTGGGTTGTAAACTCAATACT
>NS-Alpha-3.2.1.1.1.1.1.1_OTU1_JF935464
ACAACGCACTACCTGTTCATAGTAGTCGTTGCTGTCAACAGCACGCTGCTAACCATCAACGCAGGAGATTACATCTTCTACACAGACTGGCAGTGGACATCATTCGTAGTGTTCTCCGTATCACAGTCGACAATGCTCGCTGTGGGCGCAGTATACTATATGTTGTTCACCGGCGTCCCGGGCACGGCCACATACTACGCCACAATCATGACAATCTACACATGGGTTGCAAAGGGCGCATGGTTT---GCGCTTGGCTATCCATACGACTTCATAGTGGTGCCAGTGTGGATCCCATCGGCAATGCTGTTGGATCTCACGTACTGGGCGACAAGACGCAACAAGCACGCTGTCATCATCATTGGCGGCACGCTGGTTGGCCTATCCTTCCCGCTGTTCAACATGGTCAACTTGTTGCTCATCAGGGACCCGCTTGAGATAGCCTTCAAGTATCCGAGACCGACGCTGCCTGCATATATGACGCCTATAGAGCCTCAGGTAGGGAAGTTTTACAACTCGCCTGTAGCGCTAGGTTCGGGCGCGAGTGCAGTGCTGACAGTACCCATGACTGCGTTGGGTGCAAAACTAAACACG
>NP-Delta-2.3.2.3_OTU6_JF715718
TGTACTCATTACTTATTCATAGTAGTGGTTGCAGTAAACTCAACTCTACTTACCATTAACGCAGGAGACTACATTTTCTACACCGATTGGGCCTGGACATCTTACGTAGTATTCTCAATCTCGCAAACTTTGATGTTAACAGTGGGAGCAGTATACTATCTTACATTTACTGGTGTTCCAGGAACCGCAACGTATTACGCGTTGATCATGACAGTGTATACATGGGTTGCTAAAGGAGCATGGTTT---GCTCTAGGTTATCCATATGACTTTATTGTCACACCCGTGTGGATTCCATCTGCAATATTGTTGGACTTGGCATATTGGGCGACAAAAAAGAACAAGCACTCTCTGATTCTATTCGGCGGTGTATTGGTAGGAATGTCGTTACCTTTGTTCAACATGGTAAATCTAATGACAGTCGCAGACCCACTGGAAACTGCATTCAAGTATCCAAGACCAACATTACCACCTTACATGACACCGATAGAACCGCAGGTCGGAAAGTTCTATAACAGTCCGGTCGCGCTAGGTGCTGGTGCTGGTGCTGTACTATCCGTTACGTTTGCCGCGCTAGGCTGTAAGCTTACAACG
>NP-Alpha-2.2.2.1.2.2_OTU6_GU360832
TGTACTCATTATTTATTCATAGTTGTAGTTGCAGTAAACTCTACTTTGTTAACAATTAACTCTGGTGACTATATCTTCTATACCGACTGGGCCTGGACGTCATTTGTAGTATTTTCTATAGCTAACACTTTGATGACAGTTGTTGGTGCTGTGTATTATCTTACATTTACTGGTGTACCCGGTACTGCATCGTATTATGGTTTGATTATGCAAGTCTATACATGGGTTGCAAAAGTTGCATGGTTT---GCACTTGGTTACCCGGTGGATTTCATCGTTCATCCGATGTGGATTCCATCTTGTATGTTATTGGACTTGGCATATTGGGCGACGAAGAAGAATAAGCACTCGCTGATATTCTTTGGCGGAGTTTTAGTCGGAATGTCAATGCCACTGTTCAATATGGTACAGTTGATGTTGATAGCAGATCCGCTAGAAACTGCATTCAAGTATCCAAGACCGACGTTACCACCATATATGACACCGATAGAACCGCAGGTAGGTAAATTCTACAACAGCCCAGTTGCACTTGGTGCAGGTGCTGGTGCAGTACTAGCTTGTACATTTGCGGCTCTAGGTTGTAAACTTACAACT
>NP-Delta-2.2.1_OTU1_JX537611
TGTACTCACTATTTATTCATTATAGTGGTTGCAGTCAACTCAACTCTGCTGACAATTAATGCAGGTGACTATATCTTTTACACAGATTGGGCATGGACATCATTTGTAGTGTTTTCAATATCACAAACATTGATGCTAACGGTTGGAGCTTGTTATTATCTAACATTTACAGGAGTTCCAGGTACCGCAACGTACTATGGCCTAATTATGACAGTTTACACATGGGTAGCAAAAGGTGCATGGTTT---TCACTTGGATATCCATATGACTTTATCGTAACCCCAGTGTGGATTCCATCCGCAATGTTGTTGGATTTGGCATATTGGGCAACAAAGAAGAACAAGCACTCGCTGATACTGTTTGGCGGAGTATTGGTCGGAATGTCATTACCACTGTTCAACATGGTAAATCTCATTACAGTTGCAGATCCACTGGAAACTGCATTCAAATATCCACGACCAACATTGCCACCATATATGACACCCATAGAACCGCAGGTCGGCAAGTTCTATAATAGCCCTGTCGCACTGGGTGCGGGAGCTGGTGCAGTTTTGTCTGTAACGTTTGCAGCGCTAGGATGTAAACTGACTACG
>NS-Gamma-2.3.Incertae_sedis_OTU2_KC469623
ACAACACACTATCTGTTCATAGTAGTAGTTGCTGTAAATAGTACATTGCTGACAATTAATGCAGGAGACTATATTTTCTATACTGATTGGGCTTGGACTTCCTTTGTAGTATTTTCGATTTCGCAGTCGACAATGCTCGCAGTAGGAGCCATTTATTATATGCTGTTCACAGGAGTTCCAGGAACTGCAACATATTATGCTACAATAATGACAATTTATACATGGGTCGCTAAAGGCGCTTGGTTT---GCTTTGGGATATCCGTATGACTTTATCGCGGTGCCCGTATGGATACCTTCTGCAATGTTGTTAGACTTGACATATTGGGCTACAAGGCGGAACAAACATGCAGCCATACTTATCGGTGGAACTTTGATTGGGCTGTCGCTTCCAATGTTCAACATGATAAACTTGTTGCTGGTGCGGGATCCTTTAGAAGTAGCATTCAAATATCCTCGACCTACTTTGCCACCCTATATGACGCCCATTGAGCCGCAGGTCGGTAAGTTTTACAACAGTCCTGTTGCCTTAGGAGCAGGTGCAGGGGCCGTGTTGACTGTGCCTATAGCTGCATTAGGAGCAAAACTGAATACG
>NT-Alpha-1.1.1.1.3.2.Incertae_sedis_OTU2_JN179805
TGTACTCACTACTTATTCATAGGAGAGGTAGCGGACAACTCGACCTTGTTGACAATCAACGCAGGAGACTACATCTTCTATACTGACTGGATGTGGACATCTTATGTGATATTTACTTTATCACAATCATTGATGCTCGCAGTCGGTGCAGCATACTACCTTACGTTTACTGGGGGTCCAGGAACAGCAACATACTATGCACTAATAATGACAGTGTATACATGGATTGCAAAAGGCGCGTGGGTC---TCCTTAGGATATCCATACAGATTCGTCGTTGTACCAATGTGGATTCCATCTGCGATACTGATGGATTTGGCATATTGGGCAACAAAGAGAAACAAACACTCTTTGATCCTAATAGGCGGTGTACTCTGTGGAATGTCTATGTCGTTGTTCAACATGATCAATCTAATCACAATAGATGATCCTCTTGAGACTGCTTTCAAATACCCAAGAACCACATTGCCTCCCTACGTGACTCCGATAGAACCACAAGGAGGAGAGGTCTATGATAGTCCCGTCGCGCTAGGTGCAGGTGCTAGTGCAGTTTTGACAGTAACAATGACTGCTATGGGAGCCAAACTTACAACA
>NP-Theta-4.1.Incertae_sedis_OTU2_HQ877763
TGCACGCACTACCTCTTCATAGTGGTAGTTGCCGTCAACTCCACACTGCTGACTATCAATGCGGGAGACTACATCTTCTACACTGATTGGGCGTGGACGTCGTTCGTGGTATTCTCGATATCGCAGACGCTCATGCTCGTCGTCGGCGCGGCCTACTACCTGACATTCACCGGAGTGCCGGGGACCGCGACGTACTATGCGCTGATAATGACAGTCTACACGTGGATAGCAAAGGGGGCATGGTTT---GCCCTGGGCTACCCCTACGACTTCATCGTCACGCCGGTCTGGCTTCCTTCGGCAATGCTGATGGACCTGGCCTACTGGGCGACAAAGAAGAACAAGCACTCGCTGATACTGTTTGGTGGTGTGTTGGCAGGAATGTCGTTGCCGCTGTTCAACATGGTGAACCTGATAACAGTGGCCGACCCGCTGGAGACCGCGTTCAAGTACCCGCGACCCACGCTTCCCCCCTACATGACGCCAATAGAACCGCAGGTGGGCAAGTTCTACAATAGCCCCGTCGCCCTGGGCGCCGGGGCAGGGGCAGTGCTGTCCGTGACTATGTGCGCGTTGGGCTGCAAGCTCAACACG
>NP-Eta-1.2.2.2_OTU1_EU553410
TGTACTCACTACTTGTTCATAGTAGTGGTTGCAGTCAACTCTACCCTGCTAACAATCAATGCAGGAGACTACATCTTCTACACTGACTGGGCCTGGACTTCGTTTGTAGTATTTTCAATATCGCAAACACTGATGTTGGTGGTCGGCGCATGCTACTACCTGACATTCACAGGAGTCCCAGGAACGGCAACGTATTACGCGTTGATCATGACTGTCTATACTTGGGTTGCCAAAGGTGCATGGTTT---GCACTCGGTTATCCGTATGACTTCATTGTCACACCAGTTTGGCTACCATCAGCAATGCTGCTGGATCTGGCGTACTGGGCAACAAAGAAGAACAAGCACTCGCTGATTCTATTTGGCGGTGTGATGGCAGGACTATCATTGCCACTGTTCAACATGGTCAACTTGATCACAGTTGCTGACCCATTAGAGACTGCATTCAAATATCCAAGACCAACACTGCCTCCATACATGACTCCAATCGAGCCCGCTGTAGGCAAATTCTATAACAGTCCAGTTGCACTCGGTGCAGGCGCAGGTGCTGTGCTATCAGTAACCATGGCCGCTTTGGGATGCAAGCTAAATACG
>NP-Epsilon-1_OTU7_JN183738
TGTACGCACTATTTGTTCATTGTAGTTGTTGCAGTTAATTCTACATTGTTAACAATTAATGCAGGTGACTATATCTTCTATACTGATTGGGCATGGACTTCATTTGTGGTATTTTCAATATCGCAAACATTGATGCTAGCTGTAGGTGCATCTTATTATCTTACATTCACTGGTGTTCCAGGAACAGCTGCGTATTATGCGTTGATTATGACTGTTTATACCTGGATAGCAAAAGGCGCTTGGTTT---GCGCTTGGTTATCCATATGACTTCATTGTCACGCCTGTATGGATTCCATCAGCTATGTTATTAGATTTGGCATATTGGGCAACTAAGAAGAATAAACACTCATTGATATTATTTGGAGGAGTGTTAGTTGGAATGTCATTGCCTTTATTCAATATGGTGAATTTGATCACTGTAGAAGATCCACTAGAAACAGCATTCAAATATCCACGACCAACATTGCCTCCATATATGACCCCTATAGAGCCACAAGTAGGTAGATTTTACAATAGTCCTGTAGCTCTAGGAGCTGGAGCAGGAGCTGTATTAGCTGTCACATTTACAGCATTAGGTTGTAAATTAACAACG
>NP-Gamma-2.2.5.2_OTU4_KF618761
TGTACTCACTACTTATTCATAGTAGTGGTTGCTGTTAACTCAACACTGTTAACAATTAATGCAGGAGACTACATTTTCTATACTGACTGGGCTTGGACTTCCTTTACGGTGTTTTCAATATCGCAAACGTTGATGCTTGCTGTGGGTGCAACATATTACCTGATCTTTACAGGTGTTCCTGGAACAGCCACATACTACGGCCTAATTATGACAGTATACACATGGGTAGCAAAAGGCGCATGGTTT---GCACTGGGTTATCCATATGACTTCATTGTGACACCAATTTGGTTACCATCAGCAATGTTGATTGATCTAACCTATTGGGCCACAAAAAGGAACAAGCACTCCTTGATACTGTTTGGCGGAATACTGGTAGGAATGTCTTTACCATTATTCAACATGGTAAACCTGATGACCGTAACGGATCCACTAGAAACGGCATTCAAATATCCTAGACCAACATTGCCACCATACATGACACCAATCGAGCCTCAAGTAGGTAAATTCTATAACAGTCCTGTAGCACTGGGTGCAGGTGCGGGTGCAGTCTTGTCCGTTACATATACATGCCTAGGTTGTAAACTGAACACT
>NP-Delta-2.1.2_OTU7_FJ227777
TGTACACACTACTTGTTCATAGTAGTAGTCGCAGTCAACTCAACTCTGCTAACAATTAATGCAGGAGACTATATCTTCTACACTGATTGGGCTTGGACATCCTTTGTAGTATTCTCCATATCGCAAACATTAATGCTTACGGTAGGAGCTGTTTACTACCTAACATTTACTGGTGTTCCAGGAACAGCAACGTATTACGCATTAATAATGACAGTGTATACATGGATAGCCAAAGGTGCATGGTTT---TCACTTGGATACCCATATGACTTCATTGTAACTCCAGTATGGATTCCATCAGCAATGTTGTTGGATTTGGCATATTGGGCAACAAAGAAGAACAAACACTCATTGATACTGTTTGGCGGAGTAATGGTTGGAATGTCGTTGCCGTTATTTAACATGATTAATTTAATTACGGTAGCTGATCCACTAGAGACTGCATTCAAATATCCAAGACCCACGCTACCTCCATACATGACACCAATAGAACCTCGGGTAGGTAAGTTCTATAACAGTCCAGTTGCGCTAGGCGCAGGTGCTGGTGCTGTGTTGTCAGTTACGTTTGCCGCATTAGGTTGTAAACTTAATACT
>NP-Delta-1.1.1_OTU3_AB827247
TGTACTCATTATGTATTCATAATAGTAATAGCAGTCAATTCAACTCTACTTGCAATTAACGCAGGTGACTATATTTTCTACACAGATTGGGCCTGGACATCCTTTGTAGTATTTTCCATCTCACAAACTTTGATGCTTGCTGTAGGTGCAACATATTACCTAACATTTACAGGAGTTCCAGGTACAGCAACTTACTACGCATTAATCATGACGGTGTATACATGGATAGCCAAAGGTGCATGGTTT---TCACTTGGATATCCATATGACTTCATTGTAGTCCCAGTATGGATTCCCTCAGCAATGCTGTTGGATTTGGCATATTGGGCAACAAAAAGGAATAAACACTCTCTGATACTGTTTGGTGGAGTATTGTGTGGAATGTCATTACCGTTGTTCAATATGGTAAACTTGATCACTGTAGCAGATCCACTGGAAACTGCATTCAAGTATCCACGGCCTACGTTGCCACCATACATGACACCCATAGAACCGCAGGTCGGAAAGTTCTATAACAGCCCAGTAGCGCTTGGCGCAGGTGCTGGAGCAGTGTTAGCTGTAACGATGACGGCGTTAGGATGTAAACTGACTACG
>NS-Gamma-2.1.2_OTU1_EU885633
ACAACGCACTATCTGTTCATAGTTGTAGTTGCAGTAAATAGTACATTGCTGACTATTAATGCAGGGGATTACATATTCTACACGGACTGGGCCTGGACATCATTTGTAGTATTTTCCATCTCACAATCTACTATGCTTGTCGTAGGGGCGATTTACTACATGCTCTTCACAGGAGTTCCAGGAACGGCGACCTATTATGCAACCATAATGACAATATACACCTGGGTGGCCAAAGGTGCATGGTTT---GCATTAGGATACCCGTATGACTTCATAGCTACTCCCGTATGGATACCGTCTGCGATGTTGTTAGATCTCACGTACTGGGCTACTAGACGTAACAAGCATGCTGCAATTATTATCGGAGGAACCTTGGTAGGATTGTCGCTGCCTATGTTCAATATGATAAACTTGCTGTTGGTGCGAGATCCGCTTGAGATGGCGTTCAAGTATCCAAGACCGACATTGCCTCCATACATGACTCCGATTGAACCTCAGGTCGGTAAGTTCTACAACAGTCCTGTCGCGCTAGGGTCAGGAGCTGCGGCAGTGCTGAGTGTGCCAATTGCGGCATTAGGTGCGAAGCTTAACACA
>NS-Alpha-3.2.1.1_OTU4_KM030724
ACAACGCACTACCTGTTCATAGTAGTGGTTGCTGTCAACAGCACCCTGCTAACCATCAACTCAGGTGACTACCTATTCTACACAGACTGGATGTGGACCTCCTTTGTAGTGTTCTCTATCTCCCAATCGACGATGCTCGCAGTGGGAGCGATATACTACATGCTCTTTACAGGAGTACCTGGAACGGCCACATACTACGCGACAATCATGACAATCTACACTTGGGTTGCAAAGGGTGCATGGTTT---GCACTTGGATACCCCTACGACTTCATCGTGGTGCCAGTGTGGATCCCGTCGGCAATGCTTTTGGACCTCTCGTACTGGGCGACAAGACGTAACAAGCACGCTGCCATTCTGATTGGCGGCTCGCTGGTTGGCCTCTCCTTACCGCTGTTCAACATGGTCAACCTGCTGCTCGTCAGGGACCCGCTCGAGGTGGCCTTCAAGTATCCAAGACCGACTCTGCCTGCATATATGACGCCTATAGAACCTCAGGTGGGCAAGTTCTACAACTCGCCTGTGGCGCTGGGCTCGGGTGCAGGCGCGGTGCTGACAGTGCCCATGGCAGCGTTGGGTGCGAAGCTCAACACG
>NP-Delta-2.1.2_OTU4_EU099948
TGTACACACTACTTATTCATAGTGGTAGTCGCAGTCAACTCAACTTTACTAACAATTAATGCAGGAGATTATATCTTCTACACCGATTGGGCTTGGACATCATTTGTAGTACTCTCTATATCGCAAACATTGATGCTTACGGTAGGAGCAGTATACTATCTTACATTTACTGGTGTTCCAGGAACCGCTACGTACTATGCATTAATTATGACAGTGTATACTTGGGTAGCCAAAGGTGCATGGTTT---GCACTAGGTTATCCATATGACTTCATTGTCACTCCAGTATGGATTCCATCAGCAATGTTGTTGGACTTGGCATATTGGGCTACAAAGAAGAACAAACACTCGCTCATTCTGTTTGGTGGAGTTATGGTCGGAATGTCGTTACCGTTATTCAACATAGTAAATTTGATCACGGTAGCAGATCCGCTTGAGACTGCATTCAAATATCCAAGACCCACGTTACCACCATATATGACACCGATAGAACCACAGGTAGGAAAGTTCTACAATAGTCCAGTTGCACTTGGTGCAGGAGCTGGTGCTGTGTTGTCGGTTACGTTTGCTGCGTTAGGTTGTAAGCTTAACACA
>NP-Gamma-2.1.3.2.3.1_OTU1_KJ509749
TGTACACACTACTTGTTCATAGTAGTAGTTGCAGTTAACTCTACACTGTTAACGATTAACGCAGGAGATTACATTTTCTATACCGACTGGGCTTGGACTTCGTTTACGGTATTTTCAATATCTCAAACGTTGATGCTTATTGTAGGTGCATGTTATTACTTGACATTTACTGGCGTTCCAGGCACAGCGACGTACTACGGTCTAATTATGACAGTATATACATGGGTAGCAAAAGCCGCATGGTTT---TCGCTAGGATATCCATATGACTTCATTGTAACTCCAGTTTGGCTTCCATCAGCAATGCTGTTGGACTTGGTCTATTGGGCGACAAAGAAGAACAAGCACTCCTTGATACTGTTTGGCGGCGTACTGGTAGGAATGTCATTACCATTGTTTAACATGGTAAACCTGATAACAGTAGCAGACCCACTAGAAACGGCATTCAAATATCCGAGACCAACATTGCCACCATATATGACACCGATAGAACCCCAAGTTGGTAAGTTCTATAACAGCCCAGTCGCGCTGGGTGCAGGTGCAAGTGCAGTGTTGGGATGTACGTTTGCAGCACTAGGTTGTAAACTCAACACT
>NS-Zeta-2_OTU7_KC758445
ACAACTCACTATTTATTCATAGTTGTTGTTGCAGTTAATAGTACGTTGCTTACAATCAACGCAGGAGATTACATCTTCTACACTGACTGGGCATGGACATCATTTGTTGTGTTCTCGATTTCTCAATCCACAATGCTTGTGGTAGGAGCTATATACTATATGTTGTTTACAGGTGTCCCAGGCACTGCTACGTATTATGCGACTATAATGACGATATATACATGGGTTGCAAAAGGAGCCTGGTTT---GCATTGGGGTACCCATACGACTTTGTCGTGGTCCCTGTTTGGATACCGTCTGCAATGCTACTGGATTTGGCGTACTGGGCAACAAGGCGAAACAAACACGCAGCTATATTGATTGGTGGTGTGCTGGTAGGAATGTCGCTGCCACTATTTAATATGATTAACTTGTTGCTGGTATCAGATCCATTGGAAATGGCATTCAAGTATCCGAGACCAACGTTACCTCCATACATGACTCCTATTGAGCCACAGGTAGGAAAGTTCTATAACAGTCCTGTAGCGTTGGGAGCCGGTGCTGGAGCGGTGCTATGTGTGCCGATTGCAGCGTTGGGTGCTAAACTCAATACT
>NP-Delta-1.Incertae_sedis.1_OTU2_JF924025
TGTACTCATTACTTATTCATAGTAGTGGTAGCAGTCAATTCTACTCTGCTTACAATTAATGCAGGTGACTATATCTTCTACACAGATTGGGCTTGGACATCCTTTGTAGTATTTTCTATCTCACAAACTTTGATGCTTTGTGTAGGTGCAACATATTACCTTACATTTACAGGAGTTCCAGGTACCGCAACATACTACGCGTTAATCATGACAGTGTATACATGGGTAGCAAAAGGTGCATGGTTT---GCACTAGGATATCCATATGACTTCATTGTAACACCAGTGTGGATTCCATCAGCGATGCTGCTGGACTTGGCGTATTGGGCGACAAAGAAGAACAAGCACTCTCTGATACTGTTCGGCGGAGTACTGTGTGGAATGTCGTTGCCATTGTTTAACATGGTAAACCTGATTACAGTAGCGGATCCATTGGAGACTGCATTCAAGTATCCAAGACCTACGTTGCCACCATACATGACACCGATAGAACCGCAGGTAGGGAAGTTCTATAACAGCCCAGTTGCTCTTGGAGCAGGAGCTGGAGCAGTGTTGTCTGTAACGTTTACGGCGTTGGGATGTAAACTGACTACG
>NP-Gamma-2.1.3.2.2.1_OTU1_KF512361
TGTATCCACTACTTATTCATAGTAGTAGTTGCAGTTAACTCAACACTGTTAACAATTAACGCAGGTGACTACATTTTCTATACTGACTGGGCTTGGACTTCGTACACGGTATTTTCAATATCGCAAACGTTGATGCTTATCGTAGGTGCTACATACTATCTTACGTTTACAGGCGTTCCAGGCACAGCAACGTATTATGGCCTCATTATGACAGTATATACTTGGGTAGCCAAAGCCGCATGGTTT---TCACTCGGTTATCCGTATGACTTCATTGTAACTCCAGTTTGGCTACCATCAGCAATGCTGTTGGACTTAGTATACTGGGCGACAAAGAAGAACAAACACTCTTTGATACTGTTTGGAGGCGTACTTGTAGGAATGTCATTACCGTTGTTCAATATGATCAACTTGATAACAGTAGCAGACCCACTTGAAACGGCATTCAAATATCCTAGACCAACATTGCCACCATACATGACACCGATAGAACCGCAGGTAGGAAAGTTCTATAACAGTCCAGTTGCGCTCGGTGCAGGTGCAGGTGCAGTCTTAGGATGTACGTTCGCAGCATTAGGTTGTAAACTTAATACT
>NS-Gamma-2.2.2_OTU2_EU885638
ACAACACACTATCTGTTCATAGTTGTGGTTGCCGTAAATAGTACTTTGCTGACGATTAACGCAGGAGACTACATCTTCTATACTGACTGGGCTTGGTCTTCATTTGTCGTATTTTCGATTTCGCAATCGACTATGCTTGCGGTAGGAGCTATATATTATATGCTCTTTACAGGAGTTCCAGGAACAGCTACATACTATGCAACCATTATGACAATCTACACATGGGTTGCAAAAGGTGCATGGTTT---GGATTAGGGTACCCATATGATTTCATAGCGACACCGGTATGGATACCATCAGCAATGTTGTTAGACCTTACATATTGGGCTACTAGACGCAACAAGCATGCTGCCATACTTATTGGTGGAGCCTTGATTGGTCTATTGCTCCCAATGTTTAACATGATAAATCTATTGCTGTTAAGGGACCCGCTGGAGGTCGCATTCAAGTATCCAAGACCAACCCTTCCTCCCTACATGACCCCTATCGAGCCTCAGGTCGGCAAATTCTATAACAGTCCTGTAGCATTGGGTTCAGGCGCAGGAGCAGTGTTAACCGTCCCCATAGCAGCGTTAGGTGCAAAGTTGAACACA
>NP-Eta-2_OTU2_JX311744
TGTACTCACTACTTGTTCATAGTAGTGGTAGCAGTTAACTCGACCCTGTTGACAATCAACGCGGGCGACTACATCTTCTACACAGACTGGGCTTGGACATCGTTTGTCATATTCTCAATATCACAAACGCTGATGCTCGCAGTAGGTGCAGCATATTATCTGACATTTACAGGAGTTCCAGGAACAGCAACATACTACGCGCTAATTATGACTGTTTACACATGGATTGCAAAAGGTGCATGGTTT---GCACTCGGATATCCATATGACTTTATCGTAACGCCTGTATGGTTACCATCAGCAATGTTGATGGACTTGGCATACTGGGCAACAAAGAAGAACAAACACTCCTTGATCCTCTTTGGCGGAGTATTGTGTGGAATGTCATTGCCACTGTTCAACATGGTAAATCTGATTACCGTGGCAGACCCACTGGAAACTGCATTCAAATATCCAAGACCAACACTGCCTCCATACATGACACCAATAGAACCCCAAGTAGGCAAGTTCTATAACAGTCCTGTAGCTCTTGGTGCAGGTGCTGGTGCTGTACTGTCAGTTACGTTTACAGCCCTTGGTTGTAAGCTGACAACG
>NP-Epsilon-Incertae_sedis_OTU1_GU811346
TGTACTCATTACTTATTCATAGTAGTGGTTGCAGTAAATTCTACTCTGCTTACAATTAATGCAGGAGATTACATCTTCTATACCGATTGGGCCTGGACATCGTTTGTAGTATTTTCAATTTCACAAACGCTAATGCTCACAGTAGGTGCAGTATATTATCTGACCTTTACGGGTGTTCCGGGAACCGCGACGTATTATGCATTAATTATGACAGTATACACGTGGATAGCTAAAGGTGCTTGGTTT---GCACTTGGATATCCATACGACTTCATAGTGACTCCAGTTTGGCTTCCATCTGCAATGCTTTTGGATTTGGCATACTGGGCAACAAAGAGAAACAAGCACTCGCTGATACTGTTTGGTGGAGTACTAGTTGGAATGTCTTTACCATTGTTCAACATGGTAAATCTGATTACAGTGGCAGATCCGCTAGAAACTGCATTCAAATATCCAAGGCCAACGTTGCCTCCATACATGACACCGGTAGAACCCCAGGTGGGTAAGTTCTACAACAGTCCAGTAGCGCTAGGCGCAGGTGCTGGTGCGGTGCTGTCGGTAACGTTCGCAGCGTTAGGATGTAAACTAACTACG
>NS-Zeta-Incertae_sedis.2_OTU1_DQ304880
ACAACTCATTATTTGTTCATAGTTGTTGTTGCTGTAAACAGTACGTTGCTTACAATCAACGCAGGAGATTATATCTTCTACACTGACTGGGCATGGACATCATTTGTCGTATTTTCAATATCTCAGTCAACAATGCTTGTGGTAGGAGCTATATACTATATGCTGTTCACAGGAGTACCTGGTACCGCCACGTATTACGCAACTATAATGATAATATATACTTGGGTTGCAAAAGGAGCATGGTTC---GCTTTGGGTTATCCATATGACTTTATAGTCGTTCCTGTTTGGATACCTTCAGCTATGTTATTGGATCTGTCGCACTGGGCAACGAGAAGAAACAAACATGCTGCAATTCTTATTGGTGGTGTGCTAGTTGGAATGTCATTGCCCTTATTTAACATGATTAACTTATTGTTAGTCTCTGATCCATTAGAAATGGCATTCAAATATCCACGTCCAACATTACCACCATATATGACTCCAATTGAACCTCAGGTTGGTAAATTCTACAACAGTCCTGTTGCCTTGGGTGCGGGTGCTGGTGCAGTTCTATGTGTGCCTATCGCAGCTTTGGGTGCTAAGTTAAACACT
>NP-Theta-4.2_OTU3_GU216236
TGTACCCACTACTTGTTCATAGTGGTCGTTGCGGTGAACTCTACACTGCTGACTATCAACGCTGGAGACTACATCTTCTACACCGATTGGGCATGGACGTCCTACGTGATATTCTCAATATCGCAGACGCTGATGCTTGTAGTAGGTGCAACGTACTACTTGACATTTACAGGGGTGCCAGGGACAGCTACGTACTACTGTCTTATCATGACGGTGTATACGTGGGTGGCCAAGGGCGCTTGGTTC---GCACTGGGATACCCCTACGACTTCATAGTGACGCCGGTCTGGTTGCCGTCAGGAATGTTACTTGACTTGGTATACTGGGCCACCAAGAAGAACAAGCACAGTCTGATATTATTCGGAGGTGTGCTGGTGGGAATGTCACTTCCCCTGTTCAACATGGTCAACTTGATTACCGTAGCGGATCCGCTTGAAACTGCGTTCAAGTATCCAAGACCCACATTACCTCCATACATGACGCCAATAGAACCCCAAGTAGGCAAGTTCTATAACAGCCCGGTCGCGCTTGGTGCAGGTGCAGGAGCAGTGTTATCTGTGACAATGGCTGCACTGGGCTGTAAACTGAATACA
>NS-Zeta-1.1_OTU1_GQ142304
ACAACTCACTATTTGTTCATTGTTGTTGTTGCTGTCAACAGTACCTTGCTTACAATCAACGCAGGAGATTATATCTTCTACACTGACTGGGCATGGACATCTTTTGTCGTGTTTTCTATATCTCAATCAACAATGCTTGTAGTAGGAGCTATATACTATATGTTGTTTACAGGTGTTCCTGGTACAGCTACGTATTATGCAACTATCATGACAATTTATACATGGGTTGCCAAGGGCGCCTGGTTC---GCCTTAGGGTACCCATATGACTTTGTCGCAGTTCCGGTTTGGATACCGTCGGCTATGTTGTTGGATTTGGCGTACTGGGCAACAAGAAGGAACAAACATGCAGCAATACTAATTGGAGGAGTGCTGGTTGGAATGTCAATTCCATTGTTTAATATGATTAACTTACTGTTGGTTTCGGATCCATTGGAAATGGCATTCAAATATCCAAGACCTACTCTACCTCCATACATGACTCCAATCGAGCCTCAGGTAGGAAAGTTTTATAACAGTCCAGTGGCTTTAGGGGCAGGTGCCGGGGCGGTGCTTTGTGTTCCTATTGCGGCCTTGGGCGCAAAACTTAATACA
>NS-Zeta_OTU5_KM110745
ACAACTCACTATCTGTTCATAGTTGTTGTTGCAGTAAATAGTACGTTGCTTACAATCAACGCAGGAGATTATATCTTCTATACTGACTGGGCATGGACATCATTCGTCGTATTCTCAATCTCACAATCCACAATGCTTGTGGTAGGAGCTATATACTATATGTTGTTTACAGGTGTCCCTGGCACGGCTACGTATTATGCAACTATTATGACGATTTATACATGGGTTGCCAAAGGAGCATGGTTC---GCATTGGGATACCCGTACGATTTTGTCGTGGTTCCTGTTTGGATACCGTCTGCTATGTTATTGGACTTGGCGTACTGGGCAACAAGAAGAAACAAACACGCGGCAATATTAATCGGTGGTGTATTGGTAGGAATGTCACTCCCACTGTTTAATATGATCAACTTATTGCTGGTTGCTGACCCATTAGAAATGGCATTCAAATATCCTAGACCCACATTACCACCATACATGACTCCAATTGAGCCACAGGTAGGAAAGTTCTATAACAGTCCTGTTGCGTTAGGAGCAGGTGCTGGAGCGGTGCTTTGTGTACCTATAGCAGCCTTGGGTGCAAAACTCAACACG
>NP-Delta-2.2.Incertae_sedis_OTU1_JF924031
TGTACTCACTACTTATTCATGGTAGTAGTTGCAGTCAATTCAACCCTGTTAACAATTAATGCAGGAGACTATATCTTCTACACAGATTGGGCTTGGACATCATATGTAGTATTCTCAATTTCACAAACATTGATGCTAACGGTAGGAGCATGTTACTACCTTACATTTACAGGTGTTCCAGGAACAGCAACGTATTATGGATTGATTATGACGGTGTATACATGGGTCGCAAAAGGCGCATGGTTT---TCACTCGGATATCCATATGACTTCATTGTAACTCCGGTATGGTTACCATCAGCAATGCTGTTGGATTTGGCATATTGGGCCACAAAGAAGAACAAACACTCGTTGATACTGTTTGGAGGAGTACTGGTTGGAATGTCATTGCCACTGTTTAACATGGTAAATCTCATGACAGTTGCTGACCCGCTAGAGACTGCATTCAAGTATCCACGACCTACGCTACCACCATACATGACGCCGATAGAACCGCAGGTAGGAAAGTTCTATAACAGTCCAGTCGCGCTTGGCGCAGGTGCTGGTGCTGTCTTGTCAGTTACGTTTGCCGCGTTAGGGTGTAAACTGACTACG
>NS-Beta-1_OTU12_FJ853253
ACAACGCATTATCTGTTCATAGTTGTCGTAGCTGTTAACAGTACGCTGCTGACTATCAATGCTGGAGACTACATATTCTACACTGATTGGGCATGGACGTCATTCGTCGTGTTTTCAATATCGCAATCGACGATGCTTGTTGTGGGTGCGATCTATTACATGTTGTTTACGGGAGTGCCAGGGACAGCAACCTATTACGCCACTATAATGACGATTTATACTTGGGTTGCAAAGGGCGCTTGGTTT---GCTCTTGGATATCCATATGACTTCGTTGCTGTACCTGTATGGATACCATCTGCAATGTTGCTGGACCTGTCGTACTGGGCAACAAGAAGAAACAAACACGCGGCGATACTGATAGGAGGAACGTTAGTTGGACTCTCGCTGCCAATGTTTAACATGATCAACCTATTGACTATACGAGATCCCTTGGAAATGGCATTCAAGTATCCAAGACCAACACTACCTCCATACATGACCCCAATCGAACCACAAGTGGGCAAATTCTACAATAGTCCGGTAGCCTTGGGAGCTGGCGCGGGAGCAGTGCTATCTGTGCCAATAGCGGCTTTAGGCGCAAAACTCAATACA
>NP-Delta-2.3.2.1_OTU4_JX537534
TGTACACACTACTTATTCATAGTAGTAGTTGCAGTAAACTCTACCCTGCTTACAATTAATGCAGGAGACTACATCTTCTATACTGATTGGGCCTGGACATCCTTTGTAGTATTCTCAATATCACAAACGTTGATGGTAACTGTTGGTGCAGTGTATTATCTTACGTTTACAGGAGTGCCAGGAACAGCTACGTATTACGGATTAATCATGACAGTGTACACATGGGTAGCAAAAGGCGCATGGTTT---GCCTTAGGATATCCATATGACTTCATTGTAACGCCAATTTGGCTTCCATCATGCATGTTGTTGGACTTGGCATATTGGGCGACAAAGAAGAACAAACACTCGTTGATACTATTCGGCGGAGTATTAGTCGGAATGTCTTTGCCACTGTTTAACATGGTAAATCTCATGTTAGTGGCAGACCCACTAGAGACTGCATTCAAGTATCCAAGACCAACCTTACCACCATACATGACACCAATTGAACCGCAAGTAGGAAAGTTCTATAACAGTCCAGTTGCGCTAGGTGCGGGTGCGGGTGCTGTCTTATCGGTTACGTTTGCCGCGTTGGGATGTAAACTGACTACG
>NS-Delta-1_OTU11_KJ158577
ACAACGCACTATCTATTCATAGTCGTAGTTGCCGTCAACAGCACCTTATTGACCATCAATGCAGGAGATTACATATTCTACACTGATTGGGCATGGACCTCATTCGTAGTATTCTCAATATGTCAATCCACAATGCTTGCAGTGGGAGCAATATATTACATGCTGTTCACAGGAGTTCCAGGAACTGCAACTTATTATGCAACCATCATGACCATCTATACATGGGTGGCCAAAGGAGCATGGTTT---GCGCTAGGATATCCATACGACTTCATTGTAGTACCGGTTTGGATACCATCAGCAATGCTGTTAGATCTCACATATTGGGCAACAAGGAGGAACAAACATGCAGCCATTATAATAGGCGGAACCTTAGTTGGACTTTCATTGCCAATATTTAACATGATCAATCTACTGCTGATCAGAGATCCTTTAGAAATGGCATTCAAGTATCCTAGTCCGACATTGCCACCATACATGACACCAATCGAACCTCAGGTGGGTAAGTTCTACAATAGTCCCGTCGCGTTAGGATCAGGAGCAGGAGCAGTGCTAACAGTTCCAATAGCTGCATTAGGTGCGAAGCTCAACACT
>NP-Theta-2.1.1_OTU3_JF924014
TGTACTCATTACTTATTCATAGTAGTGGTAGCAGTCAATTCTACACTCTTAACAATTAATGCAGGTGACTATATTTTCTATACTGATTGGGCTTGGACTTCGTATGTAGTATTTTCCATATCACAAACATTGATGCTTACAGTAGGTGCAGTGTATTATCTGACATTTACTGGCGTCCCGGGTACCGCAACGTACTATGCATTAATAATGACAGTATATACATGGGTTGCAAAAGGTGCATGGTTT---GCCCTAGGATATCCATATGACTTTATCGTCACACCAGTATGGTTGCCATCAGCAATGTTACTTGATTTGGCATATTGGGCTACAAAGAGAAACAAGCACTCGCTAATACTGTTTGGCGGAGTATTGGTTGGAATGTCATTACCATTGTTTAACATGGTTAATCTGTTGACAGTTGCAGACCCACTAGAAACGGCATTCAAATATCCGCGACCAACATTGCCCCCATATATGACGCCAATAGAACCGCAGGTCGGCAAGTTCTATAATAGCCCAGTTGCATTGGGTGCGGGAGCTGGCGCAGTTTTGTCTGTAACGTTTGCAGCGCTAGGATGTAAACTGACAACG
>NP-Gamma-1.1_OTU3_EU049836
TGTACTCACTACTTGTTCATAGTAGTAGTTGCAGTAAACTCAACTCTGTTGACCATTAATGCTGGAGACTATATCTTCTACACCGATTGGGCATGGACATCATACACCGTATTCTCCATATCGCAAACGTTGATGCTTGTTGTTGGCGCAACATACTATCTTACGTTTACGGGAGTTCCTGGCACTGCAACATATTATGCCCTAATCATGACTGTGTACACTTGGGTCGCTAAAGGCGCATGGTTC---GCACTTGGCTATCCATACGACTTCATTGTGACACCAGTCTGGTTACCGTCGGCAATGCTTCTTGATCTAGCATATTGGGCGACGAAGAGAAACAAACACTCGCTGATTCTGTTTGGCGGTGTGCTTGTTGGAATGTCATTACCTCTCTTCAATATGGTCAATCTACTCACAGTCGCTGATCCACTGGAAACTGCGTTCAAGTATCCAAGACCCACACTACCTCCGTACATGACTCCAATAGAACCCCAAGTGGGTAAATTCTATAACAGTCCGGTAGCGTTAGGTGCGGGAGCTGGCGCCGTATTGTCGGTCACTATGGCCGCGTTGGGCGTCAAACTCAATACG
>NP-Gamma-2.1_OTU1_EU049837
TGTACGCACTACTTGTTCATAGTAGTGGTTGCAGTTAACTCTACACTGTTAACGATTAATGCAGGAGACTACATCTTCTACACCGACTGGGCTTGGACTTCGTACACGATATTCTCTATATCGCAGACGTTGATGCTTGTCGTAGGTGCTACATACTACCTTACGTTCACAGGCGTTCCAGGTACAGCGACGTACTACGCCCTGATTATGACGGTATACACGTGGATTGCCAAAGGCGCATGGTTC---GCACTGGGCTATCCGTATGACTTCATTGTGACCCCTGTCTGGTTGCCATCAGCAATGCTGTTGGACCTGGTCTACTGGGCTACAAAGAAGAACAAACACTCGTTGATACTGTTCGGTGGCGTACTGGTAGGAATGTCGTTACCATTGTTCAACTTGGTAAACCTGATAACAGTAGCAGACCCACTAGAGACGGCCTTCAAATATCCGAGGCCAACACTACCACCATACATGACGCCGATAGAACCGCAGGTAGGAAAGTTCTATAACAGTCCGGTCGCGTTAGGTGCGGGAGCTGGAGCTGTATTGTCGGTGACGTTCACGGCGTTGGGCTGTAAGCTCAATACT
>NS-Alpha-3.2.3.1.1_OTU10_JN787000
ACAACGCACTATTTGTTCATAGTGGTAGTTGCTGTCAACAGCACACTGCTAACCATCAACGCAGGAGACTATATCTTCTATACAGACTGGATGTGGACCTCCTTCGTAGTGTTCTCTATCTCGCAGTCAACGATGCTAGCTGTGGGTGCGATATACTACATGCTCTTCACAGGAGTACCGGGAACGGCTACGTATTATGCCACAATCATGACAATCTACACTTGGGTCGCAAAGGGTGCCTGGTTC---GCATTGGGCTATCCGTATGACTTCATTGTAGTTCCAGTTTGGATACCATCGGCTATGCTGATGGACCTTACTTATTGGGCTACACGACGGAACAAGCACGCTGCAATCATTATCGGCGGCACATTGGTGGGCCTGTCATTCCCGCTGTTCAACATGGTCAACCTGCTGCTTGTTAGGGATCCACTCGAAGTAGCATTCAAGTATCCAAGACCGACGCTGCCTGCGTACATGACACCGATCGAGCCTCAGGTGGGTAAGTTCTACAACAGTCCTGTAGCCTTAGGCTCAGGAGCAGGAGCGGTGCTGACAGTGCCGATCGCTGCGTTGGGTGCGAAGCTTAACACG
>NP-Eta-1.2.2.Incertae_sedis.1_OTU2_KJ152872
TGTACTCACTACTTGTTCATAGTAGTGGTTGCAGTCAACTCGACCCTGCTTACAATTAATGCAGGCGACTACATCTTCTACACTGATTGGGCCTGGACTTCGTTTGTCATATTCTCAATATCACAGACACTGATGTTGGCAGTTGGCGCAACCTACTATCTGACATTCACAGGCGTTCCAGGAACAGCAACGTATTACGCGTTGATTATGACCGTGTACACATGGATTGCTAAAGGAGCATGGTTT---TCGCTTGGTTATCCATATGACTTCATTGTCACACCAGTCTGGCTGCCATCAGCAATGTTGCTGGACTTGGCATACTGGGCAACAAAGAAGAACAAGCACTCACTGATTCTATTCGGTGGTGTCATGGTAGGACTATCACTGCCGTTGTTCAACATGGTAAATCTAATCACGGTTGCTGACCCATTAGAGACTGCATTCAAATATCCAAGACCAACTTTGCCTCCATACATGACTCCAGTAGAACCCGCAGTAGGCAAGTTCTATAACAGTCCGGTTGCACTAGGTGCAGGCGCAGGTGCTGTATTATCAGTTACCTTTACTGCTCTGGGATGCAAGCTGAACACG
>NP-Gamma-2.2.4.1_OTU7_HM589837
TGTACACACTACTTGTTCATAGTAGTAGTTGCAGTTAACTCAACATTGTTAACAATTAACGCAGGTGACTACATCTTCTACACTGACTGGGCCTGGACATCATACACGGTATTCTCAATATCACAAACCTTGATGTTAGTAGTAGGTGCTACTTACTATCTTACATTTACAGGAGTTCCAGGTACAGCAACGTATTACGCGCTTATAATGACGGTATACACGTGGGTAGCAAAAGGTGCATGGTTT---GCACTAGGATATCCATATGACTTCATTGTAACTCCAGTTTGGTTACCATCAGCAATGCTGTTGGACTTGGCTTATTGGGCTACAAAGAAGAACAAGCACAGCTTGATACTGTTTGGCGGTGTACTAGTAGGAATGTCATTACCACTGTTCAACATGGTAAACCTGATTACAGTCGCAGACCCACTAGAAACGGCATTCAAATATCCGAGACCAACATTGCCACCATACATGACACCGATTGAACCGCAGGTAGGTAAATTCTACAACAGTCCGGTTGCACTTGGTGCAGGAGCTGGTAGTGTCTTGTCCGTAACGTTCGCAGCGTTGGGTTGTAAACTTAACACT
>NP-Theta-2.2.1_OTU3_KF178207
TGTACGCACTACCTATTCATTGTAGTAGTTGCGGTCAACGGAACTTTGCTTACAATTAATGCAGGTGACTATATTTTCTATACTGATTGGGCCTGGACATCGTTTGTAGTATTCTCGATATCACAAACGTTGATGCTTACAGTAGGCGCAGTTTATTATCTGACATTTACAGGTGTTCCGGGTACAGCTACGTATTACGGACTGATAATTACTGTATATACATGGGTTGCAAAGGGTGCATGGTTT---GCACTAGGATATCCATATGACTTTATTGTAACTCCAGTATGGTTACCGTCTTGCATGTTACTAGACTTGGCATATTGGGCAACAAAACGAAACAAGCACTCGCTGATTTTGTTTGGTGGAGTACTGGTAGGTATGTCCTTACCGTTGTTCAACATGGTAAATCTGATAACTGTAGCAGACCCGCTAGAAACTGCATTCAAATATCCGAGGCCGACATTGCCACCATACATGACACCAATAGAACCGCAAGTTGGAAAGTTCTATAACAGTCCAGTTGCGCTGGGTGCAGGTGCCGGTGCAGTTTTGTCTGTCACTATGGCTGCGTTAGGATGTAAACTTACTACG
>NS-Alpha-2_OTU2_JN179944
ACACCGCTTTATCTGTTCATAGTGGTCGTTGCTGTCAACAGCACTCTACTAACCATCAATGCAGGCGATTACATCTTCTATACAGACTGGGCATGGACCTCCTTCGTAGTGTTCTCGATTTCGCAATCGACTATGCTTGCGGTTGGAGCTATATACTACATGCTATTCACAGGAGTTCCGGGTACAGCGACATATTACGCCACCATCATGACCATATATACATGGGTCGCAAAGGGCGCTTGGTAT---GCACTAGGCTATCCGATGGACTTCATCACAGTACCGATTTGGATTCCGTCTGCAATGTTGTTGGACCTTACTTACTGGGCCACGAGACGTAACAAACACGCTGCGATCATCATCGGCGGTTCTCCTGTAGGGATGTCCTTCCCGTTGTTCAACATGGTCAACCTATTTGCAATCCATGACCCGCTAGATACAGCCTTCAAGTATCCTCGGCCTACTCTGCCCGCATACATGACACCGATTGAACCCCAGGTAGGAAAGTTCTACAACAGTCCTGTAGCCCTTGGCTCGGGTGCAGGTGCAGTGCTGACGGTACCGATAGCCGCGTTGGGTGCGAAGCTTAACACG
>NS-Alpha-3.2.1.1.1.1.3_OTU3_KF668700
ACAACGCACTACTTATTCGTAGTAGTCGTTGCTGTCAACAGCACGCTGCTAACCATCAACGCAGGAGACTACATCTTCTACACTGACTGGATGTGGACATCCTTCGTGGTATTCTCGGTCTCGCAGTCGACGATGCTCGCTGTGGGAACGATATACTACATGTTGTTCACAGGCGTTCCGGGCACGGCCACATACTACGCCACAATCATGACCATATACACATGGGTCGCAAAGGGCGCATGGTTT---GCGCTGGGTTACCCATACGACTTCATCGTGGTGCCGGTGTGGATTCCGTCGGCAATGCTGTTGGACCTCACGTACTGGGCGACAAGACGCAACAAGCACGCTGCCATCATCATTGGCGGTACGCTGGTTGGCCTATCCTTCCCGCCGTTCAACATGGTCAACCTGTTGCTTATCAGAGACCCGCTTGAGGTAGCCTTCAAGTATCCGAGACCGACTCTGCCCGCATACATGACGCCGATTGAGCCTCAGGTAGGGAAGTTTTACAACTCGCCTGTCGCTCTAGGCTCGGGAGCTGCGGCAGTGCTAACGGTGCCTATCGCTGCGTTGGGTGCGAAGCTAAACACG
>NS-Delta-1.1.1_OTU1_GQ863119
ACTACACACTATCTATTCATAGTTGTAGTTGCTGTAAATAGTACATTACTGACAATCAACTCGGGAGACTACATCTTCTATTCCGATTGGGCGTGGACATCATTCGTAGTATTTTCAATAGCCCAATCAACCATGCTTGTAGTTGGTGCAATCTATTACATGCTGTTCACCGGAGTACCAGGGACTGCAACATATTACGCGACAATCATGACTATCTATACATGGGTAGCAAAAGGAGCTTGGTTT---GCACTAGGATATCCGTATGACTTCGTCGTGACACCTGTGTGGATACCTTCAGCAATGCTATTAGACTTGACATATTGGGCAACAAGAAGGAATAAACATGCTGCCATTATAATTGGTGGATCATTAGTTGGACTTTCATTGCCTATGTTCAATATGATCAATCTGATTCTGGTAAGAGATCCTCTGGAGATGGCGTTCAAGTATCCTCGTCCAACACTGCCTCCATATATGACACCAATTGAACCTCAGGTCGGAAAGTTCTACAATAGTCCCGTAGCGCTAGGATCGGGAGCGGGAGCTGTACTAAGCGTACCAATAGCTGCACTTGGTGCGAAACTGAATACT
>NC_OTU1_JX311792
TGTGTGCACTATCTATTCATAGTAGTCGTCGCAGTCAATTCGACGCTCTTGCTGATCAATGCGGGTGACTACATATTCTATACAGATTGGGCGTGGACATCGTTCGTGATATTCAACCTAAGCCAATCAACAATGCTTGCAGTTGGTGCAATTTACTACCTGACATTCACGGGAGTGCCAGGTACGGCAACGTACTATGCAACCATAGCAACGATCTATACATGGGTTGCAAAGTATGCTTGGATT---GCACTGGGCTATCCATATGACTTTGTGATAGTACCTGTTTGGATCCCAAGTGCAATGCTGTTGGACTTAGTCTATTGGGCAACAAGGAAGAACAAACACTCAGCCATACTTATCGGCGGTGTACTGATTGGACTGACAATGCCTCTATTCAATATGGTAAATCTATTGCTGGTACAAGATCCACTTGCACAGGCCTTCAAATATCCTAGACCGACACTGCCTCCGTATCTGACACCTATTGAACCACAGGTGGGGAAGTTCTATAACAGCCCCGTGGCCTTGGGAGCAGGCATTGGCGCCGTGATATCGGTTCCGCTGGCAGCGCTTGGTGTGAAGCTCACCACG
>NP-Theta-2.2.2.2_OTU2_JF924629
TGTACCCATTACTTATTCATTATAGTAGTTGCGGTAAACGGGACATTGCTTACAATTAATGCAGGTGACTATATTTTCTATACTGATTGGGCTTGGACATCGTTTGTAGTATTCTCTATTTCACAAACGTTGATGTTAGTTGTCGGAGCTGTTTATTATCTAACATTTACAGGCGTTCCTGGAACAGCTACTTACTACGGATTAATCATTACTGTGTATACCTGGGTTGCAAAAGGTGCATGGTTT---TCACTTGGATATCCATATGACTTTATCGTTACCCCAATATGGTTGCCATCAGCAATGCTGTTGGACTTGGCATATTGGGCAACAAAACGAAACAAGCACTCGTTAATACTGTTTGGTGGAGTATTGGTAGGAATGTCATTGCCATTGTTTAATATGGTAAACTTGATCACAGTTGCAGATCCACTTGAAACGGCATTCAAATACCCTAGACCTACATTGCCACCATATATGACGCCTATAGAACCGCAGGTCGGGAAGTTCTATAACAGTCCGGTCGCGCTTGGTGCAGGTGCTGGTGCAGTATTGTCCGTTACGATGGCAGCGTTAGGATGTAAGCTGACTACG
>NS-Delta-2.2.1_OTU4_EU671116
ACGACACACTACTTGTTTATAGTAGTAGTTGCTGTTAATAGCACCTTACTTACTATCAATGCAGGAGACTATATTTTCTACTCTGACTGGGCGTGGACATCCTTTGTAGTATTCTCGATATCACAATCTACTATGCTTGTGGTGGGAGCAATCTACTATATGTTGTTCACAGGTGTTCCAGGAACTGCTACATATTATGCGACTATAATGACAATCTACACTTGGGTGGCGAAGGGTGCATGGTTT---GCTTTGGGATATCCGTACGACTTCGTCGTTACACCAGTTTGGATACCTTCAGCCATGCTCTTGGATCTTACTTACTGGGCCACTAGGAGAAACAAACACGCGGCAATAATTATAGGAGGAACATTAGTTGGACTTTCGTTACCTATCTTCAACATGATTAATCTGCTGTTAGTCAGAGATCCATTGGAGATGGCATTCAAATATCCAAGACCAACACTACCTCCGTATATGACCCCGATCGAGCCCCAGGTAGGTAAGTTCTACAATAGTCCCGTAGCATTAGGTTCAGGTGCAGGAGCAGTACTAAGCGTTCCTATAGCTGCATTAGGCGCGAAGCTTAACACT
>NS-Delta-2.1_OTU7_AB353484
GCTACACACTACTTATTCATAGTAGTAGTTGCTGTTAACAGCACATTACTTACTATCAATGCAGGAGACTACATTTTCTACAGTGACTGGGCATGGACATCATTCGTAGTATTTTCCATATCACAATCAACTATGCTTGTGGTAGGTGCGATATACTATATGTTGTTCACAGGGGTTCCGGGAACTGCTACGTATTACGCGACAATAATGACAATTTATACTTGGGTGGCAAAAGGTGCATGGTTT---GCATTGGGATATCCGTATGATTTCGTCGTAACACCCGTTTGGATACCTTCAGCTATGCTCTTGGATCTTACGTATTGGGCCACTAGGAGGAATAAGCACGCGGCAATAATAATTGGTGGAACATTGGTCGGACTTTCACTGCCAATGTTCAATATGATTAATCTGCTGTTGGTGAGAGATCCATTGGAGATGGCATTCAAGTATCCGCGGCCTACGTTGCCTCCTTATATGACGCCCATCGAGCCCCAGGTAGGTAAGTTCTACAATAGTCCCGTAGCGTTAGGTTCAGGTGCAGGAGCAGTACTTAGCGTACCAATAGCGGCATTAGGAGCAAAACTCAACACA
>NP-Gamma-2.1.3.2.1_OTU1_KC293197
TGTACACACTACTTATTCATAGTAGTTGTTGCAGTTAACTCAACTTTGTTGACAATCAACGCAGGAGACTATATCTTCTACACTGATTGGGCCTGGACATCATACACGGTATTTTCAATATCGCAAACATTGATGCTCATTGTAGGTGCAACATATTACCTTACATTTACAGGAGTTCCAGGAACAGCAACGTACTACGCTCTGATTATGACAGTATACACATGGATTGCCAAAGCAGCATGGTTT---GCATTAGGTTATCCATATGACTTCATTGTAACACCAGTATGGTTGCCATCAGCAATGCTGTTGGACTTAGTATATTGGGCTACAAAGAAGAACAAGCACTCCTTGATACTGTTCGGAGGTGTATTAGTAGGAATGTCATTACCATTATTCAATATGGTAAATCTCATTACCGTTGCAGACCCACTAGAGACGGCATTCAAGTATCCAAGACCAACATTGCCACCATACATGACACCTATAGAACCCCAAGTAGGTAAGTTCTATAACAGCCCAGTTGCTTTAGGTGCCGGTGCAGGTGCAGTATTGGGATGTACATTTGCAGCATTAGGATGCAAATTGAACACT
>NP-Zeta-2_OTU4_JF715908
TGTACTCACTACTTGTTCATAGTAGTGGTTGCAGTTAATTCGACCCTGTTAACAATCAACGCAGGAGACTACATCTTCTACACAGACTGGGCCTGGACATCGTTTGTAGTATTTTCAATATCGCAAACGCTTATGCTCTCCGTTGGTGCAGCATATTACCTAACCTTTACAGGTGTTCCAGGAACAGCAACGTACTACGCATTAATTATGACGGTATACACGTGGATTGCAAAAGGTGCATGGTTT---GCACTTGGATATCCATATGACTTCATTGTTACTCCGGTATGGCTACCATCAGCAATGTTGATGGATTTGGTGTATTGGGCTACAAAGAAGAACAAGCACAGCTTGATACTGTTTGGCGGTGTACTAGTAGGAATGTCTCTACCATTGTTCAACATGGTAAACCTGATTACGGTCGCAGACCCACTTGAAACGGCCTTCAAATATCCGAGACCAACATTACCACCATACATGACACCAATTGAACCGCAAGTCGGAAAGTTCTATAACAGTCCGGTTGCCTTGGGTGCCGGTGCTGGTGCTGTTTTGGCATGTACTTTCATGGCATTGGGTTGTAAACTCAATACT
>NP-Gamma-2.2.1.1_OTU5_JF743004
TGTACACACTACTTATTCATAGTAGTCGTGGCAGTAAACTCAACCCTGTTGACAATTAACGCAGGTGACTACATCTTCTATACTGACTGGGCTTGGACATCATACACGGTATTCTCAATCTCTCAGACTTTGATGCTTACCGTAGGTGCATGTTATTACCTAACATTTACAGGTGTTCCAGGAACAGCAACGTACTACGCATTGATCATGACAGTGTATACATGGATAGCAAAAGGAGCATGGTTC---TCCCTAGGTTATCCATATGACTTCATTGTTGTACCAGTTTGGTTACCATCCGCAATGTTGCTGGATTTGGTATATTGGGCTACAAAGAAGAACAAGCACTCATTGATCTTGTTTGGCGGAGTACTCGTAGGAATGTCATTGCCACTATTCAACATGGTAAACTTGATGACAGTAGCAGATCCATTAGAAACTGCATTCAAGTATCCAAGACCAACATTACCACCATATATGACTCCAATCGAGCCACAAGTAGGTAAATTCTACAACAGTCCAGTCGCTTTAGGTGCTGGTGCTGGTGCCGTATTGTCAGTCACGTTCGCAGCGTTAGGTTGTAAACTTAACACG
>NP-Eta-1.2.2.1_OTU1_EU197140
TGTACTCACTACTTGTTTATGGTAGTGGTTGCAGTCAACTCGACTCTACTCGTAATTAACACGGGCGACTACATCTTCTACACTGACTGGGCCTGGACGTCGTTCGTCATATTCTCAGTAACGAACACGTTAATGTTGGTAGTCGGCGCATGCTACTATCTAACATTCACAGGAGTTCCAGGAACGGCAACGTATTACGCGTTGATCATGACGGTCTACACGTGGATTGCCAAAGGTGCATGGTTC---GCACTCGGTTATCCGTATGACTTCATTGTCACACCAGTTTGGCTACCATCAGCAATGTTGCTGGACTTGGCATACTGGGCAACAAAGAAGAACAAACACTCGCTGATCCTATTCGGTGGTGTCATGGCAGGACTATCATTACCATTGTTCAATATGGTAAACTTGATGACGGTTGCAGACCCATTAGAGACTGCATTCAAATATCCAAGACCAACTTTGCCCCCATACATGACTCCAATAGAGCCTGCAGTAGGCAAGTTCTATAACAGTCCAGTTGCGCTCGGTGCGGGAGCAGGTGCTGTATTATCAGTCACCATGTGTGCCCTGGGATGTAAGCTGAACACG
>NP-Theta-2.2.2.1_OTU3_AB936823
TGTACTCACTACTTGTTCATTATAGTAGTTGCGGTAAACGGAACTCTGCTTACAATTAATGCAGGTGACTACATTTTCTACACTGACTGGGCTTGGACATCCTTTGTAATATTCTCAATATCACAAACGTTGATGCTTACAGTAGGTGCAGTTTATTATCTGACATTTACCGGCGTTCCAGGAACAGCTACTTACTATGGATTAATAATTACTGTGTATACATGGGTTGCAAAAGGTGCATGGTTT---TCACTCGGATATCCCTATGACTTTATCGTTACACCAGTATGGTTACCATCCTGCATGTTGTTGGATTTGGCGTACTGGGCGACGAAGAGAAATAAGCACTCTCTGATATTGTTCGGTGGAGTTTTAGTAGGAATGTCATTGCCATTATTCAACATGGTAAACCTAATGCTAGTGGCAGACCCACTAGAAACGGCATTCAAATATCCAAGACCTACATTGCCTCCGTACATGACACCGATAGAACCGCAGGTCGGAAAATTCTATAACAGCCCAGTTGCGCTGGGTGCGGGAGCTGGTGCAGTATTGTCCGTTACGATGGCAGCGTTAGGATGTAAACTGACTACG
>NP-Theta-4.2_OTU8_GQ485791
TGTACCCACTACTTGTTCATAGTGGTAGTTGCAGTAAATTCTACACTGCTTACAATCAATGCAGGAGACTATATCTTCTATACTGATTGGGCATGGACATCATACGTGGTATTCTCAATATCGCAGACACTGATGCTTGTAGTTGGTGCAACGTACTACTTGACATTTACAGGGGTACCTGGAACAGCCACTTACTACTGTCTGATAATGACGGTATATACGTGGGTAGCCAAGGGCGCATGGTTC---GCACTGGGGTACCCATACGACTTCATAGTGACACCAGTCTGGTTACCGTCAGGAATGCTTCTTGACTTGGTATATTGGGCCACCAAAAAGAACAAGCACAGTCTGATATTGTTCGGAGGTGTGTTGGTGGGAATGTCCCTACCGTTGTTCAGCATGGTGAATTTGATCACAGTGGCGGACCCGCTTGAAACAGCGTTCAAGTATCCAAGGCCGACGTTACCACCGTACATGACACCGATAGAGCCTCAGGTAGGCAAGTTCTATAATAGCCCGGTAGCGCTAGGTGCAGGAGCAGGTGCAGTATTATCTGTAACCATGGCTGCACTGGGCTGTAAGCTAAATACG
>NP-Delta-2.2.2_OTU1_EU885612
TGTACTCACTATTTATTCATAATAGTGGTCGCGGTAAACGGAACTCTGCTTACAATTAATGCCGGTGACTATATCTTCTACACAGATTGGGCTTGGACATCCTTTGTCGTATTCTCAATTTCACAAACATTGATGTTAACTGTAGGAGCAGTTTATTATCTAACATTTACAGGCGTTCCAGGGACAGCTACTTACTACGCGTTAATCATTACTGTGTATACTTGGGTAGCAAAGGGCGCATGGTTT---GCACTCGGATATCCATATGACTTTATTGTAACTCCAGTATGGTTGCCATCGGCAATGCTGTTGGACTTGGCATATTGGGCTACAAAGAGAAACAAGCACTCTTTGATACTGTTTGGCGGTGTGTTAGTTGGAATGTCATTGCCACTGTTTAACATGGTAAACCTGATTACAGTAGCAGATCCACTAGAGACTGCATTCAAGTATCCAAGACCCACATTACCACCATACATGACACCAATAGAACCGCAGGTAGGAAAGTTCTATAACAGTCCTGTCGCGCTTGGTGCAGGTGCAGGTGCCGTCTTATCAGTTACGTTTGCCGCGCTAGGCTGTAAGCTTACTACG
>NS-Alpha-3.2_OTU2_KJ859315
ACTACGCACTACTTGTTCATAGTGGTGGTTGCTGTCAACAGCACACTGCTAACGATCAACGCAGGAGACTATATTTTCTATACAGACTGGATGTGGACCTCTTTCGTGGTATTCTCTATCTCTCAATCCACGATGCTCGTGGTGGGAGCAATATACTACATGCTCTTCACAGGAGTACCAGGAACGGCCACATACTACGCCACAATCATGACAATCTACACATGGGTTGCAAAAGGCGCATGGTTC---GCACTGGGATATCCGTACGACTTTATCGCGGTGCCTATATGGATACCTTCTGCAATGCTGTTAGACCTGACATACTGGGCAACAAGACGCAACAAGCACGCTGCCATACTCATTGGTGGAACGTTGGTTGGCCTTTCGTTCCCGCTGTTCAACATGGTCAACTTGCTACTCATCAGAGATCCACTGGAGGTGGCGTTCAAGTATCCGAGACCAACTCTGCCAGCATACATGACTCCGATCGAGCCCCAGGTAGGCAAGTTCTACAACAGTCCTGTAGCCTTGGGTTCAGGCACGGGAGCAGTACTGACAGTTCCGATGGCTGCGTTGGGTGCGAAGCTTAACACG
>NP-Theta-4.1.Incertae_sedis_OTU1_JF715904
TGTACGCACTACCTCTTCATCGTGGTAGTTGCTGTCAACTCTACACTGCTATCGATCAACGCAGGAGATTATATCTTCTACACAGATTGGGCATGGACATCATTTGTGGTATTCTCTATATCACAAACGCTCATGCTTGTAGTTGGTGCGGCTTATTATCTGACATTCACTGGAGTGCCAGGTACTGCGACGTACTACGCCCTGATAATGACAGTCTACACTTGGATCGCAAAGGGAGCTTGGTTT---GCACTAGGTTACCCATACGACTTCATTGTAACACCTGTCTGGCTCCCATCAGCAATGCTGATGGACCTAGCTTATTGGGCAACAAAGAAGAATAAACACTCGTTGATTCTGTTTGGTGGTGTTCTAGCTGGCATGTCGTTACCACTGTTTAACATGGTTAACTTGATAACGGTCGCCGATCCGCTAGAAACTGCCTTCAAGTACCCGAGACCAACACTGCCTCCGTACATGACACCAATAGAACCGCAAGTGGGTAAATTCTACAATAGCCCAGTTGCATTAGGTGCTGGTGCCGGAGCTGTGCTGTCCGTGACGATGTGCGCGTTGGGCTGTAAGCTCAATACG
>NP-Alpha-1_OTU7_EU025140
TGTACTCACTACTTGTTTATTGTAGTGGTTGCAGTTAATTCGACCCTCTTGACAATCAATACGGGAGATTACATCTTCTATACTGACTGGGCTTGGACGTCATTTGTAGTATTTTCAATTGGAAATGTCCTTATGGTTTCTGTAGGTGCTACATATTACCTAACATTTACAGGTGTTCCAGGAACAGCATCGTATTATGGGTTGATTATGACAGTGTATACATGGGTAGCAAAAGGTGCATGGTTT---GCACTTGGATATCCATATGACTTCATTGTAACGCCAGTTTGGGCTCCATCATGTTTCTTGTTGGATCTCGTATATTGGGCTACAAAGAAGAACAAACACTCATTGATTCTAATGGGTGGTGTTCTAGTTGGAATGTCATTCCCACTGTTTAATATGATCAACTTGTTATTGGTCGCAGACCCACTAGAAACGGCATTCAAATATCCAAGACCAACAATGCCACCATACATGGTACCAATTGAACCGCAGGTAGGAAAGTTCTATAATAGTCCTGTTGCGCTGGGTGCTGGTGCTGGTGCAGTCTTGGGAGTAACATTTACGGCGTTGGGTTGTAAACTTAACACG
>NP-Delta-2.1.2_OTU6_JF924241
TGTACACACTACTTATTCATAGTAGTAGTCGCAGTCAACTCAACTTTGCTTATAATCAATGCAGGAGACTATATCTTCTACACAGATTGGGCTTGGACATCCTTTGTAGTATTCTCCATATCGCAAACTTTGATGCTTACGGTTGGAGCAGTCTATTACCTTACATTTACGGGTGTTCCAGGAACAGCAACTTACTACGGATTAATCATGACGGTGTATACTTGGGTAGCAAAAGGTGCATGGTTT---GCACTAGGATATCCATATGACTTCATCGTTACTCCAGTATGGATTCCATCAGCAATGTTGTTGGACTTGGCATATTGGGCAACCAAGAAGAACAAACACTCGCTAATACTCTTTGGTGGAGTATTGGTTGGAATGTCGTTACCGTTATTCAACATGGTAAACCTGATTACGGTAGCAGATCCGCTAGAGACTGCATTCAAGTATCCAAGGCCTACGTTACCACCATATATGACGCCGATAGAACCGCAGGTAGGTAAGTTCTACAACAGTCCCGTCGCGCTAGGCGCAGGTGCTGGTGCTGTGTTATCGGTTACGTTCGCAGCGTTAGGGTGCAAGCTCAACACG
>NP-Theta-1.1_OTU1_EU885596
TGTACTCACTACTTATTCATTGTAGTAGTTGCAGTTAACTCGACCCTGTTGACAATTAATGCAGGAGACTATATTTTCTACACAGACTGGGCCTGGACATCGTTTGTAGTATTTTCAATATCACAAACACTTATGCTTACCGTAGGTGCTGTGTATTATCTTACGTTTACAGGAGTACCAGGAACCGCAACATACTATGCTTTGATAATGACGGTGTATACCTGGGTGTCAAAAGGTGCATGGTTT---TCACTAGGATATCCATATGACTTTATTGTTACACCAGTTTGGTTACCATCAGCAATGTTATTGGACTTAGCCTATTGGGCTACAAAGAAAAATAAGCATTCATTGATACTGATGGGAGGTGTGCTAGTAGGAATGTCTTTGCCATTATTCAATATGGTAAACTTGATGTTAGCGGCAGACCCGCTAGAAACGGCTTTCAAATATCCAAGACCTACACTTCCGCCATATATGACACCTATAGAACCGCAGGTAGGAAAGTTCTATAACAGTCCGGTGGCGCTGGGTGCTGGAGCGGGAGCTGTACTGTCAGTCACGTTTGCAGCGTTAGGATGTAAGCTGACTACG
>NP-Alpha-2.2.2.1.2.4_OTU2_FJ888610
TGTACTCCCTACTTATTCATAGTTGTAGTTGCAGTTAACTCCACTTTATTAGTAATTAACTCGGGAGACTATATCTTCAATACAGATTGGGCCTGGACATCATTTGTCGTATTCTCAATTGCTAATACTCTGATGACTGTTGTTGGTGCTGTGTATTATCTTACATTTACTGGCGTACCTGGTACGGCAACGTATTATGGTCTGATTATGCAAGTCTATACATGGGTTGCAAAAGTTGTATGGTTT---GCACTTGGCTATCCAGTAGATTTCATCGTTCATCCAATGTGGATTCCATCTTGTATGTTATTGGACTTGGCGTATTGGGCGACGAAGAAGAATAAACACTCGCTGATATTCTTTGGTGGAGTTTTAGTCGGAATGTCAATGCCACTGTTCAATATGGTACAGTTGATGTTGATTGCGGATCCACTAGAAACTGCATTCAAGTATCCAAGACCAACATTGCCTCCATACATGACGCCTATAGAACCGCAGGTCGGTAAGTTCTACAATAGCCCAGTAGCTCTGGGTGCGGGAGCGGGAGCTGTACTAGCATGTACGTTTGCAGCGTTAGGTTGTAAGATGAATACA
>NP-Eta-1.2.2.Incertae_sedis.1_OTU1_JX311741
TGTACTCACTACTTATTCATAGTAGTGGTTGCAGTCAACTCAACCCTGTTAACAATTAACACGGGCGACTACATCTTCTACACTGATTGGGCCTGGACTTCATTTGTGATATTCTCAATAGGAAATACACTAATGTTAGTCGTAGGTGCATGCTATTACCTAACATTCACGGGAGTTCCAGGTACAGCAACATATTATGGGTTGATAATGACCGTTTACACATGGGTTGCCAAAGGCGCATGGTTC---TCACTAGGTTACCCATATGACTTCATTGTCACACCAGTCTGGCTACCGTCAGCAATGCTGTTGGACTTGGTGTACTGGGCAACAAAGAAGAACAAACACTCACTGATACTATTTGGTGGTGTAATGGTGGGACTATCCTTGCCGTTGTTCAACATGGTCAATTTGATCACGGTTGCTGACCCATTAGAGACTGCATTCAAATATCCAAGACCAACTTTGCCCCCATACATGACTCCAATAGAGCCTGCAGTAGGCAAGTTCTATAACAGTCCAGTTGCATTAGGTGCAGGCGCAGGTGCTGTACTTGCAGTTACCTTCGCGGCATTAGGATGTAAGCTGAACACG
>NT-Gamma_OTU1_HM637851
TGTACTCACTACTTGTTTATTGTAGTGGTTGCAGTCAACTCTACCTTGTTGACAATTAATGCTGGAGACTACATATTCTATACCGACTGGGCGTGGACATCCTTTGTGGTATTCTCAATATCACAAACGCTGATGTTAGCAGTTGGTGCAGCATACTACCTGACGTTCACTGGAGTTCCAGGAACAGCAACATACTATGCACTGATAATGACAGTGTATACGTGGATTGCAAAGGGAGCATGGTTT---GCATTAGGATATCCATATGACTTCATTACTACACCAGTATGGATTCCGTCAGCAATGTTGATGGATTTGGTTTACTGGGCAACAAAGAGAAACAAGCACTCCTTGATCCTAATGGGTGGTGTGCTGGTTGGATTGTCTCTGCCGTTGTTTAACATGGTAAATCTCTTGTTGGTGCAAGACCCACTAGAGGTTGCGTTCAAATATCCAAGGCCAACTTTGCCCCCATACATGACTCCGATAGAACCACAAGTAGGAAAGTTCTATAACAGTCCAGTTGCCCTAGGTGCAGGTGCAGGTGCTGTATTGTCAGTTACGATGACAGCATTAGGCTGCAAGCTGACTACA
>NS-Alpha-3.2.1.1.2_OTU2_KJ433501
ACAACGCACTATCTGTTTATAGTAGTAGTTGCTGTGAACAGCACACTATTGACTATTAACGCTGGAGACTACATCTTCTATACTGATTGGGAGTGGACATCCTTCGTGGTATTCTCGATCTCGCAGTCGACTATGCTCGCTGTGGGTGCGATATACTACATGTTGTTCACAGGCGTTCCTGGGACTGCAACATACTATGCAACAATCATGACCATCTACACATGGGTTGCAAAGGGTGCATGGTTC---GCACTTGGATACCCCTACGACTTCATCGTGGTGCCAGTGTGGATTCCGTCGGCAATGCTTCTAGACCCCACGTACTGGGCGACAAGACGCAACAAGCACGCTGCCATCATCATCGGCGGTACGCTGGTCGGCCTCTCATTCCCGCTGTTCAACATGGTCAACCTGTTGCTCGTCAGAGACCCACTCGAGGTGGCCTTCAAGTATCCAAGACCGACGCTGCCAGCGTACATGACGCCTATAGAGCCTCAGGTAGGTAAGTTCTACAACTCGCCTGTCGCCCTGGGTTCAGGTGCTGGTGCAGTGCTAACGGTGCCCATTGCTGCGTTGGGTGCGAAACTTAACACG
>NP-Gamma-2.2.2.Incertae_sedis_OTU2_KJ509790
TGTACTCACTACTTATTCATAGTAGTAGTTGCAGTAAACTCAACCCTGTTAACAATTAACGCAGGTGACTACATTTTCTATACTGACTGGGCTTGGACATCGTTTGTGGTATTTTCCATATCTCAAACGTTGATGCTTTCAGTAGGTGCAGTATATTATCTGACATTTACAGGAGTTCCAGGAACAGCAGCGTACTACGGCCTTATTATGACAGTATACACATGGGTAGCTAAAGGTGCATGGTTT---TCACTAGGATATCCATATGACTTCATTGTCACACCAGTATGGCTTCCATCAGCAATGTTGCTTGATTTGGCATATTGGGCTACAAAGAAGAACAAGCACTCTTTGATACTGTTTGGCGGAGTATTGGTAGGAATGTCATTGCCATTATTCAACATGGTAAACCTGATAACCGTGGCAGACCCACTAGAAACGGCCTTCAAATATCCGAGACCGACACTACCACCATACATGACGCCGATAGAGCCGCAGGTAGGTAAGTTCTATAACAGTCCTGTAGCACTAGGTGCGGGAGCTGGTGCAGTATTGGGAGTAACGTTTACGGCACTAGGTTGTAAACTAAATACT
>NP-Zeta_OTU1_JX537498
TGTACTCACTACTTGTTCATAGTAGTAGTCGCAGTTAACTCTACATTGTTAACTATCAACGCAGGAGACTACATTTTCTACACAGATTGGGCTTGGACATCATTTGTGGTATTTTCAATATCTCAAACATTGATGCTCGCAGTAGGTGCAGCATATTATCTGACATTTACGGGAGTTCCAGGTACAGCAACATACTACGGATTAATCATGACAGTATACACATGGGTTGCAAAAGGTGCATGGTTT---GCACTAGGATATCCATATGACTTTATTGTTACACCGGTATGGTTACCATCAGCAATGCTGATTGACTTAGCATATTGGGCAACAAAAAAGAACAAGCACTCATTGATACTGTTTGGCGGAGTATTGTGTGGAATGTCGTTACCATTATTCAATATGGTAAACCTGATTACGGTCGCAGACCCACTAGAAACGGCATTCAAATATCCAAGACCAACATTGCCACCATACATGACCCCGATAGAACCGCAAGTAGGAAAGTTCTATAACAGTCCAGTTGCGTTGGGTGCAGGTGCTGGTGCAGTATTGGCATGTACGTTTATGGCATTAGGTTGCAAACTTAATACT
>NS-Alpha-3.2.1.1_OTU2_JQ403855
ACAACGCACTACCTGTTCATAGTAGTGGTTGCTGTCAACAGCACGCTGCTAACCATCAACGCAGGTGACTACATCTTCTACACAGACTGGGCGTGGACATCCTTCGTGGTATTCTCGGTCTCACAGTCGACGATGCTCGCTGTGGGCGCGATATACTACATGTTGTTCACGGGCGTTCCGGGCACGGCAACATACTATGCAACTATCATGACCATCTACACATGGGTTGCAAAGGGTGCATGGTTC---GCGCTTGGCTACCCCTACGACTTTGTCGTAACGCCTGTGTGGATCCCGTCGGCAATGCTGCTAGACCTCTCGTACTGGGCGACAAGACGCAACAAGCACGCTGCCATACTCATTGGCGGTACGCTGGTTGGCCTCTCCATCCCGCTGTTCAACATGGTCAACCTGTTGCTCGTCAGGGACCCGCTCGAGGTGGCCTTCAAGTATCCAAGACCGACTCTGCCCGCATACATGACGCCTATAGAGCCCCAGGTGGGTAAGTTCTACAACTCACCTGTAGCGCTAGGTTCAGGTGCAGGCGCGGTGCTGACGGTGCCCATGGCTGCGTTGGGTGCAAAGCTTAACACG
>NP-Theta-4.2_OTU7_EU049838
TGTACCCACTACTTGTTCATAGTGGTAGTTGCAGTCAACTCCACTCTTCTGACTATCAACGCAGGAGACTACATCTTCTACACCGATTGGGCTTGGACGTCATACGTGATATTCTCAATATCGCAGACGCTTATGCTCGTAGTAGGTGCAACGTATTACTTGACATTTACAGGGGTACCAGGAACAGCCACGTACTACTGTCTGATAATGACGGTGTATACGTGGGTGGCCAAGGGCGCATGGTTT---GCGCTTGGATATCCATACGACTTCATAGTGACACCAGTCTGGTTGCCGTCAGGAATGTTACTTGACTTGGTATACTGGGCCACCAAGAAGAACAAACACAGTCTGATACTGTTCGGAGGTGTGTTGGTAGGCATGTCCTTGCCGTTGTTCAACATGGTGAACTTGATCACAGTGGCAGACCCGCTTGAAACGGCGTTCAAGTATCCAAGACCGACATTGCCGCCATACATGACGCCAATAGAACCGCAGGTTGGCAAGTTCTACAACAGCCCGGTAGCGCTCGGCGCAGGAGCAGGTGCAGTACTATCTGTAACCATGGTCGCGTTGGGCTGCAAACTGAATACG
>NS-Gamma-2.3.2.3_OTU2_JN180027
ACGACCCACTATCTGTTCATTGTTGTAGTTGCTGTCAATAGCACGCTGCTGACAATTAATTCAGGAGACTACATATTCTACACCGACTGGGCTTGGACATCCTTTGTAATATTTTCGATTGCACAATCGACTATGCTTGCAGTAGGAGCTGTCTATTACTTGCTCTTCACAGGAGTTCCAGGAACAGCCACGTATTACGCAACCATTATGACTATCTATACATGGGTTGCAAAAGGTGCGTGGTTT---GCATTAGGATACCCATATGACCTTGTTGCTGTACCTGTATGGATACCATCAGCAATGCTGTTGGACCTTACATACTGGGCTACGCGGCGGAATAAGCATATGCTAATACTCGTCGGCGGCACGTTAGTTGGTCTATCACTTCCGTTATCCAACATGATCAACCTGCTGCTAGTGCGAGACCCATTGGAAGTCGCATTCAAGTATCCTAGACCTACATTGCCTCCTTATATGACGCCAATTGAGCCTCAGGTCGGAAAGTTCTATAACAGTCCCGTAGCCTTGGGAGCTGGCGCTTCTGCAGTGTTAACTGTGCCTATAGCAGCATTAGGTGCAAAGCTCAATACG
>NP-Gamma-2.2_OTU3_DQ148614
TGTTCACACTACTTGTTCATAGTAGTAGTTGCAGTTAACTCAACACTGTTAACAATTAATGCAGGAGACTACATCTTCTACACTGACTGGGCTTGGACTTCGTTTACGGTATTCTCTATATCACAAACGTTGATGCTTGTAGTAGGTGCAACATATTACCTAACATTTACAGGTGTTCCAGGTACAGCAACGTATTACGGCCTTATCATGACAGTATACACATGGGTAGCAAAAGGTGCATGGTTT---GCACTTGGATATCCATATGACTTCATTGTTACACCAATTTGGTTACCATCAGCAATGTTGCTTGATCTAGCATATTGGGCTACAAAGAAGAACAAGCACTCCTTGATACTGTTTGGCGGTGTACTGGTAGGAATGTCATTACCATTGTTCAACATGGTAAACCTGATAACAGTCGCAGACCCACTAGAAACGGCATTCAAATATCCAAGACCAACATTACCACCATACATGACACCAATAGAACCGCAGGTGGGCAAGTTCTATAACAGTCCAGTTGCACTGGGTGCTGGTGCGGGTGCAGTTTTGTCGGTTACGTTTGCAGCGTTAGGTTGTAAGCTAAACACT
>NS-Alpha-3.2.1.1.1.2_OTU1_KC801463
ACAACGCACTACCTGTTCATAGTAGTCGTTGCTGTCAACAGCACACTGCTCACCATCAACGCAGGTGACTACATCTTTTACACGGACTGGATGTGGACATCGTTCGTCGTGTTCTCGGTGTCGCAGTCGACGATGCTTGCTGTAGGCGCAATATACTACATGTTGTTTACAGGTGTTCCAGGCACTGCAACTTACTACGCCACAATCATGACCATCTACACATGGGTGGCAAAGGGCGCGTGGTTT---GCACTCGGATACCCCTACGACTTTGTCGTAGTGCCGGTGTGGATCCCGTCGGCAATGCTTATGGACCTCGCATACTGGGCGACAAGACGCAACAAGCACGCTGCCATACTCATTGGCGGAACCCTGGTTGGCCTATCTTTCCCGCTGTTCAACATGGTCAACCTGTTGCTTGTAAGGGACCCGCTCGAGGTGGCCTTCAAGTATCCGAGACCGACTCTGCCCGCGTACATGACGCCTATAGAGCCTCAGGTAGGGAAGTTCTACAACTCGCCTGTCGCCCTGGGTTCAGGTGCCGGTGCAGTGCTAACGGTACCCATCGCTGCGTTGGGTGCAAAACTAAACACG
>NS-Gamma-2.1.1_OTU6_KJ859235
ACAACTCACTATCTGTTCATAGTCGTAGTTGCTGTAAACAGTACATTGCTGACGATTAATGCGGGAGATTACATATTCTACACGGACTGGGCCTGGACATCATTTGTAGTATTTTCCATCTCACAATCTACTATGCTTGTTGTAGGAGCGATTTACTACATGCTCTTCACAGGAGTTCCAGGAACAGCAACCTATTATGCAACCATAATGACAATCTATACTTGGGTGGCCAAAGGCGCATGGTTT---GCATTAGGATACCCATATGACTTCATAGCTGTACCTGTCTGGATACCCTCAGCGATGTTGTTAGATCTGACATACTGGGCTACTAGACGCAACAAGCATGCTGCAATTATCATCGGCGGAACTTTGGTAGGTTTATCATTACCTCTGTTCAACATGGTAAACTTGCTGCTGGTGCGAGATCCGCTTGAGATGGCGTTCAAGTATCCGAGACCAACCCTGCCTCCGTATATGACGCCAATCGAACCTCAGGTCGGAAAGTTCTACAATAGTCCTGTCGCCCTGGGGTCGGGAGCTGGAGCAGTGCTAAGTGTGCCTATCGCGGCATTGGGTGCCAAACTCAACACG
>NP-Alpha-2.2.2.1.1.3.2_OTU6_KF512375
TGTACTCATTACTTATTCATAGTTGTGGTTGCAGTCAACTCTACTTTGTTAACAATTAACTCAGGAGACTATATCTTCTATACAGACTGGGCTTGGACATCATTTGTAGTATTTTCCATAGCTAATACCCTGATGACAGTGGTAGGTGCTGTTTACTATATCACGTTTACAGGTGTTCCTGGCACAGGCGCATATTATGGCCTGATTATGCAAGTCTATACTTGGGTCGCTAAAGTTGCATGGTTT---GCACTTGGCTATCCTGTGGATTTCATCGTTCATCCAATGTGGATTCCATCTTGTATGCTATTGGACTTGGCATATTGGGCTACGAAGAAGAATAAGCACTCGCTGATATTCTTTGGTGGAGTTTTAGTCGGAATGTCAATGCCGCTATTCAACATGGTTCAATTGATGTTGATTGCGGATCCGCTAGAAACTGCATTCAAGTATCCAAGACCAACATTGCCTCCATACATGACACCCATAGAACCGCAGGTCGGTAAGTTCTACAATAGCCCAGTAGCTCTGGGAGCGGGAGCTGGATCTGTGCTGTCGGTAACATTTGCCGCGTTGGGTTGTAAGCTCAATACG
>NS-Beta-1.2_OTU1_KF668746
ACAACGCATTATTTGTTCATAGTTGTGGTAGCTGTTAACAGCACGCTTCTGACTATTAATGCAGGAGACTACATATTCTACACTGATTGGGCTTGGACTTCATTCGTCGTGTTCTCTATCTCGCAGTCAACGATGCTTGTTGTGGGTGCCATCTATTACATGTTGTTCACAGGAGTGCCAGGGACAGCGACCTACTATGCTACTATAATGACGACTTATACATGGGTCGCAAAGGGTGCATGGTTC---GCTCGTGGATATCCATACGACTTCATTGCAGTACCGGTGTGGATTCCATCTGCAAGGTTGCTGGACCGGTCTTATTGGGCTACAAGAAGGAACAAACACGCGGCGATCATAATAGGAGGAACATTGGTTGGACTCTCATTGCCATTGTTTAACATGATCAACCTATTGACAATACGAGATCCTCTAGAAATGGCATTCAAGTATCCTAGACCAACACTGCCTCCGTACGTGACTCCGATAGAACCACAAGTCGGCAAGTTCTATAATAGTCCGGTAGCCTTAGGAGCCGGCGCGGGAGCCGTGCTATCAGTGCCTATCGCGGCTTTGGGTGCAAAACTCAATACG
>NP-Zeta-2_OTU6_JN177518
TGTACACACTACCTATTCATAGTAGTGGTTGCAGTTAATTCAACCCTGTTAACCATTAACGCAGGTGACTACATCTTCTACACCGACTGGGCCTGGACATCGTTTGTAATATTCTCAATATCACAAACGCTTATGCTTGCAGTAGGTGCAGCATATTACCTGACTTTTACAGGTGTTCCAGGAACAGCGACGTACTACGCATTAATCATGACAGTGTATACGTGGATTGCCAAAGGTGCATGGTTT---GCATTGGGTTATCCGTACGACTTCATTGTGACGCCGGTTTGGCTACCATCTGCAATGCTGATGGATCTGGCTTATTGGGCTACAAAGAAGAACAAGCATAGCTTGATACTGTTTGGCGGAGTATTAGTAGGAATGTCACTGCCTCTATTCAACATGGTGAATCTAATCACAGTCGCAGACCCGCTTGAAACGGCCTTCAAATATCCAAGACCGACATTGCCACCATACATGACACCCATTGAACCGCAAGTAGGCAAGTTCTACAACAGTCCGGTTGCGCTGGGTGCCGGTGCCGGTGCAGTTTTGGCATGTACTTTCACGGCGTTGGGTTGTAAACTCAATACT
>NP-Gamma-1_OTU1_GU811265
TGTACTCATTACTTATTCATAGTAGTGGTTGCAGTAAACTCGACCCTGTTAACAATTAACGCAGGAGATTATATCTTCTATACTGATTGGGCCTGGACATCATTTACGGTATTCTCTATATCGCAAACTTTGATGCTTGTAGTAGGTGCAACATATTACCTAACATTTACAGGCGTTCCGGGAACAGCTACGTATTACGGGTTAATTATGACAGTGTATACGTGGGTAGCAAAAGGCGCATGGTTC---GCATTAGGTTATCCATATGACTTCATTGTTACACCAGTATGGTTACCTTCAGCAATGCTGTTGGACTTAGCGTATTGGGCAACAAAGCGAAACAAGCACTCGTTGATTCTATTCGGCGGTGTGTTAGTTGGAATGTCATTGCCACTGTTTAACATGGTCAATTTGATCACGGTCGCAGACCCACTAGAAACGGCATTCAAATATCCAAGACTAACATTGCCACCATACATGACACCGATTGAACCGCAAGTAGGTAAGTTCTACAACAGCCCAGTTGCGTTGGGTGCAGGTGCTGGTGCAGTATTGTCAGTCACTATGGCTGCATTGGGTGTTAAACTTAACACT
>NT-Beta_OTU3_HQ888892
TGTACTCACTACTTATTCATAGTAGTGGTTGCAGTCAACTCTACATTGTTGACAATTAACGCTGGAGACTACATATTCTATACAGACTGGGCATGGACATCATTTGTGGTATTCTCATTATCACAGACACTCATGCTAATAGTCGGTGCTGCCTATCACCTTACGTTTACTGGGGTTCCAGGAACAGCAACATATTATGCACTGATAATGACGGTGTATACTTGGGTTGCAAAGGTAGCGTGGATT---TCACTAGGATATCCGTATGACTTCATTGTAACACCAGTTTGGATACCATCAGCAATGCTGCTGGATCTTGTTTACTGGGCAACAAAGAAGAACAAACACTCTCTCATTCTAATGGGCGGTGCGTTAGTTGGAATGTCTCTGCCATTGTTTAACATGATTAATCTAATGCTGGTAGCAGACCCGCTAGAGACTGCATTCAAATATCCAAGACCAACATTGCCTCCATACATGACGCCAATAGAACCTCAAGTAGGAAAGTTCTATAACAGTCCTGTAGCACTGGGCGCAGGTGCCGGTGCGGTACTAGCTCCAACGATGGCAGCGCTAGGATGTAAGCTGACAACG
>NP-Epsilon-1_OTU6_JF924163
TGTACACACTATTTGTTCATTGTAGTTGTTGCAGTTAATTCTACATTGTTAACAATTAATTCAGGTGACTATATCTTCTATACTGATTGGGCATGGACATCATTTGTGGTGTTTTCAATATCACAAACATTAATGCTAGCTGTTGGCGCTTCATATTATCTAACATTTACTGGAGTCCCAGGAACAGCGACGTATTACGCGTTGATTATGACTGTTTATACATGGATAGCTAAAGGTGCATGGTTT---GCACTAGGTTACCCATACGATTTCATTGTCACGCCTGTATGGATTCCATCGGCCATGTTGTTAGATTTAGCGTATTGGGCAACAAAGAAGAATAAACACTCGCTGATATCATTTGGCGGTGTATTAGTAGGAATGTCATTACCTTTGTTCAATATGGTGAATTTGATTACTGTAGAAGATCCACTAGAAACAGCGTTCAAATATCCACGACCAACATTGCCTCCATATATGACACCCATAGAACCTCAAGTGGGTAAATTCTATAACAGCCCTGTAGCTTTAGGTGCTGGTGCAGGAGCTGTACTAGCTGTTACTTTTACAGCATTAGGTTGTAAATTGACTACG
>NS-Alpha-3.2.1.1.2_OTU4_GQ142840
ACAACGCACTATCTATTCATAGTGGTCGTTGCTGTCAACAGCACGCTGCTAACCATCAACGCAGGAGACTACATCTTCTACACAGACTGGGCGTGGACATCCTTTGTAGTATTCTCCGTCTCACAGTCTACGATGCTGGCTGTCGGAGCAATATACTACATGCTGTTCACAGGAGTCCCCGGAACCGCAACATACTATGCAACCATCATGACTATTTACACATGGGTTGCAAAGGGTGCATGGTTC---GCACTAGGATATCCGTACGACTTTGTCGTAGTGCCAATATGGATTCCATCGGCCATGCTTCTAGACCTCACGTACTGGGCGACAAGACGCAACAAGCACGCTGCCATTCTCATTGGCGGTACGCTGGTTGGCATGTCCTTACCGCTGTTCAACATGATCAACCTGTTGCTCGTCAGGGACCCACTCGAGATTGCCTTCAAGTATCCGAGACCTACACTTCCTGCATATATGACGCCAATAGAACCTCAGGTAGGGAGATTCTACAACTCGCCTGTTGCTCTCGGCTCTGGTGCAGGAGCTGTGCTGACTGTACCGATGGCTGCATTAGGTGCGAAGCTCAACACG
>NS-Delta-1.1.2.1_OTU9_KF668799
ACAACACACTATTTATTCATAGTAGTAGTTGCTGTAAATAGCACATTATTGACAATCAATGCAGGAGACTACATATTCTATACAGATTGGACATGGACATCATTTGTAGTATTCTCAGTATCGCAATCAACAATGCTTGTAGTGGGAGCAATATATTACATGCTATTCACAGGGGTACCAGGGACGGCAACATATTATGCAACAATCATGACAATCTATACATGGGTAGCCAAAGGAGCATGGTTT---GCACTGGGATATCCATACGACTTCATCGTAACTCCAGTTTGGATACCTTCAGCAATGCTGTCAGATTTGACATATTGGGCAACAAGAAGGAATAAACATGCTGCCATTATTATTGGCGGAACATTGGTTGGACTTTCGTTACCCCTATTCAACATGATAAATCTGCTGCTGGTCAAGGACCCTCTAGAGATGGCATTCAAGTATCCTCGTCCAACATTGCCAGCATACATGACTCCTATCGAGCCTCAGGTCGGCAAGTTCTACAACAGTCCCGTGGCCTTGGGATCCGGTGCGGGAGCTGTGCTGACCATTCCAATCGCTGCATTGGGCGCAAAACTAAATACC
>NP-Epsilon-1_OTU3_EU049835
TGTACACATTATTTGTTCATCGTAGTTGTGGCGGTTAATTCCACACTATTGACAATTAATGCTGGTGGCTATATCTTCTATACTGATTGGGCATGGACATCATTTGTGGTATTCTCAATATCGCAAACGTTGATGCTAGCTGTTGGAGCTTCGTATTATCTTACATTTACTGGGGTTCCTGGAACTGCTACGTATTATGCGTTGATTATGACTGTTTACACTTGGATTGCTAAAGGTGCATGGTTT---GCATTAGGTTATCCGTATGATTTCATTGTCACCCCTGTATGGATTCCATCGGCTATGTTATTAGATTTAGCTTATTGGGCAACAAAGAAGAACAAACACTCGTTGATATTATTCGGCGGTGTGCTTGTAGGAATGTCATTACCTTTGTTCAATATGGTAAATTTAATTACTGTGGAAGATCCACTAGAAACCGCATTCAGATACCCCAGACCAACATTACCTCCATATATGACTCCGATAGAACCTCAAGTGGGCAAATTCTATAATAGTCCGGTTGCTTTAGGTGCAGGCGCTGGTGCAGTACTCGCTGTTACATTTACTGCATTAGGTTGTAAATTAACAACG
>NS-Alpha-3.2.3_OTU4_JX427187
ACAACGCACTATTTGTTCATAGTGGTGGTTGCTGTCAACAGCACGCTTCTAACCATCAACGCAGGAGACTATATCTTCTACACAGACTGGATGTGGACCTCCTTCGTAGTATTCTCGATCTCGCAGTCGACGATGCTTGCGGTAGGCGCGATATACTACATGCTCTTCACAGGAGTACCAGGAACGGCCACATACTACGCCACAATCATGACAATCTACACATGGGTCGCAAAGGGTGCATGGTTC---GGACTGGGTTATCCGTACGACTTCATTGTAGTGCCTATATGGATACCTTCAGCAATGCTGTTGGATCTCTCCTACTGGGCTACAAGGCGGAACAAGCACGCTGCAATCCTGATAGGTGGAGCACTAGTTGGCCTATCGTTCCCACTGTTCAACATGGTCAACCTGCTGCTCATCAGGGACCCGCTCGAAGTGGCATTCAAGTATCCTAGACCGACACTGCCTGCGTACATGACTCCGATCGAACCTCAGGTAGGCAAGTTCTACAACAGTCCTGTCGCCTTGGCTTCAGGTGCAGGAGCGGTGCTGACGGTTCCGATCGCTGCGTTGGGCGCAAAACTTAACACG
>NP-Alpha-2.2.4_OTU5_FJ601548
TGTACTCACTACTTATTCATAGTAGTAGTTGCGGTTAACTCAACTTTGTTGACAATTAACACAGGAGACTATATCTTCTATACTGACTGGGCTTGGACATCGTTCACCATCTTTTCCATTGGAAATATTCTGATGATATCTGTTGGTGCAACTTACTACCTGTTATTCACAGGAGTTCCAGGAACAGCATCGTATTATGGCCTAATAATGCAAGTTTATACTTGGGTGGCAAAAGGTGCATGGTTT---GCACTTGGATATCCATACGACTTTATCGTTACACCAATGTGGATTCCGTCATGCATGTTGTTAGACTTAGCATATTGGGCTTCAAAGAAGAACAAGCACTCGCTGATACTCTTTGGCGGCGTACTTGTAGGAATGTCGTTCCCATTGTTCAACATGGTAAACTTGTTGACAGTCGCAGACCCACTCGAAACAGCGTTCAAATATCCAAGACCAACGCTACCACCATACATGGTACCAATTGAACCGCAGGTCGGAAAGTTCTATAACAGTCCGGTTGCGCTTGGTGCGGGTACTGGTGCTGTATTGGCAGTTACGTTTACGGCTCTGGGTGCTAAACTCAATACG
>NP-Theta-3_OTU2_GU811441
TGTACCCATTACTTGTTCATAGTAGTGGTTGCAGTTAACTCAACCTTGTTAACAATTAACGCAGGAGACTACATCTTCTACACAGATTGGGCCTGGACATCATTTACGGTATTCTCTATATCGCAAACTTTGATGCTTACTGTTGGTGCAGTATATTATCTGACATTTACAGGAGTTCCAGGAACAGCTACGTACTATGGCTTAATTATGACAGTATACACATGGGTAGCAAAAGGTGCATGGTTT---GCACTCGGATATCCATATGACTTCATTGTTACACCAATATGGTTACCATCAGCAATGCTTTTGGATTTGGCATATTGGGCAACAAAGAGAAACAAGCACTCTTTGATACTGTTTGGCGGAGTACTGGTAGGAATGTCTTTGCCATTGTTCAACATGGTAAACTTGATCACAGTCGCAGACCCACTTGAAACGGCATTCAAATATCCAAGACCAACATTGCCACCATACATGACACCTATAGAACCGCAAGTAGGCAAATTCTATAACAGCCCAGTTGCGCTGGGTGCAGGTGCTGGTGCAGTACTGTCTGTAACGTTTGCAGCATTAGGTTGTAAGCTAACAACT
>NP-Gamma-2.1.3.2.Incertae_sedis_OTU1_JN183790
TGTACGCACTACTTATTTATAGTAGTAGTTGCAGTTAACTCTACACTGTTAACAATTAATGCAGGTGACTATATCTTCTACACTGACTGGGCTTGGACTTCGTACACGGTATTTTCAATATCACAAACGTTGATGCTCATAGTAGGTGCCACATATTATTTGGCATTTACTGGCGTTCCAGGCACGGCAACGTACTACGCTCTTACTATGACAGTATACACATGGATAGCAAAAGCCGCATGGTTT---TCGTTAGGATATCCATATGACTTCATTGTAACTCCAGTTTGGTTACCATCAGCAATGCTGTTGGATCTAGTCTACTGGGCAACAAAGAAGAATAAACACTCGTTAATACTGTTTGGAGGTGTACTGGTAGGAATGTCTTTACCATTGTTCAACATGGTAAACCTGATAACGGTAGCAGACCCACTTGAAACGGCATTCAAATATCCAAGACCAACATTGCCACCATATATGACACCTATAGAACCGCAAGTAGGTAAGTTCTATAACAGTCCTGTTGCACTCGGTGCAGGTGCAGGTGCAGTATTGGGATGTACGTTTGCAGCGTTAGGTTGTAAGCTAAATACT
>NP-Eta-1.1_OTU2_JQ403856
TGTACGCACTACTTGTTTATAGTAGTCGTTGCAGTCAACTCAACCCTGCTTACAATCAACGCAGGAGACTACATCTTCTACACTGACTGGGCATGGACTTCATATGTCGTGTTCTCTGTATCACAGACATTGATGTTGGTAGTTGGCGCAGCTTACTATCTAACATTTACAGGAGTTCCAGGAACCGCAACATACTACGCGCTTATTATGACCGTGTATACATGGGTCGCAAAAGGCGCATGGTTT---GCTCTAGGTTACCCATATGACTTCATTGTTACACCAGTTTGGTTGCCATCGGCAATGTTAATTGACTTGGCATACTGGGCAACAAAGAAGAACAAGCACTCACTGATACTATTCGGTGGTGTGTTGTGTGGAATGTCATTACCACTGTTCAACATGGTAAATCTAATTACCGTGGCTGATCCATTGGAGACTGCATTCAAATATCCAAGACCAACTTTGCCTCCATACATGACTCCAATAGAACCCCAAGTAGGCAAGTTCTATAACAGTCCAGTAGCACTCGGTGCAGGCGCAGGTGCTGTATTATCAGTAACTATGGCTGCTCTAGGATGTAAACTGAACACA
>NP-Eta-1.2.2.Incertae_sedis.2_OTU1_EU553476
TGTACTCACTACTTGTTCATAGTAGTGGTTGCAGTAAACTCTACCCTGCTTACAATCAATGCAGGAGACTACATCTTCTACACTGACTGGGCCTGGACATCGTTTGTCATATTCTCAATATCGCAAACACTGATGTTGGTAGTCGGCGCATGCTACTACCTGACATTTACGGGAGTTCCAGGAACGGCAACGTATTACGCGTTGATAATGACCGTCTATACGTGGGTTGCCAAAGGTGCGTGGTTC---GCACTCGGATACCCATACGACTTCATCGTCACACCGGTTTGGCTGCCATCAGCAATGCTGTTAGATCTGGCCTACTGGGCAACAAAGAAGAACAAGCACTCACTCATCCTGTTCGGAGGGGTCATGTGCGGACTGTCATTGCCATTGTTCAACATGGTAAACCTAATCACGGTTGCCGACCCATTAGAGACTGCATTCAAATATCCAAGACCAACTCTGCCCCCATACATGACTCCAATAGAGCCTGCCGTAGGCAAGTTCTATAACAGTCCAGTTGCACTGGGTGCCGGCGCTGGTGCCGTATTGGCTCCAACCATGGCCGCACTGGGATGCAAACTGAACACA
>NP-Theta-4.1_OTU1_GQ485788
TGCACTCACTACCTGTTCATAGTAGTAGTTGCGGTAAACTCTACACTGTTGACGATCAACGCGGGAGACTACATCTTCTACACCGACTGGGCATGGACGTCGTTTGTAATATTCTCAATATCGCAGACGCTGATGCTCGCAGTAGGCGCTGCCTATTACCTCACATTCACTGGCGTACCCGGAACAGCTACATACTATGCGCTGATAATGACGGTATACACATGGATAGCAAAAGGAGCATGGTTC---GCTCTCGGTTATCCGTACGACTTTATCGTCACTCCGGTCTGGCTGCCATCCGCAATGCTGATGGATCTGGCATACTGGGCAACAAAGAGAAACGAACACTCGCTGATACTGTTTGGTGGCGTACTAGTAGGGATGTCGTTGCCGCTGTTCAACATGGTAAACCTGTTGACCGTTGCAGATCCGCTAGAGACAGCCTTCAAGTATCCGAGGCCAACACTGCCCCCGTATATGACACCGATAGAACCGCAGGTCGGGAAGTTTTACAATAGCCCAGTAGCGTTGGGCGCGGGTGCGGGTGCTGTGTTATCGGTTACGTTTACTGCGTTGGGTTGCAAGCTAACTACG
>NT-Alpha-1.1_OTU2_KM117133
TGTACTCACTACTTATTCATAGTAGTGGTGGCAGTCAACTCGACCTTGTTGACAATCAACGCGGGAGACTACATCTTCTACACTGATTGGGCATGGACATCATTTGTGATATTTACATTATCGCAATCATTGATGCTGGCTGTCGGTGCTGCATATTACCTTACGTTCACTGGAGTTCCAGGAACAGCAACCTACTATGCGCTGATAATGACAGTGTATACATGGATTGCAAAAGGTGCATGGTTC---TCCCTAGGATATCCATATAGCTTCATCGTTGTACCAATGTGGATTCCATCTGCAATATTGATGGACTTGGCATATTGGGCTACAAAGAAGAACAAGCACTCTTTGATCCTAATAGGTGGTGTACTGTGTGGAATGTCAATGTCGATGTTCAACATGATCAATCTGTTGACAATAGATGATCCACTAGAGATGGCCTTCAAGTACCCAAGAACAACATTGCCACCATACATGACTCCAATAGAACCCCAAGTAGGAAAGTTCTATGATAGTCCAGTAGCTCTGGGAGCAGGTGCCAGTGCAGTTTTAACTGTTACAATGACTGCGTTAGGATGCAAACTTACAACC
>NS-Gamma-2.3.1_OTU4_KJ081267
ACAACGCACTATCTATTCATAGTTGTGGTTGCTGTCAATAGCACACTTCTAACAATTAATTCGGGAGACTACATATTCTACACGGATTGGGTTTGGACATCTTTTGTGGTATTTTCGATTGCGCAGTCGACCATGCTTGCTGTAGGTGCTGTCTACTATCTACTCTTTACGGGAGTACCAGGAACAGCAACATACTATGCAACCATAATGACAATCTATACTTGGGTTGCAAAAGGTGCTTGGTTC---GCGTTAGGTTATCCGTATGACTCCATTGCCGTACCTGTGTGGATACCATCGGCAATGTTGTTAGACCTTACTTATTGGGCGACGCGGCGCAACAAACACATGTTAATATTGGTTGGCGGTACATTAGTTGGTCTGTCACTTCCCTTGTTTAACATGATCAACCTATTACTGGTACGGGATCCGTTAGAAGTCGCGTTCAAATATCCTAGACCCACATTGCCCCCAAATATGACCCCTATAGAACCTCAGGTCGGGAAGTTCTACAACAGTCCGGTGGCATTGGGTTCAGGTGCCGGAGCGGTGCTGACAGTACCTATAGCTGCATTAGGTGCTAAGCTAAACACG
>NS-Gamma-2.1.2.1_OTU3_GQ863091
ACAACGCACTATCTATTCATAGTCGTAGTTGCTGTAAACAGTACATTGCTGACTATTAATGCGGGAGACTACATATTCTACACGGACTGGGCCTGGACGTCATTTGTAGTATTTTCCATCTCACAGTCTACTATGCTTGTAGTAGGGGCGATTTACTACATGCTCTTCACAGGAGTCCCAGGGACTGCAACCTATTATGCAACCATAATGACAATCTACACCTGGGTGGCTAAAGGTGCATGGTTT---TCATTGGGATACCCATATGACTTCATAGCTGTTCCCGTATGGATACCGTCTGCGATGCTGCTAGATCTCTCATACTGGGCTACTAGGCGTAACAAGCATGCTGCAATTCTTGTCGGTGGAGCTTTGGTAGGTTTATCGTTGCCTTTGTTCAATATGATAAACTTGATCCTAGTGCGAGATCCGCTTGAGACGGCATTTAAGTATCCAAGGCCAACATTACCTCCATACATGACTCCGATAGAACCTCAGGTCGGAAAGTTCTACAATAGTCCTGTTGCTTTGGGATCAGGAGCAGGAGCAGTACTAAGTGTGCCAATTGCAGCATTAGGTGCCAAGCTTAATACG
>NP-Eta-2_OTU4_JQ312231
TGTACTCACTACTTGTTCATAGTAGTAGTAGCAGTTAACTCAACCCTGTTGACAATCAACGCGGGTGACTACATCTTCTACACAGACTGGGCTTGGACATCGTTTGTCATATTCTCAATATCACAAACCTTGATGCTCGCAGTAGGTGCAGCATATTATCTGACCTTTACTGGAGTTCCAGGAACAGCAACGTACTACGCGTTAATCATGACAGTATACACATGGGTTGCAAAAGGTGCATGGTTT---GCACTGGGCTATCCATATGACTTTATTGTAACACCAGTATGGATACCATCGGCAATGCTGATGGATTTGGCATACTGGGCAACAAAGAAGAACAAGCATTCATTGATCCTCTTTGGCGGAGTACTGTGTGGCATGTCATTGCCGTTGTTTAACATGGTGAACCTAATCACTGTGGCAGACCCACTAGAAACCGCATTCAAGTATCCAAGACCAACGCTACCTCCTTACATGACGCCAATAGAACCCCAAGTAGGCAAGTTCTATAACAGTCCGGTTGCGTTAGGTGCAGGTGCTGGTGCAGTTCTGTCGGTAACATTTACGGCGTTAGGATGTAAACTAACTACG
>NP-Alpha-2.2.2.Incertae_sedis_OTU2_JF924798
TGTACTCACTACTTGTTCATAGTAGTAGTGGCCGTTAACTCAACCTTGTTGACAATCAACACTGGTGACTACATTTTCTATACTGATTGGGCGTGGACATCATTTGTCGTATTTTCAATTGGTAATGAATTAATGCTATCAGTTGGAGCAGTGTATTATCTGCTATTTACTGGAGTCCCAGGAACAGCAACATACTACGGACTGATTATGCAAGTTTATACTTGGGTAGCAAAAGGTGCGTGGTTT---TCGCTTGGTTATCCATACGACTTTATCGTAACTCCAATGTGGATTCCGTCGTGTATGTTGTTAGATTTGGTATATTGGGCGACAAAAAAGAACAAACACTCGTTGATACTGTTCGGCGGTGTACTTGTTGGAATGTCATTCCCGTTGTTCAACATGATAAATCTACTGACGGTAGCAGACCCACTAGAAACAGCATTCAAGTATCCAAGACCAACATTACCACCATATATGACGCCGGTAGAACCGCAAGTAGGAAAGTTCTACAATAGCCCAGTAGCGTTAGGTGCTGGAACTGGAGCTGTACTGACCGTAACGTTTACTGCGTTGGGTGCTAAGCTCAATACG
>NP-Theta-Incertae_sedis_OTU1_HM345609
TGTACCCACTACTTATTCATAGTAGTAGTTGCGGTTAACTCGACTTTGTTAACAATTAATGCAGGAGACTATATCTTCTACACTGACTGGGCCTGGACATCGTTTGTAGTATTCTCAATATCTCAAACGTTAATGCTTGTAGTAGGTGCAGCATATTACCTAACATTTACAGGCGTTCCCGGAACAGCAACGTATTATGCGTTGATTATGACAGTATACACGTGGATTGCAAAAGGTGCATGGTTT---GCACTCGGATATCCATACGACTTCATTGTTACACCAGTATGGCTCCCATCAGCAATGTTGATGGACTTGGCTTATTGGGCAACAAAGAGAAACAAACACTCACTGATACTGTTCGGCGGTGTACTAGTAGGAATGTCTCTACCATTGTTCAACATGGTCAACTTGATTACGGTAGCTGACCCACTAGAAACGGCCTTCAAATATCCAAGACCAACATTACCACCATACATGACACCTATAGAACCTCAAGTAGGTAAATTCTATAACAGCCCAGTAGCACTGGGAGCAGGTGCTGGTGCAGTGTTGTCTGTAACTATGGCTGCGTTGGGATGTAAATTAACAACG
>NS-Gamma-2.3.2.2_OTU2_JX885427
ACGACCCACTATCTGTTCATTGTTGTTGTTGCTGTCAATAGCACACTGCTGACCATAAATGCAGGAGACTACATCTTCTACACCGACTGGGCGTGGACATCCTTTGTAGTATTTTCGATCGCGCAATCGACTATGCTTGCAGTAGGAGCTGTCTATTACTTGCTCTTTACAGGAGTTCCTGGAACGGCGACGTATTATGCGACCATAATGACTATCTACACATGGGTTGCAAAAGGTGCATGGTTT---GCGTTAGGATACCCATATGACTTCGTTACGGTACCAGTATGGATACCTTCAGCGATGTTATTGGACCTTACCTACTGGGCTACACGCCGGAATAAACACATGTTAATACTCGTTGGCGGCACGTTAGTTGGTCTGTCGCTTCCGTTATTCAACATGATCAACCTATTGCTGGTACGAGATCCGTTGCAAGTAGCATTCCAGTGTCCGAGACCAACATTGCCACCCTATATGACACCAATTGAACCTCAGGTCGGAAAGTTCTATAACAGTCCCGTCGCGTTGGGTTCGGGAGCTTCAGCAGTGTTAACTGTGCCGATAGCAGCATTAGGTGCTAAACTAAATACG
>NS-Alpha-1_OTU7_JN179951
ACAATGTACTATCTGTTCATTGTCGTTGTTGCCGTCAACAGCACACTGCTGACCATCAATGCAGGAGATTACATCTTCTACACTGACTGGGCATGGACATCCTTCGTGGTATTCTCCATCGGTCAGTCCACGATGCTTGCGGTAGGAGCGATATACTATATGCTCTTCACCGGAGTGCCGGGGACTGCTACATACTATGCAACCATCATGACCATCTACACATGGGTGGCAAAGGGTGCATGGTTC---GCGCTGGGATACCCGTATGACTTCGTAGTCGTACCTGTCTGGATTCCATCTGCGATGCTGTTAGACCTGACGTACTGGGCAACTAGACGGAACAAACATGCAGCCATTATCATCGGCGGAACCCTCGTTGGACTTTCCTTCCCGTTGTTCAACATGGTAAACCTGCTGCTCATCAGAGATCCACTTGAAATCGCATTCAAGTATCCAAGGCCTACGCTACCGGCGTACATGACTCCGATCGAGCCCCAGGTAGGAAAGTTCTACAATAGTCCTGTTGCCCTAGGGTCGGGTGCAGGAGCAGTGCTGACAGTACCGATAGCTGCGCTAGGCGCAAAGCTCAACACG
>NS-Alpha-3.1.1_OTU2_GQ863087
ACAACGCACTACTTGTTTATAGTCGTAGTTGCTGTCAACAGCACGCTGCTAACCATCAACGCAGGAGACTATATCTTCTACACAGACTGGATGTGGACTTCATTTGTAGTATTTTCAATCTCTCAATCTACAATGCTCGTAGTAGGTGCGATATACTATATGCTGTTCACAGGAGTTCCAGGAACTGCCACATATTATGCGACAATCATGACCATCTACACTTGGGTCGCCAAGGGTGCATGGTTT---GCTTTGGGCTATCCATACGACTTCATTGTAGTACCTGTGTGGATACCATCGGCAATGCTGTTAGATTTGACATACTGGGCTACGAGAAGGAACAAACACGCTGCTATAATCATAGGCGGGACGCTAGTTGGCCTGTCACTACCGCTGTTCAATATGATCAACCTACTGCTCATAAGGGATCCGCTGGAAGTCGCATTCAAGTATCCAAGGCCTACGCTGCCAGCATATATGACTCCTATCGAGCCTCAGGTCGGCAAATTCTACAACAGTCCTGTCGCTTTGGGTGCAGGCGCAGGAGCAGTGCTGTCAGTTCCAATCGCTGCGTTAGGTGCAAAGCTTAACACG
>NS-Epsilon-2.2_OTU7_KJ081253
ACAACGCACTATCTATTTATAGTAGTCGTTGCTGTTAACAGTACATTATTAACTATCAATGCTGGTGACTATATCTTCTATACTGATTGGGCTTGGACTTCATTTGTAGTATTTTCAATTTCGCAGTCTACTATGCTTGTGGTAGGAGCAATTTATTATATGCTCTTCACAGGAGTTCCAGGTACAGCTACGTATTATGCAACAATTATGACGATATATACATGGGTTGCAAAAGGTGCATGGTTT---GCTTTAGGATATCCATACGACTTTGTAGTAGTACCAGTTTGGATACCTTCTGCAATGTTATTAGACCTGTCATATTGGGCTACAAGAAGGAACAAACATGCAGCCATTCTAATAGGTGGTACACTAGTTGGAATGTCGCTACCTGTATTCAATATGATAAACCTGTTGCTAGTAAGGGATCCGCTAGAAATAGCGTTCAAATATCCTAGGCCCACGCTTCCACCGTATATGACACCTATAGAGCCCCAGGTCGGTAAGTTTTACAACAGTCCTGTAGCTTTAGGTGCAGGAGCAGGGGCGGTATTAAGTGTGCCTATAGCGGCACTAGGTGCTAAGTTAAACACT
>NS-Alpha-3.1.2_OTU1_JN179952
ACAACGCACTACTTATTCATAGTGGTAGTTGCTGTCAATAGCACGCTGCTAACTATCAACGCAGGAGACTATATCTTCTACACAGACTGGGCGTGGACATCTTTTGTGGTATTTTCGATTTCGCAATCTACAATGCTCGCGGTGGGTGCGATATACTACATGTTGTTCACAGGAGTCCCAGGAACTGCCACATATTACGCCACAATCATGACTATTTACACTTGGGTCGCCAAGGGTGCATGGTTT---GCATTAGGCTATCCATATGACTTCATTACAGTGCCTATATGGATACCTTCGGCAATGCTTTTGGACCTAACATACTGGGCTACAAGAAGAAACAAGCACGCCGCTATAATTATAGGCGGTTCGCTAATTGGCCTATCGATGCCGCTGTTCAATATGGTCAACCTGCTGCTCATCCGAGACCCACTGGAGGTGGCATTCAAGTATCCGAGACCCACGTTGCCAGCATATATGACACCCATAGAACCTCAGGTCGGGAAATTCTATAACAGTCCTGTAGCCCTGGGAGCGGGTGCTGGCGCTGTGCTAACGGTTCCGATCGCAGCACTAGGTGCGAAGCTAAACACA
>NS-Delta-2.1_OTU1_AB353479
ACAACCCACTATCTGTTCATTGTTGTAATTGCAGTCAATAGCACACTGCTGACAATTAATTCAGGAGACTACCTTTTCTACAGTGATTGGGCTTGGACATCATTCGTAGTATTCTCAATATCACAATCAACTATGCTTGTGGTAGGTGCGATATACTATATGTTGTTCACAGGTGTTCCGGGAACAGCTACGTATTATGCGACAATCATGACAATTTACACTTGGGTGGCAAAAGGTGCATGGTTC---GCGTTGGGATATCCTTACGACTTCGTGGTAACACCAGTTTGGATACCTTCGGCAATGCTCTTGGATCTCACGTATTGGGCCACAAGAAGAAATAAGCACGCAGCGATAATAATAGGCGGAACATTGGTCGGACTTTCATTGCCAATATTCAACATGATCAATCTGTTGTTAGTGAGAGATCCATTGGAGATGGCATTCAAGTATCCGCGGCCTACATTGCCTCCGTATATGACGCCCATAGAGCCTCAGGTCGGAAAGTTCTACAACAGTCCCGTAGCATTAGGATCAGGTGCAGGAGCAGTACTTAGTGTACCGATTGCTGCATTGGGAGCAAAGCTCAACACG
>NS-Beta-1.1_OTU2_GQ863164
ACAACGCATTATCTGTTCATAGTTGTTGTAGCTGTTAACAGCACGCTGCTAACTATCAATTCTGGAGACTACATATTCTACACTGACTGGGCCTGGACTTCATTCGTCGTGTTCTCTATAGCGCAGTCAACGATGCTTGTTGTGGGTGCCATCTATTACATGTTGTTTACGGGAGTGCCAGGGACAGCAACCTATTATGCCACCATAATGACGATTTATACATGGGTTGCAAAAGGGGCTTGGTTT---GCTCTTGGATATCCATACGACTTTATTGCGGTTCCGGTTTGGATTCCATCTGCAATGTTGCTGGATCTGTCTTACTGGGCAACAAGAAGGAACAAACACGCTGCTATACTGATAGGAGGAACATTGGTTGGACTTTCACTGCCATTGTTTAACATGATCAACCTCCTGACCATACGCGATCCGCTAGAAATGGCATTCAAGTATCCTAGGCCGACACTGCCTCCGTACATGACACCGATCGAACCACAAGTAGGTAAATTCTACAATAGTCCAGTAGCCTTAGGAGCAGGCGCAGGGGCCGTGCTATCTGTGCCTATAGCTGCTTTGGGCGCAAAACTCAATACG
>NP-Alpha-2.1_OTU1_GQ863199
TGTACCCACTACTTGTTTATCGTAGTGGTTGCTGTCAACCCAACTTTGTTGACTATTAATACAGGTGACTACATTTTCTACACGGATTGGGCTTGGACGTCATATACAGTATTTTCAATCGGTAATATTCTGATGGTAACTGTTGGTGCATGTTATTATCTAACATTCACAGGTGTTCCAGGAACAGCAACCTATTATGGCCTAATAATGCAAGTGTATACTTGGGCGGCAAAGGGAGCATGGTTC---GCTCTTGGTTATCCATATGACTTTATCGTCGTACCAATGTGGATACCGTCGTGTATGTTGCTTGATTTGGCGTATTGGGCTACAAAGAAAAACAAACACTCGTTGATACTATTTGGCGGTGTGCTTGTAGGAATGTCTTTCCCGTTGTTCAATATGGTCAACCTACTGACAGTCGCAGACCCACTAGAAACGGCATTCAAATATCCAAGACCAACATTACCACCTTACATGACGCCAATAGAACCACAGGTAGGAAAGTTCTATAATAGTCCAGTAGCACTCGGTGCAGGTACAGGTGCTGTCTTGGCGGTAACGTTTGCAGGCTTGGGATGCAAGCTAAATACG
>NP-Gamma-3_OTU3_GU270242
TGTACGCATTACTTGTTCATAGTAGTCGTGGCAGTAAACTCTACACTGCTAACAATTAACGCAGGAGATTACATCTTCTACACTGACTGGGCCTGGACTTCGTTTACGGTATTCTCTATATCGCAAACTTTGATGCTTGTAGTAGGTGCATGTTATTACCTTACATTTACAGGTGTTCCAGGTACGGCGACGTATTACGCCCTAATTATGACAGTATACACATGGATAGCAAAAGGCGCATGGTTT---GCACTTGGATATCCATATGACTTTATTGTTACTCCAGTATGGTTACCATCGGCAATGCTGTTGGACTTGGCATATTGGGCAACAAAGAGAAATAAGCACTCTCTGATACTGTTTGGCGGAGTACTGGTAGGAATGTCTTTACCGTTATTCAACATGGTAAACCTGATAACAATAGCTGACCCACTTGAGACGGCATTCAAATATCCGAGACCGACATTACCACCATACATGACACCGATAGAACCGCAGGTAGGCAAATTCTATAACAGCCCAGTTGCGTTGGGTGCAGGTGCTGGTGCAGTATTGTCAGTCACTATGGCTGCGTTGGGGTGTAAACTTAACACT
>NP-Alpha-2.2.2_OTU1_HM589852
TGTACTCACTACTTGTTCATAGTAGTAGTTGCAGTAAACTCAACATTGTTGACAATTAACAGTGGAGACTATATTTTCTATACTGACTGGGCATGGACATCATATGTCGTATTTTCCATCGCTAACACTTTGATGGTTTCAGTCGGTGCAACATACTATCTGTTGTTTACTGGTGTTCCAGGAACGGCAACGTATTATGGATTGATAATGCAGGTCTATACATGGGTCGCCAAAGGCGCATGGTTT---GCTCTGGGTTATCCATATGACTTCATAGTGACTCCAATGTGGATTCCATCATGTATGTTGTTGGACTTAGCATATTGGGCAACAAAACGAAACAAGCACTCTTTGATATTATTCGGAGGTGTCTTAGTTGGAATGTCAATGCCATTGTTTAACATGGTAAACTTGTTGACAGTAGCTGATCCACTTGAAACAGCATTCAAGTATCCACGACCAACATTGCCACCATACATGACGCCAATAGAACCGCAGGTAGGTAAATTCTACAACAGTCCAGTTGCACTGGGTGCTGGAGTTGGTTCAGTTTTGGCTGTTACGTTTACGGCATTGGGTGCAAAACTCAATACA
>NS-Alpha-3.2.3.1.6.1_OTU2_KF179395
ACAACGCACTATTTATTCATAGTAGTCGTTGCTGTCAACAGCACGCTGCTAACCATCAACGCAGGAGACTACATCTTCTACACAGACTGGATGTGGCCATCTTTCGTAGTATTCTCGATCTCACAGTCGACGATGCTTGCTGTGGGTGCGATATACTACATGTTGTTCACAGGAGTACCAGGGACGGCCACATACTACGCCACAATCATGACAATCTACACATGGGTCGCAAAGGGCGCATGGTTT---GCGCTGGGCTATCCGTACGACTTCGTTGTAGTTCCAGTGTGGATTCCGTCAGCAATGCTGTTGGACCTCACATACTGGGCGACAAGACGCAACAAGCACGCTGCCATCATCATCGGCGGTACACTGGTTGGCCTTTCGTTCCCGCTGTTCAACATGGTCAACCTGTTGCTCGTAAGAGATCCATTGGAGGTGGCGTTCAAGTATCCGAGACCGACTCTGCCAGCATACATGACTCCGATAGAACCTCAGGTAGGTAAGTTTTACAACAGTCCAGTAGCTTTAGGATCTGGAGCAGGAGCAGTGCTAACAGTGCCCATCGCTGCGTTGGGTGCGAAACTTAACACG
>NS-Alpha-3.2.3.1.4.1_OTU2_KF668683
ACAACGCACTATTTGTTCATAGTAGTGGTTGCTGTCAACAGCACGGTGCTAACCATCAAAGCAGGAGACTACATCTTCTATACAGACTGGATGTGGACCTCCTTCGTAGTATTTTCGGTGTCCCCATTTACAATGCTTGTAGTTGGCGCGATATACTACATGCTCTTCACAGGAGTACCAGGGACGGCTACATACTACGCCACAATCATGACAATCTACACTTGGGTCGCAAAAGGCGCATGGTTC---GCACTGGGCTATCCGTACGACTTCATCGTAGTGCCTATCTGGATTCCATCAGCAATGCTGTTGGATCTCTCATACTGGGCTACAAGAAGAAACAAGCACGCTGCAATAATCATCGGAGGAACACTGGTTGGCCTATCGTTCCCGCTGTTCAACATGGTCAATCTGCTGCTCGTCAGAGATCCACTGAAGGTGGCGTTCAAGTACCCTAGACCGACACTGCCTGCGTACATGACTCCGATAGAACCTCAGGTAGGTAAGTTCTGCAACAGTCCTGTGGCCCTGGGCTCAGGAGCAGGAGCGGTGCTGACAGTGCCGATCGCTGCATTGGGTGCGAAGCTTAACACG
>NT-Alpha-1.1.2.2_OTU1_HQ896041
TGTACTCACTACTTATTCATAGTAGTGGTAGCAGTAAACTCGACCTTACTGACAATCAACACGGGAGACTATGAGTTCTATACTGATTGGGCATGGACATCATTTGTCATATTCACCATAGGGCAATCAATGATGCTCATAGTTGGTGCATCATATTACCTTACGTTCACTGGCGTGCCAGGAACAGCAACCTACTATGCACTGATAATGACAGTCTATACATGGATTGCAAAAGGTGCGTGGTAC---TCCTTAGGATATCCGTACAGCTTCATAGTTCCACCAATATGGATACCATCTGCAATACTGATGGATCTGGCGTATTGGGCAACCAAGAGAAACAAGCACATGCTTATCTTGGTTGGAGGCGTGTTGGCTGGAATGTCAATGGCGATGTTTAACATGGTTAATCTATTAACAATAGATGATCCATTAGAGACTGCATTCAAGTATCCAAGGACTACATTGCCTCCATACATGACTCCTGTAGAACCCCAAGTCGGGAAATTCTATGATAGTCCTGTAGCGTTAGGTGCGGGTGCCGCCGCAGTTTTGGCTCCAACTATGGCTGCATTAGGCTGCAAATTAACAACC
>NP-Theta-2.1_OTU1_JF924628
TGTACGCACTACTTATTCATTATTGTAGTTGCGGTAAACTCAACTCTGCTAACAATTAACGCAGGTGACTATATTTTCTACACTGACTGGGCTTGGACATCATTTGTAGTATTCTCTATATCACAAACATTGATGCTCACAGTAGGTGCAGTTTATTATCTGACATTTACTGGCGTTCCAGGTACAGCAACGTATTATGCACTAATAATGACAGTGTATACATGGGTTGCTAAAGGTGCATGGTTT---TCACTAGGATATCCATATGACTTTATCGTAACACCAGTATGGTTACCATCTGCGATGTTACTAGATTTGGCATATTGGGCAACAAAGAGAAATAAGCACTCTCTGATATTGTTCGGTGGAGTATTGGTAGGAATGTCATTACCGTTATTCAACATGGTAAACCTGATAACTATAGCAGACCCACTTGAAACGGCATTCAAATATCCAAGACCTACATTGCCACCATACATGACGCCGGTAGAACCGCAGGTTGGAAAATTCTACAACAGCCCGGTTGCGCTTGGTGCGGGTGCTGGTGCAGTGTTATCTGTAACGTTTGCGGCGCTAGGATGTAAGCTGACTACG
>NP-Delta-2.3.1.2_OTU3_JN934415
TGTACTCACTATTTATTTATAATAGTGGTTGCAGTAAACTCAACTCTGCTTACAATTAATGCAGGAGACTATATCTTCTACACTGATTGGGCATGGACGTCATTTACGGTATTTTCAATTTCTCAAACGCTGATGTTAACAGTAGGGGCAGTATACTACCTTACGTTTACAGGTGTTGTGGGAACAGCGACATACTATGCGTTAATCATGACGGTGTACACGTGGATAGCAAAGGGAGCATGGTTT---GCACTTGGATATCCATATGACTTTATCGTGACACCAGTATGGATCCCGTCTGCAATCTTGTTAGATTTGGCATATTGGGCGACAAAGAAGAACAAGCACTCGCTGATATTGTTTGGCGGTGTTTTGGTCGGAATGTCATTGCCACTGTTTAACATGGTTAATCTCATTACAGTGGCAGATCCACTAGAGACTGCATTCAAGTATCCAAGACCAACGTTGCCACCATACATGACACCGATAGAACCGCAGGTCGGAAAGTTCTATAACAGTCCGGTCGCGCTTGGCGCAGGTGCTGGTGCTGTATTGTCAGTCACGTTTGCCGCGTTAGGATGTAAACTAACCACG
>NP-Theta-4.1_OTU2_FJ230207
TGTACACACTACTTGTTCATAATAGTAGTTGCAGTAAACTCTACTCTGTTGACGATTAACGCAGGTGACTACATCTTCTACACTGACTGGGCATGGACTTCGTTTGTAATATTCTCTATATCGCAGACGTTGATGCTCGCTGTTGGTGCTACATACTACCTCACATTCACAGGCGTTCCAGGAACAGCTACGTACTACGCTCTGATAATGACGGTATACACGTGGATCGCAAAGGGTGCATGGTTT---GCACTGGGTTATCCATACGACTTTATCGTCACTCCAGTTTGGCTGCCATCGGCAATGCTGTTGGATTTGGCTTACTGGGCTACGAAGAGAAACAAACACTCGCTGATCCTGTTTGGCGGGGTACTGGTAGGAATGTCATTGCCCCTGTTCAACATGGTAAACCTACTGACAGTTGCAGACCCACTAGAAACGGCGTTCAAATACCCGAGGCCAACACTGCCTCCGTACATGACCCCGATAGAACCCCAGGTGGGTAAGTTCTATAACAGCCCAGTAGCGTTGGGCGCGGGAGCTGGCGCAGTGTTGTCGGTGACGTTTACGGCGTTGGGTTGTAAGCTAACTACG
>NP-Delta-2.3.1_OTU1_JQ864783
TGTACTCACTACTTATTCATAGTAGTAGTTGCAGTAAACTCTACGCTTCTTACAATCAATGCAGGAGACTATATTTTCTACACTGATTGGGCTTGGACATCATTTGTCATATTCTCAATATCACAAACCCTGATGTTAACAGTAGGAGCAGTTTACTTTCTAACCTTCACTGGAGTTGTAGGTACGGCAACATACTATGCATTAATCATGACGGTATACACGTGGATAGCTAAAGGCGCATGGTTT---GCCCTTGGATACCCATATGACTTTATTGTAACACCAGTATGGATTCCATCTGCAATATTGTTGGACTTGGCATATTGGGCCACAAAGAAGAACAAGCACTCGTTGATATTCTTCGGCGGAGTTCTTGTTGGAATGTCATTACCACTATTCAATATGGTAAACCTGATGACTGTAGCAGATCCATTGGAAACTGCATTCAAGTATCTAAGACCAACGTTGCCTCCATACATGACACCGATAGAACCGCAGGTAGGAAAGTTCTATAACAGTCCCGTCGCCTTAGGCGCAGGAGCAGGTGCTGTATTAGCATGTACATTTGCCGCGTTAGGGTGTAAACTAACTACG
>NS-Zeta_OTU1_FJ227156
ACAACTCACTATTTGTTCATAGTTGTTGTTGCAGTAAATAGTACATTGCTTACAATCAACGCAGGAGATTATATCTTCTATACTGACTGGGCATGGACATCATTCGTTGTGTTTTCTATCTCTCAATCCACTATGCTTGTGGTAGGAGCTATATACTATATGTTATTTACGGGTGTTCCTGGTACAGCTACGTATTATGCAACTATAATGACGATTTATACATGGGTTGCCAAAGGAGCATGGTTT---GCATTGGGATACCCATACGATTTTGTCGTGGTCCCTGTTTGGATACCATCTGCAATGCTATTAGATCTGTCCTACTGGGCAACAAGGAGAAACAAGCATGCTGCAATACTGATTGGCGGAGTATTGGTTGGAATGTCATTGCCATTGTTTAATATGATTAACCTCTTGCTAGTTGCTGACCCACTAGAAATGGCATTTAAATATCCACGACCAACTCTACCACCATATATGACTCCAATTGAACCACAAGTAGGAAAGTTCTATAACAGTCCTGTTGCCCTAGGAGCGGGAGCCGGAGCTGTCCTTTGTGTTCCTATAGCGGCGTTGGGAGCAAAACTCAACACA
>NS-Alpha-3.2.2_OTU5_KF853588
ACAACGCACTACTTGTTCATAGTAGTGGTTGCTGTCAACAGCACCCTGTTAACCATCAACGCAGGAGACTACATCTTCTATACCGACTGGGCGTGGACCTCATTTGTAGTATTTTCAATCTCCCAATCCACCATGCTTGTGGTAGGAGCTATATACTACATGTTGTTCACCGGAGTTCCAGGAACGGCCACATATTACGCCACAATCATGACAATCTATACATGGGTTGCCAAGGGCGCGTGGTTT---GCACTGGGCTATCCATATGACTTCATTGTAGTACCTGTGTGGATACCTTCAGCAATGCTGTTAGATCTGACATATTGGGCAACAAGACGCAACAAACATGCTGCAATCATTATCGGCGGAACACTGGTTGGTCTATCATTCCCGCTGTTCAACATGATCAACCTATTGCTCATACGGGATCCGCTCGAAGTAGCCTTCAAGTATCCTAGGCCCACACTGCCGGCGTACATGACACCTATAGAACCTCAGGTAGGTAAGTTCTACAACAGTCCTGTCGCTTTGGGTTCGGGTGCAGGAGCAGTGCTGTCAGTTCCTATAGCTGCGTTAGGTGCAAAGCTTAACACG
>NS-Incertae_sedis-1_OTU2_GU225881
ACAACGCACTATTTATTCATAGTAGTAGTTGCTGTAAACAGTACTTTATTGACTATTAACGCAGGAGACTACATTTTCTACACAGACTGGGCTTGGACTTCCTTTGTAGTATTTTCAATTTCACAATCTACAATGCTTGTAGTTGGTGCAATATACTACATGTTATTTACAGGAGTTCCAGGAACAGCTACATATTATGCAACAATTATGACAATATACACATGGGTTGCAAAAGGTGCATGGTTT---GCACTTGGCTATCCATATGACTTCATTGTAACACCAGTTTGGATACCATCAGCTATGCTATTGGACCTTGTATACTGGGCTACCAGAAGAAACAAGCATGCAGCAATTATCATTGGTGGAACTTTGGTAGGATTATCATTACCAATATTCAATATGATAAATCTCTTGCTTGTAAAGGATCCTCTAGAAATGGCATTTAAGTATCCAAGACCGACGTTACCACCATATATGACACCAATTGAACCTCAGGTAGGAAAGTTCTATAACAGTCCCGTTGCGTTAGGCTCCGGTGCAGGAGCGGTCTTATGTGTACCTATAGCAGCACTAGGTGCTAAGTTAAATACA
>NP-Gamma-2.2.5_OTU7_KF856996
ACTACACACTATCTATTCATAGTTGTAGTTGCTGTAAATAGTACATTATTGACAATCAACGCAGGAGACTACATTTTCTATACTGACTGGGCTTGGACTTCGTTTACGGTATTTTCAATATCGCAAACATTGATGCTTGCAGTAGGTGCAACATATTACCTGACATTTACAGGTGTTCCAGGAACAGCGACGTATTACGCCCTAATTATGACAGTATACACATGGATAGCAAAAGGCGCATGGTTT---GCACTTGGTTATCCATATGACTTCATTGTAACACCAATTTGGTTACCATCAGCAATGTTGCTTGATTTGGCCTATTGGGCTACAAAGAGAAACAGGCACTCCTTGATACTGTTTGGCGGAGTACTAGTAGGAATGTCTTTACCATTATTCAACATGGTAAACCTGATAACAGTAGCAGACCCACTAGAAACGGCATTCAAATACCCAAGACCTACATTGCCACCATACATGACACCAATAGAGCCTCAAGTAGGTAAATTCTATAACAGTCCAGTAGCACTGGGTGCAGGTGCGGGTGCAGTTTTGTCAGTTACATTTACAGCATTAGGTTGTAAACTAAACGCT
>NP-Gamma-2.2.5.1_OTU1_JX305919
TGTACTCACTCATTGTTCATAGTAGTAGTTGCAGTTAACTCTACACTGTTAACAATTAATGCAGGAGACTACATTTTCTATACTGACTGGGCTTGGACATCGTTTACGGTATTTTCAATATCGCAAACTTTGATGCTTTGCGTAGGTGCAACATATTACCTAACGTCTACAGGCGTTCCAGGAACAGCGACGTATTACGCCCTAATTATGAGAGTATACACATGGATAGCAAAAGGTGCATGGTTT---GCTCTAGGTTATCCATATGACTTCATTGTAACACCAGTTTGGTTGCCATCAGCAATGTTGCTTGATTTGGCATATTGGGCTACAAAGAAGAATAAACATTCATTGATACTGTTTGGCGGTGTACTTGTAGGAATGTCTTTACCATTATTCAACATGGTAAACCTGATAACAGTAGCATACCCACTAGAAACGGCATTCAAATATCCAAGACCAACATTACCACCATACATGACACCTATAGAACCTCAAGTAGGTAAATTCTATAACAGCCCAGTAGCACTGGGAGCAGGTGCTGGTGCAGTGTTGTCTGTAACTATGGCTGAGTTGGGATGTAAATTAACAACG
>NP-Gamma-2.2.1.2_OTU4_GQ331527
TGTACACACTACTTATTCATTGTAGTTGTGGCAGTAAACTCAACCCTGTTGACAATTAATGCAGGTGACTACATCTTCTACACAGACTGGGCCTGGACATCTTATGTGGTATTTTCTATATCACAAACGTTGATGCTCTCAGTAGGTGCAACATATTATTTGACATTTACAGGAGTTCCAGGAACAGCAACGTACTACGGACTGATCATGACAGTGTATACTTGGGTAGCAAAAGGTGCATGGTTT---TCACTAGGATACCCATATGACTTCATTGTGACTCCAGTTTGGCTACCTTCAGCAATGCTGTTGGACTTGGTCTATTGGGCAACAAAGAAGAACAAACACTCATTGATTCTGTTCGGTGGAGTACTAGTAGGAATGTCATTGCCACTGTTCAACATGGTAAACTTGATTACAGTAGCAGATCCATTAGAAACTGCATTCAAGTATCCAAGACCAACATTACCACCATATATGACGCCAATTGAACCGCAAGTAGGTAAATTCTACAACAGTCCGGTCGCATTAGGATCTGGTGCTGGTGCGGTATTGGCCGTTACGTTCACAGCGTTAGGCTGTAAGCTTAATACT
>NP-Gamma-1.1_OTU2_EU049840
TGTACTCACTACCTGTTCATAGTGGTAGTTGCAGTCAACTCGACCCTGTTAACGATCAATGCAGGAGACTATATCTTCTACACCGACTGGGCCTGGACATCATACACGGTATTTTCAATATCGCAGACTTTGATGCTTGTTGTAGGTGCGACGTATTATCTGACGTTCACCGGTGTCCCAGGAACGGCTACGTACTACGCCCTAATCATGACGGTGTATACGTGGGTGGCGAAGGGCGCATGGTTT---GCGCTAGGCTATCCGTACGACTTCATCGTGACCCCTGTATGGCTGCCATCGGCAATGCTGCTGGATTTGGCATACTGGGCTACGAAGAGAAACAAGCACTCGCTGATACTGTTTGGCGGTGTGTTGGTAGGAATGTCGCTGCCGTTGTTCAACATGGTCAACCTGATAACGGTTGCAGACCCGTTGGAGACGGCATTCAAGTATCCAAGACCGACACTTCCACCATACATGACGCCGATAGAACCGCAGGTAGGCAAGTTCTACAATAGCCCAGTTGCGCTGGGTGCGGGAGCTGGTGCTGTGTTGTCAGTCACTATGGCAGCACTGGGTGTTAAGCTGAACACC
>NS-Gamma-1.1_OTU3_HM803694
ACAACGCACTGTTTGTTCATTGTTGTAGTTGCTGTAAACAGTACACTTCTGACTATTAATGCAGGCGACTATATTTTCTACACTGATTGGGCTTGGACTTCATTTGTAGTATTTTCAATTTCGCAATCTACGATGTTAGTTGTGGGAGCAATATACTACATGCTCTTTACTGGAGTTCCTGGAACGGCTACATATTATGCTACCATCATGACAATTTATACTTGGGTTGCGAAGGGTGCAGGGTTT---GCATTAGGATACCCCTATAACTTCATCGCATTGCCGGTTTGGATACCTTCGGCAATGTTATTGGACTTGACGTATTGGGCAACACGCCGCACCAAACATGCCGCATTAATTATCGGAGGAGTACTCGTTGGACTGTCGCTGCCGTTGTTCAATATGATAAACCTTTTGTTGATAAAGGATCCTCTGGAAATGGCATTCAAATATCCAAAACCTACCCTTCCTCCCTATATAACTCCCATTGAACCTCAGGTAGGAAAGTTCTACAATAGTCCTGTTGCGTTAGGTTCCGGTGCAGGAGCGGTGCTGTGCGTGCCTATGGCAGCTTTAGGTGCTAAATTGAATACA
>NP-Zeta-2_OTU2_JF715755
TGTACCCACTACTTGTTTATTGTAGTGGTTGCAGTTAATTCGACCCTGCTCACAATCAACGCAGGAGACTACATCTTCTACACAGACTGGGCTTGGACATCTTTTGTAGTGTTCTCTATATCACAAACACTAATGCTCTCGGTAGGTGCAGCATATTACCTAACGTTTACGGGTGTTCCAGGAACAGCAACGTACTATGCTTTGATAATGACAGTGTATACGTGGATAGCAAAAGGTGCATGGTTT---GCACTCGGTTATCCATATGACTTTATTGTCACCCCCGTTTGGTTACCATCAGCGATGTTGATGGATCTGACGTATTGGGCTACAAAAAAGAACAAGCATAGCTTGATACTGTTTGGCGGAGTACTAGTAGGAATGTCTTTACCATTGTTCAACATGGTAAATCTAATTACGGTAGCAGACCCACTTGAAACGGCCTTCAAATATCCACGGCCTACATTGCCACCATACATGACACCGATTGAACCCCAAGTTGGGAAGTTCTATAATAGTCCGGTAGCCCTTGGCGCCGGAGCTGGTGCTGTACTGGCATGTACGTTTATGGCGTTGGGATGTAAGCTCAACACA
>NP-Beta_OTU8_KF438251
TGTACTCACTACCTATTCATTGTGGTAGTTGCAGTAAACTCGACCCTGTTAACAATTAACGCAGGAGACTATATTTTCTACACAGACTGGGCTTGGACATCATTTACTGTCTTTTCAATATCTCAAACACTGATGTTAGTAGTCGGTGCGACATATTATCTGACGTTTACCGGTGTTCCAGGAACAGCAACGTACTATGGCCTAATTATGACGGTGTATACGTGGGTAGCAAAAGGTGCTTGGTTT---GCACTTGGTTATCCGTATGACTTTATCGTAACTCCAGTATGGCTGCCTTCAGCAATGTTGCTTGATTTGGCGTATTGGGCTACGAAGAAGAATAAACACTCGTTGATACTGTTTGGCGGTGTACTAGTAGGAATGTCTTTACCGTTATTCAACATGGTAAATCTCATAACGGTCGCAGATCCACTGGAGACTGCATTCAAGTATCCAAGACCGACATTGCCTCCATACATGACACCAATAGAACCGCAGGTAGGAAAGTTCTATAACAGTCCGGTCGCGCTAGGTGCGGGAGCTGGAGCTGTGCTGTCAGTAACTATGGCTGCGCTCGGCGTAAAGCTGAACACG
>NT-Beta_OTU9_KM116976
TGTACTCACTACTTATTCATAGTAGTGGTTGCAGTCAACTCTACATTGTTGACAATTAATGCTGGAGACTACATATTCTATACCGATTGGGCTTGGACGTCTTTTGTGGTATTCTCTATATCACAAACACTCATGCTCTGTGTCGGTGCAGCATACTACCTTACGTTTACTGGAGTTCCAGGAACCGCAACTTACTATGCACTGATAATGACAGTGTATACATGGGTTGCAAAGGGCGCATGGTTT---GCATTAGGATATCCATACGACTTCATTGTTACACCAGTATGGATTCCATCAGCAATGCTGTTGGACTTAGTTTACTGGGCAACAAAGAGAAACAAGCACTCTCTCATCCTAATGGGCGGTGTGCTAGTTGGAATGTCTCTGCCATTGTTCAACATGATAAACCTCTTACTGGTCGCGGACCCGTTAGAGACTGCGTTCAAATATCCAAGGCCAACATTGCCTCCATACATGACACCTATAGAACCACAGGTAGGCAAGTTCTATAACAGTCCGGTCGCACTTGGTGCGGGTGCTGGTGCTGTGTTGTCAGTTACAATGACAGCGTTAGGCTGTAAATTGACTACA
>NS-Zeta_OTU4_KF179420
ACAACTCACTATTTATTCATAGTTGTTGTTGCAGTAAACAGTACGTTGCTTACAATCAACGCAGGAGATTATATCTTCTATACTGATTGGGCATGGACATCATTTGTCGTATTTTCTATTCCTCAATCCACAATGCTTGTAGTAGGAGCTATATACTATATGTTGTTTACAGGTGTTCCTGGTACGGCTACGTATTATGCAACTATAATGACGATTTATACATGGATTGCCAAAGGAGCGTGGTTC---GCATTAGGATACCCATATGACTTTGTGGCAGTACCGGTATGGATACCATCGGCAATGTTGTTAGATTTGTCATACTGGGCAACAAGGAGCAACAAACATGCGGCAATACTGATCGGTGGAGTATTAGTTGGAATGTCATTACCACTGTTTAACATGATTAACTTGTTGTTAGTTGCGGATCCATTGGAAATGGCATTTAAATATCCACGACCCACTCTACCTCCATATATGACTCCAATAGAACCCCAGGTAGGAAAGTTCTATAACAGTCCCGTGGCCTTGGGAGCGGGCGCTGGAGCAGTGCTTTGTGTTCCTATCGCGGCGTTGGGTGCAAAACTCAATACA
>NS-Alpha-3.2.1.1.1.1.1.2_OTU2_LK055904
ACAACGCACTACCTGTTCATAGTAGTGGTTGCTGTCAACAGCACGCTGCTAACCATCAATGCAGGAGATTATATCTTCTACACGGACTGGGCGTGGACATCCTTTGTAGTGTTCTCCATATCACAGTCGACTATGCTCGCTGTGGGCGCAGTATACTACATGTTGTTCACGGGCGTTCCTGGAACAGCTACATACTATGCAACAATCATGACCATCTACACATGGGTTGCAAAAGGTGCATGGTTC---GCACTCGGATATCCATATGACTTCATTGTGGTACCAGTGTGGATCCCCTCGGCAATGCTGTTGGACCTCACGTACTGGGCGACAAGACGCAACAAGCACGCTGTCATTATCATTGGCGGCACGCTAGTTGACCTATCAATGCCGCTATTCAACATGATGAACTTGTTGCTCATAAGAGACCCACTGGAGGTGGCCTTCAAGTATCCGAGACCGACGCTACCAGCTTACATGACGCCTATAGAACCTCAGGTAGGTAAGTTCTACAACTCGCCTGTCGCTCTAGGATCTGGAGCTGGTGCAGTGCTAACAGTACCCATGACTGCGTTGGGTGCAAAACTAAACACG
>NP-Zeta-Incertae_sedis.2_OTU2_JF924714
TGTACTCACTATCTATTCATAGTAGTGGTTGCAGTTAACTCAACACTTCTGACAATTAATGCTGGAGATTATATCTTCTACACAGATTGGGCCTGGACTTCGTTTGTAGTATTCTCAATTTCGCAAACGTTGATGCTTGGAGTAGGTGCATCTTATTATCTGACATTTACTGGAGTTCCAGGAACAGCTACGTATTATGCCTTGATTATGACAGTTTATACTTGGATTGCTAAAGGTGCATGGTTT---GCATTAGGTTATCCATATGACTTCATCGTTGTTCCAGTTTGGTTGCCCTCGGCAATGCTTATAGATTTGGCATATTGGGCAACGAAAAAGAATAAACACTCGCTTATACTGTTTGGCGGCGTATTGTGTGGAATGTCGTTACCATTATTTAATATGGTAAATCTGTTGACAGTGGCAGACCCACTTGAAACCGCATTCAAATATCCAAGACCCACATTACCACCATATATGACGCCAATAGAACCGCAGGTCGGAAAGTTCTACAATAGTCCGGTTGCGCTTGGTGCTGGTACTGGTGCTGTGTTGTCGGTCACTATGACTGCGTTGGGAGCTAAACTCAACACG
>NT-Alpha-1.1.2.1_OTU3_FJ517360
TGTACTCACTACTTGTTCATAGTAGTGGTGGCAGTCAACTCGACCTTGTTGACAATCAACGCGGGAGACTACATCTTCTATACTGACTGGATGTGGACATCATATGTGATATTTACACTATCACAATCATTGATGCTCGCAGTCGGTGCAGCATATTACCTTACGTTCACTGGTGTACCAGGAACGGCGACCTACTATGCACTGATAATGACAGTGTATACGTGGATTGCAAAAGGTGCGTGGTTC---TCGCTAGGCTATCCGTACAGCTTCATCGTTGTACCAGTGTGGATACCGTCGGCAATGCTGATGGATCTTGCATATTGGGCAACCAAGAGAAACAAACACATGTTGATCTTGGTCGGTGGTGTGCTGTGTGGAATGTCAATGTCAATGTTCAACATGATCAACTTGTTGACGATCGACGATCCGCTAGAGACTGCCTTCAAGTACCCAAGAACAACGTTGCCTCCATACATGACTCCGATAGAACCCCAAGTAGGGAAGTTCTACGATAGTCCTGTAGCATTGGGTGCAGGCGCTGGTGCAGTTCTGACAGTAACAATGACTGCATTGGGCTGCAAACTAACGACC
>NP-Alpha-2.2.2.1.1_OTU1_DQ148761
TGTACTCACTACCTATTCATAGTGGTAGTTGCAGTTAACTCAACTCTGTTAACAATTAACTCAGGAGACTATATCTTCTATACTGACTGGGCTTGGACATCATTCGTAGTTTTCTCTATCGCCAACACTTTGATGACGGTAGTCGGAGCTGTGTATTACATTACATTTACGGGTGTTCCTGGTACAGGCGCGTATTACGGCTTAATAATGCAGGTCTATACATGGGTCGCTAAAGTTGCATGGTTT---GCACTTGGTTATCCGGTGGATTTCATTGTTCATCCAATGTGGATTCCATCATGCATGTTATTGGATTTGGCATATTGGGCTACGAAGAAGAATAAGCACTCGCTGATATTCTTTGGTGGAGTTTTAGTGGGAATGTCAATGCCGCTCTTCAATATGGTACAATTGATGATGATTGCGGATCCGCTAGAAACTGCGTTCAAATATCCAAGACCAACGTTGCCTCCGTACATGACGCCGATAGAGCCGCAGGTCGGTAAGTTCTACAACAGCCCGGTAGCTTTGGGTGCTGGTGCAGGATCGGTTCTGTCAGTAACGTTTGCAGCATTGGGCTGTAAGCTCAATACC
>NS-Alpha-3.2.1.1.1.1.Incertae_sedis.1_OTU1_HQ202413
ACAACGCACTACCTGTTCATAGTGGTCGTTGCTGTCAACAGCACGCTACTGACCATCAACGCAGGTGACTACATCTTCTACACAGACTGGATGTGGACATCCTTCGTAGTATTCTCTGTCTCGCAGTCGACGATGCTCGCTGTGGGCGCAGTATACTACATGTTGTTCACAGGCGTACCAGGCACAGCCACATACTATGCAACCATCATGACCATCTACACATGGGTTGCAAAGGGTGCGTGGTTT---GCACTTGGCTACCCCTACGACTTCATCGTCGTGCCGGTGTGGATACCATCTGCAATGTTGTTGGACCTTACGTACTGGGCTACAAGACGCAACAAGCACGCTGCCATAATCATTGGCGGAACGCTGGTTGGCCTATCCTTCCCGCTGTTCAACATGGTCAACCTGTTGCTGGTCAGGGACCCGCTTGAAGTCGCATTCAAGTATCCTAGACCGACTCTGCCTGCGTACATGACGCCAATTGAACCTCAGGTAGGCAAGTTCTACAACTCGCCTGTCGCGCTAGGTTCTGGCGCTGGTGCAGTGCTAACGGTGCCCATGACGGCGTTGGGTGCGAAACTAAACACG
>NS-Epsilon-1_OTU4_JN183739
ACAACGCACTATCTATTCATAGTAGTTGTCGCTGTAAATAGTACATTATTAACTATCAATGCAGGTGACTATATCTTCTACACTGATTGGGCTTGGACTTCCTTTGTAGTCTTTTCCATTTCTCAGTCTACTATGCTTGTGGTAGGAGCTATATACTATATGCTTTTCACAGGAGTACCAGGAACAGCGACATATTATGCTACCATAATGACAATCTATACATGGGTTGCAAAAGGTGCATGGTTT---GCTTTAGGATATCCATATGACTTTATCGTAGTACCAGTTTGGATACCTTCGGCTATGTTATTGGACCTTACTTACTGGGCAACAAGAAGAAACAAACATGCTGCAATAATAATCGGCGGAACACTAGTAGGAATGTCATTACCAGTATTTAACATGATAAACTTGTTACTGGTCAAAGATCCATTAGAGATGGCATTCAAGTATCCTAGGCCGACGTTACCTCCATATATGACTCCGATTGAACCTCAGGTCGGTAAGTTCTATAACAGTCCAGTGGCGTTGGGTGCTGGAGCGGGTGCTGTACTTAGTGTGCCTATAGCTGCACTAGGTGCGAAACTAAATACT
>NP-Zeta-Incertae_sedis.2_OTU1_JF924292
TGTACTCATTACCTGTTCATGGTAGTGGTTGCAGTTAACTCTACACTTCTGACAATTAATGCTGGAGATTATATCTTCTACACTGATTGGGCCTGGACATCGTTTGTAATATTCTCATTATCGCAAACGTTAATGCTTGCTGTAGGTGCAGCATATTATCTGACATTTACAGGAGTTCCGGGAACAGCTACTTACTACGGCTTGATTATGACAGTATATACATGGGTTGCTAAAGGTGCATGGTTT---GCATTAGGTTATCCATACGACTTCATTGTTGTACCAGTTTGGTTACCATCAGCGATGTTAATCGATTTGGCCTATTGGGCAACGAAGAAGAATAAACATTCGTTGATACTGTTTGGCGGAGTATTGTGTGGAATGTCATTGCCATTATTCAATATGGTTAATCTCATTACAGTGGCAGATCCACTGGAAACTGCATTCAAATATCCAAGACCGACATTGCCACCATACATGACTCCTATAGAACCGCAGGTCGGAAAGTTCTATAATAGTCCCGTAGCCCTAGGAGCAGGCGCAGGCGCAGTCCTGGGTTGTACCTTCATGGCATTAGGATGTAAGCTCACCACG
>NP-Delta-2.3.2.3_OTU7_JQ864798
TGTACTCACTACCTATTCATAGTAGTGGTTGCAGTAAACTCAACTCTACTAACTATCAATGCTGGTGACTATATTTTCTACACTGATTGGGCCTGGACATCATTTGTAGTATTTTCAATCTCACAAACACTAATGCTTGCTGTGGGTGCGGCATACTATCTAACTTTCACAGGTGTCCCAGGAACCGCAACATACTACGCCTTAATCATGACGGTGTATACTTGGGTGGCCAAAGGTGCATGGTTT---GCACTAGGATATCCATATGACTTTATTGTGACACCAGTTTGGATTCCATCTGCAATGTTGATGGACTTGGCTTACTGGGCTACAAAAAAGAACAAGCACTCTCTGATTCTGTTTGGCGGTGTATTGGTAGGAATGTCATTACCACTGTTCAACATGGTTAATCTGATAACTGTAGCAGACCCACTAGAGACAGCATTCAAGTATCCAAGACCTACATTACCTCCCTACATGACGCCGATAGAACCGCAGGTCGGAGAGTTCTATAACAGTCCGGTCGCGTTAGGTGCTGGAGCAGGTGCTGTATTGTCTGTAACGTTTACGGCGTTAGGATGTAAACTGACTACT
>NP-Gamma-1_OTU2_JF924049
TGTACGCACTACTTGTTCATAGTAGTTGTCGGAGTAAACTCGACCTTGTTAACAATTAACGCAGGAGATTACATCTTCTATACTGATTGGGCTTGGACTTCGTTTACGGTATTCTCTATATCGCAAACTTTGATGTTAACCGTCGGAGCATGTTATTATCTAACATTCACTGGCGTTCCGGGAACAGCCACGTATTATGGGTTAATTATGACAGTATACACATGGGTAGCAAAAGGCGCATGGTTC---GCACTTGGATATCCATATGACTTTATTGTTACTCCAGTATGGTTACCTTCAGCAATGCTGTTGGACTTAGCATATTGGGCAACAAAGAGAAACAAGCACTCGTTGATTCTATTTGGCGGTGTGTTAGTTGGAATGTCATTGCCACTGTTTAACATGGTCAACTTGATTACGGTCGCAGACCCACTAGAAACGGCATTCAAATATCCAAGACCGACATTGCCACCATACATGACCCCGATAGAACCGCAAGTAGGTAAGTTCTATAACAGTCCAGTTGCACTGGGTGCGGGTGCTGGTGCAGTATTGGCATGTACGTTTGCGGCATTAGGTTGTAAACTTAATACT
>NS-Gamma-2.2.1.Incertae_sedis.1_OTU2_JX427126
ACAACGCACTATCTATTCATAGTTGTAGTTGCCGTAAATAGCACGCTACTAACAATTAATGCAGGAGACTATATATTCTACACTGACTGGGCATGGACTTCGTTCGTAGTATTTTCGATCTCACAATCCACCATGCTTGCAGTAGGAGCGATATACTATATGCTCTTTACAGGAGTTCCAGGAACCGCCACATATTATGCAACAATTATGACAATCTATACATGGGTTGCAAAAGGTGCATGGTTT---GGATTAGGATATCCATATGGCTTCATAGTAACGCCAGTATGGATACCGTCAGCAATGCTATTAGATCTTACATACTGGGCCACAAGACGCAACAAGCATGCTGCCATAATTATCGGCGGAACTTTGATAGGTCTATCACTGCCATTGTTTAACATGATAAACCTATTGACGGTACCGGACCCACTGGAATCGGCTTTTAAGTATCCTAGACCCACACTTCCTCCATATATGACACCTATTGAGCCCCAGGTTGGTAAGTTCTACAATAGCCCTGTAGCGTTAGGTTCTGGTGCAGGCGCGGTGCTGACTGTGCCAATAGCGGCTCTAGGTGCTAAATTAAACACG
>NS-Zeta-2_OTU4_JQ345901
ACAACTCACTATTTGTTCATAGTTGTTGTTGCAGTTAACAGTACGTTGCTTACAATCAACGCAGGAGATTACATCTTCTATACTGACTGGGCGTGGACATCATTTGTCGTATTTTCGATTTCTCAATCCACAATGCTTGTGGTTGGAGCTATATACTATATGTTGTTTACAGGCGTTCCGGGTACTGCTACGTATTATGCAACTATAATGACTATATATACATGGGTTGCCAAAGGTGCATGGTTT---GCATTGGGATATCCATACGACTTTGTTGTGGTTCCTGTTTGGATACCATCGGCGATGTTGTTGGATTTGGCGTACTGGGCAACAAGGAGAAACAAACACGCGGCTATATTAATTGGTGGTGTGTTGGTAGGAATGTCGCTACCACTATTTAATATGATCAACTTGTTGTTGGTTGCTGATCCCTTGGAAATGGCATTCAAGTATCCAAGACCCACTTTACCACCATACATGACTCCAATCGAACCTCAGGTAGGTAAGTTCTATAATAGTCCTGTTGCGCTAGGGGCCGGTGCGGGAGCTGTGCTATGTGTTCCTATAGCGGCATTGGGTGCAAAACTCAATACC
>NP-Delta-2.3.1.1_OTU21_EU885593
TGTACTCACTACTTGTTCATAGTAGTAGTTGCAGTAAACTCAACTCTGCTTACAATTAATGCTGGAGACTATATTTTCTACACTGATTGGGCATGGACATCATTTGTTGTATTCTCAATTTCTCAAACTCTAATGTTAACGGTAGGTGCCGTATACTATCTAACGTTTACAGGAGTTGTGGGAACAGCGACGTACTATGGGTTAATTATGACAGTCTATACGTGGATTGCCAAAGGCGCATGGTTT---TCACTTGGTTATCCATATGACTTTATTGTTACACCAGTATGGATACCATCGGCGATATTATTAGATTTGGCGTATTGGGCGACAAAGAAGAACAAGCACTCGCTGATACTGTTTGGCGGAGTTCTGGTAGGAATGTCATTACCGCTGTTTAACATGGTAAATCTCTTGACTATAGCAGATCCACTAGAGACTGCATTCAAGTATCCAAGACCAACGTTGCCACCATACATGACACCGATAGAACCGCAGGTCGGAAAGTTCTATAACAGTCCGGTCGCGCTTGGCGCAGGAGCGGGAGCTGTCTTGGCAGTTACGTTTGCCGCGCTAGGATGTAAATTGACTACG
>NS-Alpha-3.2.1.2_OTU3_GQ226073
ACTACCCACTACTTATTCATAGTAGTGGTTGCTGTCAACAGCACGCTGCTAACCATCAACGCAGGAGACTACATATTCTACACAGACTGGATGTGGACCTCCTTCGTAGTATTCTCCATCTCGCAGTCAACGATGCTTGCGGTTGGAGCCATATACTACATGCTCTTCACAGGAGTTCCAGGAACAGCCACATACTACGCCACAATCATGACCATCTACACATGGGTTGCAAAGGGTGCATGGTTC---GCACTAGGCTATCCGTACGACTTCATCGTTGTGCCAGTGTGGATCCCATCGGCAATGCTTATGGACCTAGCGTACTGGGCTACAAGACGCAACAAACACGCTGCCATACTCATAGGTGGTAGCTTGGTTGGCCTGTCACTACCGTTGTTCAACATGGTCAACTTGCTGCTTGTAAGAGACCCACTCGAAGTGGCCTTCAAGTATCCAAGACCGACATTGCCGGCGTACATGACACCAATAGAACCCCAGGTAGGTAAGTTCTACAACAGTCCTGTAGCTCTAGGGTCGGGTGCAGGAGCAGTGCTGACAGTACCCATAGCAGCGTTGGGAGCAAAACTCAACACC
>NS-Alpha-1_OTU1_HQ215926
ACAACGCACTATCTTTTCATTGTCGTTGTTGCCGTCAACAGTACCTTGCTGACCATCAATGCAGGAGATTACATCTTCTACACTGACTGGGCATGGACCTCATTCGTCGTATTCTCAATCGGTCAGTCCACGATGCTTGCAGTGGGAGCAATATACTACATGCTCTTTACTGGAGTTCCTGGAACTGCAACATACTATGCAACCATTATGACCATCTATACTTGGGTGGCAAAGGGAGCATGGTTT---GCGCTGGGATACCCGTATGACTTCGTTGTCACTCCAGTCTGGATTCCATCAGCAATGCTGTTAGACCTCACGTACTGGGCAACAAGGCGAAACAAGCACGCAGCCATTATTATAGGCGGAACCCTAGTTGGACTTTCATTCCCGTTGTTCAACATGGTCAATCTGCTACTCGTTCGAGATCCTCTCGAAGTCGCCTTCAAGTATCCAAGGCCGACGCTACCAGCATACATGACCCCGATTGAGCCCCAGGTGGGTAAATTCTACAATAGTCCTGTTGCCTTAGGGTCAGGTGCAGGAGCAGTGCTGACAGTGCCTATAGCTGCGTTAGGTGCGAAGCTTAACACG
>NS-Gamma-2.3.2.1_OTU4_EU553413
ACAACCCACTATCTGTTCATTGTTGTAGTTGCTGTCAACAGCACTCTGCTGACAATTAATTCAGGAGACTACATATTCTACACTGACTGGGCATGGACATCCTTTGTAGTATTCTCCATAGCACAATCGACCATGCTATGTGTAGGAGCTGTGTATTACTTGCTCTTCACAGGAGTACCAGGAACAGCTACATATTATGCAACGATCATGACCATCTATACATGGGTTGCAAAAGGTGCGTGGTTT---GCTTTGGGATACCCCTATGACTTCATTGTAGTACCAGTGTGGATACCTTCGGCTATGTTGTTAGATCTCACGTATTGGGCTACGAGACGCAATAAGCACATGCTTATACTAGTCGGAGGTACGTTATGTGGTCTATCACTTCCGTTGTTCAACATGATCAACCTGTTGTTGGTACGAGACCCGCTAGAAGTTGCATTCAAGTATCCTAGACCCACATTGCCACCTTACATGACGCCAATAGAACCTCAGGTCGGAAAATTCTACAACAGTCCAGTAGCGTTGGGTTCAGGAGCCTGTGCAGTGCTAACGGTTCCTACAGCAGCACTAGGTGCTAAACTAAACACG
>NS-Delta-2.2.2_OTU2_KJ496888
ACGACACACTACTTGTTTATAGTAGTAGTTGCTGTTAATAGCACCTTACTTACTATCAATGCAGGAGACTACATTTTCTACACCGACTGGGCGTGGACATCATTCGTAGTATTTTCAATATCCCAATCAACTATGCTTACAGTGGGAGCAATATACTACATGCTTTTCACGGGTGTTCCAGGAACTGCTACGTATTACGCGACAATTATGACAATCTACACTTGGGTGGCAAAGGGTGCATGGTTT---GCATTGGGATATCCATATGACTTCATCGTAACTCCGGTCTGGATACCTTCTGCTATGCTCTTAGATCTTACTTACTGGGCCACTAGAAGAAACAAGCACGCGACAATACTCATCGGTGGGAGCTTGGTCGGACTTTCATTGCCAATCTTCAACATGATCAATCTGTTGTTGGTCAGAGATCCCTTAGAGATGGCATTCAAGTATCCAAGACCTACATTGCCTCCATACATGACTCCGATAGAACCCCAGGTAGGAAAGTTCTACAATAGTCCCGTAGCGTTAGGTTCAGGTGCAGGAGCAGTACTTACAGTTCCGATAGCAGCATTGGGCGCAAAACTCAACACG
>NT-Alpha_OTU5_JN179508
TGTACTCACTACTTGTTTATAGTAGTGGTAGCAGTCAACTCTACCTTGTTGACCATCAATGCCGGAGACTACATATTCTATACTGATTGGGCATGGACATCATTTGTGGTATTTTCAATATCACAGACACTCATGCTTGCAGTCGGTGCTGCGTATTACCTTACATTCACTGGAGTTCCAGGAACTGCAACTTACTATGCACTAATAATGACAGTGTATACGTGGATTGCAAAAGGAGCGTGGTTC---TCACTAGGATATCCATATAGCTTCATAGTTGTACCAGTTTGGATTCCATCTGCAATGTTGATGGATTTAGTTTATTGGGCAACAAAGAAGAACAAACACTCTCTCATTCTAATGGGTGGTGTGCTTTGTGGAATGTCTCTGCCATTGTTCAATATGATCAACCTCATAACTATAGACGATCCGCTAGAGACTGCATTCAAATATCCAAGAACTACATTGCCTCCATACATGACTCCAATAGAACCGCAAGTCGGAAAGTTCTATGATAGTCCGGTCGCGCTAGGTGCTGGTGCCGGTGCTGTCCTGTCAGTTACAATGACGGCTTTAGGCTGCAAATTGACAACG
