# Supplementary material for: The Evolution Pathway of Ammonia-Oxidizing Archaea Shaped by Major Geological Events
Source: Mol Biol Evol. 2021 May 16;38(9):3637–48. doi: 10.1093/molbev/msab129 (PMC8382903; doi:10.1093/molbev/msab129)
Supplement: msab129_Supplementary_Data [file msab129_supplementary_data.zip › S5_Data.txt]

(((((NT-Beta_OTU9_KM116976:0.07661134115332954300,(NT-Beta_OTU3_HQ888892:0.13264452671991969000,NT-Beta_OTU5_KJ864008:0.05569018556661014400):0.04323336176682075800):0.00997191335800300980,((NT-Alpha_OTU12_EU852682:0.11535970531755341000,(NT-Alpha_OTU5_JN179508:0.06242781270965655500,(((NT-Alpha-1.1.1.1.Incertae_sedis_OTU2_JN179760:0.08655200812902257000,((NT-Alpha-1.1.1.1.2_OTU1_JQ312227:0.08374105710499109300,NT-Alpha-1.1.1.1.3.2.Incertae_sedis_OTU2_JN179805:0.08042965310750852000):0.00849682190098154970,(NT-Alpha-1.1.1.1.1_OTU2_DQ148780:0.08422115409610306200,NT-Alpha-1.1.1.1.3.1_OTU1_GQ142536:0.10292776926928041000):0.01212158858531857400):0.01914600409686138500):0.00894236976906288490,(((NT-Alpha-1.1.2.2_OTU1_HQ896041:0.14037566575387919000,NT-Alpha-1.1.2.2_OTU4_HQ896058:0.03299660614619475500):0.06800192805993579600,NT-Alpha-1.1.2.1_OTU3_FJ517360:0.08017925926731971100):0.05951625254000363100,NT-Alpha-1.1_OTU2_KM117133:0.07804697372252185400):0.02516205648758156400):0.03447778561056449200,NT-Alpha-1_OTU1_JF520877:0.06447121665351801500):0.13491759576828966000):0.08392698719238384000):0.05449618414525773300,(NT-Gamma_OTU1_HM637851:0.09270187675062660500,NT-Gamma_OTU9_KJ152899:0.07847340769224894800):0.03363197956644098400):0.00809882856594512130):0.11598378398141949000,((NT_NP-Incertae_sedis-1_OTU2_JX537619:0.11350456910626888000,NT_NP-Incertae_sedis-2_OTU2_FJ888623:0.12195364312825033000):0.04293411805763776300,((((((NP-Theta-2.1.1_OTU3_JF924014:0.12523883539553873000,(NP-Theta_OTU1_JX537659:0.10818715126218652000,NP-Delta-2.2.1_OTU1_JX537611:0.09205405710793898600):0.05142634655436953400):0.02531571629654248700,NP-Theta-2.1_OTU1_JF924628:0.09700655743686906200):0.01691675874002843800,(NP-Theta-2.1.2_OTU1_JQ886279:0.16693882746769878000,((NP-Delta-2.2.2_OTU1_EU885612:0.15480514554914754000,((NP-Delta-2.2.1_OTU5_KF178061:0.12391381229322727000,NP-Theta-2.2.2.1_OTU9_KF178070:0.08049992347491380400):0.01417611013656018700,NP-Theta-2.2.2.2_OTU2_JF924629:0.08349432094202705000):0.01760051908654388200):0.03182429984463857500,(NP-Theta-2.2.1_OTU3_KF178207:0.15312496627316655000,NP-Theta-2.2.2.1_OTU3_AB936823:0.07791863039019471200):0.01691518605524368000):0.01530934211329229900):0.01865590186007066700):0.02270312049352401700,NP-Theta-1.1_OTU1_EU885596:0.20951014573992019000):0.02150641787311962200,((NP-Epsilon-Incertae_sedis_OTU2_GU811360:0.12035334733083906000,NP-Epsilon-Incertae_sedis_OTU1_GU811346:0.10995637627008389000):0.07406516388756886900,((((NP-Theta-4.1_OTU2_FJ230207:0.09603896765554799400,((NP-Theta-4.1.Incertae_sedis_OTU1_JF715904:0.19151409137716474000,NP-Theta-4.1.Incertae_sedis_OTU2_HQ877763:0.12036612828279208000):0.21272546440415363000,(NP-Theta-4.1.1_OTU3_KF954379:0.61369152792935944000,NP-Theta-4.1_OTU1_GQ485788:0.07451341275105474700):0.01949757483067672900):0.07857094221557076000):0.09865143842101221900,NP-Theta-4_OTU1_JF715674:0.08531145702889185400):0.07555663668872408800,((NP-Theta-2.3_OTU10_KJ778396:0.10067953592261107000,(NP-Theta-3_OTU2_GU811441:0.05828016738909571500,(NP-Gamma-1_OTU2_JF924049:0.08920026601072117400,(((NP-Gamma-1.1_OTU1_DP000238:0.28601736533994715000,NP-Gamma-1.1_OTU3_EU049836:0.21450499037493687000):0.08066346200677340600,NP-Gamma-1.2_OTU3_EU125516:0.03316383369148700300):0.08339663843558352300,NP-Gamma-1_OTU1_GU811265:0.06898156697283341900):0.01993481874514996300):0.06329266210878914400):0.02379568118769735300):0.02003165382843407800,(((NP-Gamma-2.2.1_OTU1_JQ750576:0.17990050528207829000,(NP-Gamma-2.2.1.2_OTU4_GQ331527:0.10586510047012304000,(NP-Gamma-2.2.1.1_OTU5_JF743004:0.02448044972492899000,NP-Gamma-2.2.1.1_OTU1_GQ331394:0.15439470990665591000):0.07910474891667775000):0.05141122834959397500):0.04953235966732558200,(((NP-Beta_OTU8_KF438251:0.13771655994723395000,NP-Beta_OTU5_JQ864794:0.10573308555923269000):0.05760159367361046600,NP-Beta_OTU10_JQ345836:0.08799677977350624200):0.07543107408248822500,((((NP-Theta-4.2_OTU7_EU049838:0.05746772803923451400,(NP-Theta-4.2_OTU8_GQ485791:0.09786286172704264400,(NP-Theta-4.2_OTU4_GQ485687:0.10939986935300319000,NP-Theta-4.2_OTU3_GU216236:0.08073051493601900200):0.04381307169470815400):0.01825711473619074500):0.18924373716206336000,NP-Gamma-1.1_OTU2_EU049840:0.14520120755367716000):0.04805966412140599800,NP-Theta-4.2_OTU9_EU197139:0.17309697692302914000):0.03210952585028006800,NP-Gamma-2.2.4.1_OTU4_JF924252:0.15745436369135254000):0.02873073263967651800):0.02403153677842068500):0.02057914353713192000,((NP-Gamma-2.2_OTU3_DQ148614:0.04709367559550579200,((((((NP-Alpha-2.2.4_OTU10_KC735478:0.11321621023939733000,(((NP-Alpha-2.2.2.Incertae_sedis_OTU2_JF924798:0.18429473089304518000,(NP-Alpha-2.2.2_OTU1_HM589852:0.15152138885580269000,((NP-Alpha-2.2.2.1.1.2_OTU3_EU886033:0.12254766582350406000,((NP-Alpha-2.2.2.1.1.3.2_OTU6_KF512375:0.07414213055343862900,NP-Alpha-2.2.2.1.1_OTU1_DQ148761:0.12255736530481809000):0.01388373812814604400,NP-Alpha-2.2.2.1.1.1_OTU5_GU360764:0.16843363900850389000):0.01248414405881798400):0.05358869722478871300,(NP-Alpha-2.2.2.1.2.1_OTU8_KC857523:0.12156862662807758000,(NP-Alpha-2.2.2.1.2.2_OTU6_GU360832:0.12497710250508132000,NP-Alpha-2.2.2.1.2.4_OTU2_FJ888610:0.05718161177098331900):0.00635068426375485270):0.02074312789894120300):0.22240906499400148000):0.04578567819783522400):0.04993101754904978600,NP-Alpha-2.2.1_OTU2_JF924038:0.13849973249617395000):0.04315140757509525900,(NP-Alpha-2.2.3.1_OTU1_JF924216:0.14892967875308269000,NP-Alpha-2.2.4_OTU5_FJ601548:0.09220469717039567200):0.01556564498981180000):0.02057419764655136700):0.02389785644835688800,((NP-Alpha-2.1_OTU2_JF924187:0.20676814875009256000,NP-Alpha-2.1_OTU1_GQ863199:0.07384438012911956300):0.05488145968571550600,NP-Alpha-2.1_OTU3_JF924139:0.05788912341542870600):0.11978506542952276000):0.02817826873987002200,NP-Alpha-1_OTU7_EU025140:0.20383544405968204000):0.06859204386970292600,NP-Gamma-2.2.4.1_OTU11_JF924560:0.07133495549194456000):0.06709147112509319900,((NP-Gamma-2.2.2.1_OTU4_JX537517:0.08423575746734278400,NP-Gamma-2.2.2.1_OTU3_KJ778506:0.08943230272351306000):0.02962034152188089400,(NP-Gamma-2.2.2.Incertae_sedis_OTU2_KJ509790:0.08452421249600013100,NP-Gamma-2.2.2.2.2_OTU6_KC112505:0.08342169866065617100):0.00673840484174045760):0.04207855569137000000):0.00438918804436690380,(((NP-Theta-Incertae_sedis_OTU1_HM345609:0.11920476674850902000,NP-Gamma-2.2.5.1_OTU1_JX305919:0.06202901204064269900):0.05326830115560188300,NP-Gamma-2.2.1.Incertae_sedis_OTU1_DQ501061:0.09190633026577314800):0.01364639464576092700,((NP-Gamma-2.2.5.2_OTU4_KF618761:0.10100994763727221000,NP-Gamma-2.2.5_OTU7_KF856996:0.06572860058914285800):0.02579292582322796600,NP-Gamma-2.2.5_OTU8_EU925362:0.10256639159494958000):0.02151343444112486700):0.02229829366581665200):0.00634615016964942220):0.01700216494703472900,(NP-Gamma-2.1_OTU3_JF430562:0.15455012115639019000,((NP-Gamma-2.2.4.1_OTU7_HM589837:0.10818947315670888000,(((NP-Gamma-2.1.1_OTU4_KJ526768:0.06500724647237408900,NP-Gamma-2.1.1_OTU2_KJ526759:0.12320465202730399000):0.15387894277594333000,((NP-Gamma-2.1.3.2.1_OTU1_KC293197:0.15079708573254125000,(NP-Gamma-2.1.3.2.2.1_OTU1_KF512361:0.09793036501438477600,(NP-Gamma-2.1.3.2.3.1_OTU1_KJ509749:0.07298734861558137100,NP-Gamma-2.1.3.2.Incertae_sedis_OTU1_JN183790:0.09548487225371479800):0.02557085350137350600):0.00546245240284828470):0.01241021685624838100,NP-Gamma-2.1_OTU6_JN177532:0.07189612796744475300):0.01705326915395452600):0.02123086016654510500,NP-Gamma-2.1_OTU1_EU049837:0.17014489821114875000):0.00919466760868551880):0.01097115204160440400,(NP-Gamma-3_OTU3_GU270242:0.10314332941397232000,NP-Gamma-2.1.2_OTU4_AB583394:0.09092864782668708100):0.02583325790172972100):0.01061653115461281600):0.01658497192372247000):0.02600531879941138700):0.02446608631690759900):0.01308526741435537200):0.02241531671715571100,((((((NP-Eta-1.1_OTU2_JQ403856:0.03781878095380764000,(NP-Eta-1.1.2_OTU4_GQ414591:0.12680697707892341000,NP-Eta-1.1.1.2_OTU5_HQ645846:0.12256434781501008000):0.01490018170095441800):0.06512022496409250500,((NP-Eta-1.2.1_OTU1_EU667925:0.10628279607025620000,NP-Eta-1.2.1_OTU12_JQ403764:0.08304194102409845300):0.04724608384675008100,(((((NP-Eta-1.2.2.1_OTU5_EU553420:0.09133723878223716500,(NP-Eta-1.2.2.1_OTU3_AB649217:0.07719716932116672800,NP-Eta-1.2.2.1_OTU1_EU197140:0.08720337985318064900):0.02721040974471840600):0.01996637389446510200,(NP-Eta-1.2.2.Incertae_sedis.1_OTU1_JX311741:0.14956931754740657000,NP-Eta-1.2.2.Incertae_sedis.1_OTU2_KJ152872:0.05154389601725750000):0.04310194002611182600):0.01431771881959806300,NP-Eta-1.2.2.2_OTU1_EU553410:0.07769421704055554100):0.02122627072138054100,NP-Eta-1.2.2.Incertae_sedis.2_OTU1_EU553476:0.10204101453122785000):0.02483666273806010500,NP-Eta-1.2_OTU1_JQ403954:0.08296344427889497400):0.02880694870132514600):0.05002141552258636300):0.12916800401957546000,(NP-Eta-2_OTU4_JQ312231:0.08140502700322165000,NP-Eta-2_OTU2_JX311744:0.07947908883264742700):0.03582930413564710400):0.03321698673170266800,(NP-Zeta_OTU1_JX537498:0.09351503209821514200,((NP-Zeta-2_OTU6_JN177518:0.10229147161897224000,(NP-Zeta-2_OTU2_JF715755:0.15228199163833450000,NP-Zeta-2_OTU4_JF715908:0.03939132542026072000):0.03692021521385738200):0.08910259265874394300,(NP-Zeta-1_OTU5_JF924612:0.18380169672383626000,NP-Zeta-Incertae_sedis.1_OTU2_JX537592:0.13706553615641212000):0.03527420665516811700):0.01095580580019439200):0.02503706780101383800):0.00924367825081058750,(NP-Zeta-Incertae_sedis.2_OTU1_JF924292:0.13056911412206706000,NP-Zeta-Incertae_sedis.2_OTU2_JF924714:0.15631015617360500000):0.10180953721238196000):0.01562796934559117200,(NP-Epsilon-3_OTU3_KF512327:0.13905231688964734000,((NP-Epsilon-2.2_OTU6_FJ799203:0.11736854306650608000,NP-Epsilon-2.1_OTU2_EU025141:0.05843262381487592700):0.07724962575939697800,(((NP-Epsilon-1_OTU3_EU049835:0.11018840708171135000,NP-Epsilon-1_OTU5_GQ485752:0.07648416565992909000):0.04480877118522633800,NP-Epsilon-1_OTU6_JF924163:0.06023058068929900600):0.02755378842143794600,NP-Epsilon-1_OTU7_JN183738:0.07985549947411065000):0.23763932144650760000):0.02246989368125606300):0.04272422242823647300):0.02005530591956993300):0.01647094386056532900):0.01865774650834936200):0.02085928763613907600,((((NP-Delta-1.1.1_OTU3_AB827247:0.11956465125370290000,NP-Delta-1.Incertae_sedis.1_OTU2_JF924025:0.05988939739668750600):0.06959066947745842800,NP-Delta-2.1.1_OTU4_JF715723:0.12962076513515119000):0.03095367563361820300,((NP-Delta-2.1.2_OTU4_EU099948:0.08792155806201429300,NP-Delta-2.1.2_OTU6_JF924241:0.08221902507380025900):0.02085041704019227600,NP-Delta-2.1.2_OTU7_FJ227777:0.08080885371471612000):0.03373104584250748900):0.03582145674911402900,(((NP-Delta-2.3.2.3_OTU6_JF715718:0.11797775739092091000,NP-Delta-2.3.2.3_OTU7_JQ864798:0.13935505067449941000):0.05130552132985506700,(NP-Delta-2.3.1_OTU1_JQ864783:0.16037795744628569000,((NP-Delta-2.3.1.1_OTU21_EU885593:0.07050288291099807100,(NP-Delta-2.3.1.1_OTU6_JF924571:0.06519902464759432000,NP-Delta-2.3.1.1_OTU9_JF924747:0.13403775400738799000):0.04047585012216021300):0.02920685603680106900,NP-Delta-2.3.1.2_OTU3_JN934415:0.07625311994344043100):0.02604924600880548900):0.04658458253326872000):0.01643190809928379500,((NP-Delta-2.3.2.1_OTU1_KF438599:0.14400858049054507000,NP-Delta-2.3.2.1_OTU4_JX537534:0.06035978817763341200):0.08521169738456209300,(NP-Delta-2.3.2.2_OTU1_JQ358988:0.16042885837554219000,NP-Delta-2.2.Incertae_sedis_OTU1_JF924031:0.09517688746672943500):0.00615266668133106730):0.01691479093475870000):0.00741299744479292050):0.03108918296119642100):0.04834466396161952300):0.03409332492580316500):0.24783719304210428000,(((NS-Epsilon-1_OTU4_JN183739:0.12763353949861608000,(NS-Epsilon-2.1_OTU2_JF430554:0.15163893333151346000,(NS-Epsilon-2.2_OTU4_EU650954:0.10708658589320615000,NS-Epsilon-2.2_OTU7_KJ081253:0.06050438112912986900):0.04556372494268056500):0.06744441767975786800):0.07323063641936390600,(((((NS-Gamma-2.1.1_OTU1_EU672273:0.08615387693313715500,(NS-Gamma-2.1.1_OTU6_KJ859235:0.05463515585999709200,(NS-Gamma-2.1_OTU1_JX010789:0.08289260895747015100,(NS-Gamma-2.1.2.2_OTU1_EU671173:0.11293329845386510000,(NS-Gamma-2.1.2_OTU1_EU885633:0.08407432866480442400,NS-Gamma-2.1.2.1_OTU3_GQ863091:0.08955815930060588600):0.02092874861474146000):0.00607321919121314200):0.03426220857948810600):0.04114309569727817000):0.14652564991027231000,(((NS-Gamma-2.2.2_OTU2_EU885638:0.13870017700459764000,NS-Gamma-2.2.3_OTU5_JN180057:0.08126567854599804600):0.01748805864805944400,(NS-Gamma-2.2.1.Incertae_sedis.2_OTU1_DQ501058:0.07884604518132618000,NS-Gamma-2.2.1.Incertae_sedis.1_OTU2_JX427126:0.09883422629020731400):0.05949014896254820100):0.05892958490453550200,((((NS-Gamma-2.3.2.3_OTU2_JN180027:0.07835794890866769300,NS-Gamma-2.3.2.2_OTU2_JX885427:0.11206462248722573000):0.03330508199629139000,(NS-Gamma-2.3.2.1_OTU3_AB545961:0.08495940781797908800,NS-Gamma-2.3.2.1_OTU4_EU553413:0.10859609467653517000):0.03954817093978838000):0.05484174777942620000,NS-Gamma-2.3.1_OTU4_KJ081267:0.20672284439775881000):0.09173081377337441400,(NS-Gamma-2.3_OTU1_HM113517:0.19432353270198180000,(NS-Gamma-2.3.Incertae_sedis_OTU2_KC469623:0.20109832957197366000,NS-Gamma-2.3_OTU2_KC962894:0.08133187406773305400):0.04036056167275773500):0.00770352453465351220):0.02247866270236073500):0.03734661169100025200):0.02615783841681822800,(NS-Gamma-1.1_OTU3_HM803694:0.14406237174640926000,NS-Gamma-1.2_OTU1_EU671146:0.08062151362546053600):0.11613508232811721000):0.04571040946039197500,(((NS-Delta-2.1_OTU7_AB353484:0.05261490895256166300,NS-Delta-2.1_OTU1_AB353479:0.13715506560510360000):0.05282107384114966700,((NS-Delta-2.2.2_OTU2_KJ496888:0.09504603207322436000,NS-Delta-2.2.1_OTU4_EU671116:0.11472383949547160000):0.01666439529780320100,NS-Delta-2_OTU1_EU885653:0.13421678948930502000):0.02002386005439785500):0.13413047367732514000,(((NS-Beta-2.2_OTU5_KC735407:0.06950190888238526300,(NS-Beta-2.1_OTU2_AB918819:0.07859906427627458300,NS-Beta-2_OTU5_KJ158485:0.13273081987078481000):0.02654229469348150900):0.14862891379639803000,(NS-Beta-1_OTU14_JF430559:0.13065298558011371000,((NS-Beta-1.1_OTU2_GQ863164:0.06832231445577927100,NS-Beta-1.2_OTU1_KF668746:0.10846894823889029000):0.05398827739026065800,NS-Beta-1_OTU12_FJ853253:0.05394543528502228300):0.03864858195270090600):0.19837253914693337000):0.05762056992873171300,(((NS-Delta-1.1.2.1_OTU9_KF668799:0.08848870213360628100,(NS-Delta-1.1.2.1_OTU8_HQ538545:0.11010808615108175000,(NS-Delta-1.1.2.2_OTU1_HM346033:0.04866241563835860300,(NS-Delta-1.1.1_OTU1_GQ863119:0.09220298272711996400,NS-Delta-1.2.1_OTU2_HQ007756:0.07842609139486989000):0.03004293344245764100):0.02320333934754733800):0.02510425451875886500):0.10164987514421056000,NS-Delta-1_OTU11_KJ158577:0.07422857019739054200):0.07838248618410168000,((NS-Alpha-1_OTU7_JN179951:0.07669183564686560300,NS-Alpha-1_OTU1_HQ215926:0.11580325568623222000):0.10142066612574434000,(((NS-Alpha-3.3.1_OTU3_KF179421:0.11337183182619882000,(NS-Alpha-3.3.2_OTU1_JX305890:0.08274790969673244400,NS-Alpha-3.3.2_OTU3_KC773888:0.08198405758068071100):0.04148355913430469600):0.02065332916561471400,(((((NS-Alpha-3.2.2_OTU7_KF877801:0.07380143254424714700,(NS-Alpha-3.2.2_OTU5_KF853588:0.08694818367323342600,NS-Alpha-3.2.2_OTU2_FJ601575:0.12546921265636699000):0.02458560412980683900):0.05679307312561018100,NS-Alpha-3.2.4_OTU2_KF018518:0.06008495089904623100):0.02266324036915845500,(NS-Alpha-3.2.3_OTU4_JX427187:0.07921298781556968000,((NS-Alpha-3.2.3.1.1_OTU3_JN179941:0.16736378530252385000,NS-Alpha-3.2.3.1.1_OTU10_JN787000:0.10794043605042039000):0.01723260187130222500,((((NS-Alpha-3.2.1.2_OTU3_GQ226073:0.09182359797865735600,NS-Alpha-3.2.1.2_OTU2_JQ320511:0.10393481140759767000):0.07858796033440751400,(NS-Alpha-3.2.3.1.3_OTU2_KF041570:0.07775926395901329400,(((NS-Alpha-3.2.1.1.1.2_OTU1_KC801463:0.10149169341136408000,(NS-Alpha-3.2.1.1.1.1.3_OTU3_KF668700:0.08022174106442024600,(NS-Alpha-3.2.1.1.1.1.Incertae_sedis.1_OTU1_HQ202413:0.08671779454085631900,(NS-Alpha-3.2.1.1.1.1.1.2_OTU2_LK055904:0.12582088429133961000,NS-Alpha-3.2.1.1.1.1.1.1_OTU1_JF935464:0.05419839081341607700):0.04491582836226389700):0.01446562559644835400):0.01084619947537706100):0.02300150970922160800,((NS-Alpha-3.2.1.1.2_OTU4_GQ142840:0.18259563740697682000,NS-Alpha-3.2.1.1_OTU2_JQ403855:0.05206597747235147700):0.01517017711376038100,NS-Alpha-3.2.1.1.2_OTU2_KJ433501:0.09585002194677458300):0.02096705261709539600):0.02351793246108062300,NS-Alpha-3.2.1.1_OTU4_KM030724:0.10830147209739840000):0.05180802763499242600):0.02431147558508178800):0.02381208613548731500,NS-Alpha-3.2.3.1.6.1_OTU2_KF179395:0.09750203707077184600):0.01260532559597717600,NS-Alpha-3.2.3.1.4.1_OTU2_KF668683:0.09953649318431120900):0.00762121606760537280):0.01779586984696274200):0.03374427269036568000):0.03092653462721633300,(NS-Alpha-3.2_OTU3_KJ859352:0.14418032198415942000,NS-Alpha-3.2_OTU2_KJ859315:0.06585826700648700300):0.02022341651302315600):0.02914217087191088900,((NS-Alpha-3.1.1.2_OTU3_GU208164:0.05885358269511566100,NS-Alpha-3.1.2_OTU1_JN179952:0.16671991274301581000):0.03414259584884615800,NS-Alpha-3.1.1_OTU2_GQ863087:0.08042616943118892400):0.10295264602906218000):0.00880331983272029940):0.05273187349744832400,((NS-Alpha-2_OTU1_JF520968:0.08202233101442901700,(NS-Alpha-2_OTU3_JN179945:0.07540751701898275300,(NS-Alpha-2_OTU4_JX885389:0.08848894556729254600,NS-Alpha-2_OTU2_JN179944:0.10030848513540756000):0.04484285883775524600):0.01601889178745328400):0.08165376995435681700,NS-Alpha-2_OTU5_HM131573:0.05981020782340301700):0.17745972985235617000):0.02860931430863502100):0.12576055791474902000):0.02711887646890806200):0.04224010433623245200):0.03826076699884253800):0.02988242383314920400,NS-Incertae_sedis-1_OTU2_GU225881:0.19221768534096143000):0.01431461233849361800):0.06527337812531726300,(NS-Zeta-Incertae_sedis.2_OTU1_DQ304880:0.14581050885790234000,(((NS-Zeta-1.2_OTU8_EU925258:0.11868186421769306000,((NS-Zeta-1.2_OTU3_EU651245:0.07986387975028451400,NS-Zeta-1.2_OTU1_JQ082881:0.11361845576029873000):0.03864378763352663300,NS-Zeta-1.2_OTU5_JF905634:0.09110194654796086000):0.01939685339489215200):0.04027634829442813800,NS-Zeta-1.1_OTU1_GQ142304:0.10227368842391807000):0.01854898820797233600,(NS-Zeta_OTU4_KF179420:0.07841137822214795700,((NS-Zeta_OTU5_KM110745:0.05784129640330890700,(NS-Zeta-2_OTU4_JQ345901:0.07168304311771640800,NS-Zeta-2_OTU7_KC758445:0.09166062401378428900):0.04297375669327104700):0.04124190210119395300,NS-Zeta_OTU1_FJ227156:0.08860229167218046400):0.03780910260869438400):0.02762874682564775800):0.05862452029958529300):0.12845825340827216000):0.07952366158718370000):0.10985818331415038000,(NC_OTU1_JX311792:0.41005128172376115000,(NC-Alpha_OTU3_EU239983:0.10027410169586351000,NC-Alpha_OTU1_AB649214:0.19599099795301517000):0.17298618179201952000):0.10985818331415038000);
